# Supplementary material for: Mol­ecular structure and selective theophylline com­plexation by conformational change of diethyl N,N′-(1,3-phenyl­ene)dicarbamate
Source: Acta Crystallogr C Struct Chem. 2024 May 7;80(Pt 6):190–9. doi: 10.1107/S2053229624003358 (PMC11150875; doi:10.1107/S2053229624003358)
Supplement: Supplementary file 1 [file c-80-00190-sup1.cif]

##############################################################################
#                                                                            #
# This CIF contains the data in a paper accepted for publication in          #
# Acta Crystallographica Section C. It conforms to the requirements of       #
# Notes for Authors for Acta Crystallographica Section C, and has been       #
# peer reviewed under the auspices of the IUCr Commission on Journals.       #
#                                                                            #
# Full details of the Crystallographic Information File format               #
# are given in the paper "The Crystallographic Information File (CIF):       #
# a New Standard Archive File for Crystallography" by S. R. Hall, F. H.      #
# Allen and I. D. Brown [Acta Cryst. (1991), A47, 655-685].                  #
#                                                                            #
# The current version of the core CIF dictionary is obtainable from          #
# ftp://ftp.iucr.org/pub/cif_core.dic.                                       #
#                                                                            #
# Software is freely available for graphical display of the structure(s)     #
# in this CIF. For information consult the CIF software page                 #
# http://www.iucr.org/resources/cif/software.                                #
#                                                                            #
# This file may be used for bona fide research purposes within the           #
# scientific community so long as proper attribution is given to the journal # 
# article from which it was obtained.                                        #
#                                                                            #
##############################################################################
data_1
_audit_creation_method     'WinGX routine CIF_UPDATE'
_audit_conform_dict_name     cif_core.dic
_audit_conform_dict_version     2.4.5
_chemical_name_systematic
;
Diethyl <i>N</i>,<i>N</i>'-(1,3-phenylene)dicarbamate
;
_chemical_formula_sum     'C12 H16 N2 O4'
_chemical_formula_iupac     'C12 H16 N2 O4'
_chemical_formula_weight     252.27
_chemical_absolute_configuration     syn
_symmetry_cell_setting     tetragonal
_symmetry_space_group_name_H-M     'P 41 21 2'
_symmetry_space_group_name_Hall     'P 4abw 2nw'
loop_
    _symmetry_equiv_pos_as_xyz
    'x, y, z'
    '-x, -y, z+1/2'
    '-y+1/2, x+1/2, z+1/4'
    'y+1/2, -x+1/2, z+3/4'
    '-x+1/2, y+1/2, -z+1/4'
    'x+1/2, -y+1/2, -z+3/4'
    'y, x, -z'
    '-y, -x, -z+1/2'
_cell_length_a     11.1312(13)
_cell_length_b     11.1312(13)
_cell_length_c     10.894(3)
_cell_angle_alpha     90
_cell_angle_beta     90
_cell_angle_gamma     90
_cell_volume     1349.8(5)
_cell_formula_units_Z     4
_cell_measurement_reflns_used     1428
_cell_measurement_theta_min     4.547
_cell_measurement_theta_max     25.969
_cell_measurement_temperature     298(2)
_exptl_crystal_description     block
_exptl_crystal_colour     colourless
_exptl_crystal_size_max     0.41
_exptl_crystal_size_mid     0.33
_exptl_crystal_size_min     0.3
_exptl_crystal_density_diffrn     1.241
_exptl_crystal_F_000     536
loop_
    _exptl_crystal_face_index_h
    _exptl_crystal_face_index_k
    _exptl_crystal_face_index_l
    _exptl_crystal_face_perp_dist
    -4 -10 -11 0.1586
    4 10 11 0.1586
    -8 11 -7 0.1776
    8 -11 7 0.1776
    16 -1 0 0.1515
    -16 1 0 0.1515
    1 9 -13 0.1662
    -1 -9 13 0.1662
    -6 12 9 0.194
    1 13 -8 0.167
_exptl_absorpt_coefficient_mu     0.094
_exptl_absorpt_correction_type     analytical
_exptl_absorpt_process_details
;
(CrysAlis PRO; Agilent, 2013)
;
_exptl_absorpt_correction_T_min     0.972
_exptl_absorpt_correction_T_max     0.976
_diffrn_ambient_temperature     298(2)
_diffrn_radiation_type     MoK\a
_diffrn_radiation_wavelength     0.71073
_diffrn_radiation_monochromator     graphite
_diffrn_measurement_device_type     'Agilent Xcalibur Atlas Gemini'
_diffrn_measurement_method     '\w scans'
_diffrn_detector_area_resol_mean     10.4685
_diffrn_reflns_number     4765
_diffrn_reflns_av_R_equivalents     0.0268
_diffrn_reflns_av_unetI/netI     0.0393
_diffrn_reflns_theta_min     4.094
_diffrn_reflns_theta_max     29.486
_diffrn_reflns_theta_full     25.242
_diffrn_measured_fraction_theta_max     0.904
_diffrn_measured_fraction_theta_full     0.995
_diffrn_reflns_limit_h_min     -12
_diffrn_reflns_limit_h_max     15
_diffrn_reflns_limit_k_min     -12
_diffrn_reflns_limit_k_max     15
_diffrn_reflns_limit_l_min     -14
_diffrn_reflns_limit_l_max     10
_reflns_number_total     1620
_reflns_number_gt     1153
_reflns_threshold_expression     'I > 2\s(I)'
_refine_ls_structure_factor_coef     Fsqd
_refine_ls_matrix_type     full
_refine_ls_R_factor_all     0.0747
_refine_ls_R_factor_gt     0.0474
_refine_ls_wR_factor_gt     0.1103
_refine_ls_wR_factor_ref     0.1276
_refine_ls_goodness_of_fit_ref     1.048
_refine_ls_restrained_S_all     1.048
_refine_ls_number_reflns     1620
_refine_ls_number_parameters     87
_refine_ls_number_restraints     0
_refine_ls_hydrogen_treatment     mixed
_refine_ls_weighting_scheme     calc
_refine_ls_weighting_details
              'w=1/[\s^2^(Fo^2^)+(0.0613P)^2^+0.1240P] where P=(Fo^2^+2Fc^2^)/3'
_atom_sites_solution_hydrogens     mixed
_refine_ls_shift/su_max     0
_refine_ls_shift/su_mean     0
_refine_diff_density_max     0.115
_refine_diff_density_min     -0.14
_refine_ls_extinction_method     none
_refine_ls_abs_structure_details
;
Flack <i>x</i> determined using 343 quotients [(I+)-(I-)]/[(I+)+(I-)]
(Parsons <i>et al.</i>,  2013)
;
_refine_ls_abs_structure_Flack     -1.9(9)
loop_
    _atom_type_symbol
    _atom_type_description
    _atom_type_scat_dispersion_real
    _atom_type_scat_dispersion_imag
    _atom_type_scat_source
    C C 0.0033 0.0016 'International Tables Vol C Tables 4.2.6.8 and 6.1.1.4'
    H H 0 0 'International Tables Vol C Tables 4.2.6.8 and 6.1.1.4'
    N N 0.0061 0.0033 'International Tables Vol C Tables 4.2.6.8 and 6.1.1.4'
    O O 0.0106 0.006 'International Tables Vol C Tables 4.2.6.8 and 6.1.1.4'
_computing_data_collection
;
CrysAlis PRO (Agilent, 2013)
;
_computing_cell_refinement
;
CrysAlis PRO (Agilent, 2013)
;
_computing_data_reduction
;
CrysAlis PRO (Agilent, 2013)
;
_computing_structure_solution
;
SHELXT2018 (Sheldrick, 2015<i>a</i>)
;
_computing_structure_refinement
;
SHELXL2018 (Sheldrick, 2015<i>b</i>)
;
_computing_molecular_graphics
;
ORTEP-3 for Windows (Farrugia, 2012)'
;
_computing_publication_material
;
WinGX and ORTEP-3 for Windows (Farrugia, 2012)
;
loop_
    _atom_site_type_symbol
    _atom_site_label
    _atom_site_fract_x
    _atom_site_fract_y
    _atom_site_fract_z
    _atom_site_U_iso_or_equiv
    _atom_site_adp_type
    _atom_site_calc_flag
    _atom_site_occupancy
    _atom_site_disorder_assembly
    _atom_site_disorder_group
    C C1 0.2786(2) 0.3668(2) 0.5897(2) 0.0473(6) Uani d 1 . .
    C C2 0.3672(3) 0.4536(3) 0.5901(3) 0.0606(7) Uani d 1 . .
    H H2 0.368532 0.512083 0.651112 0.073 Uiso calc 1 . .
    C C3 0.4530(3) 0.4530(3) 0.5 0.0701(12) Uani d 1 . .
    H H3 0.512088 0.51209 0.5 0.084 Uiso calc 1 . .
    C C6 0.2777(2) 0.2777(2) 0.5 0.0483(8) Uani d 1 . .
    H H6 0.218658 0.21866 0.5 0.058 Uiso calc 1 . .
    C C8 0.0873(2) 0.3164(2) 0.6951(2) 0.0495(6) Uani d 1 . .
    C C10 -0.0852(3) 0.3036(4) 0.8240(3) 0.0832(10) Uani d 1 . .
    H H10A -0.077156 0.222376 0.855168 0.1 Uiso calc 1 . .
    H H10B -0.132064 0.300798 0.749001 0.1 Uiso calc 1 . .
    C C11 -0.1455(4) 0.3789(5) 0.9147(4) 0.1186(16) Uani d 1 . .
    H H11A -0.106482 0.370217 0.992734 0.178 Uiso calc 1 . .
    H H11B -0.227998 0.354666 0.921744 0.178 Uiso calc 1 . .
    H H11C -0.1418 0.461374 0.889143 0.178 Uiso calc 1 . .
    N N7 0.1931(2) 0.3735(2) 0.68524(18) 0.0584(6) Uani d 1 . .
    O O8 0.04488(15) 0.24443(16) 0.62488(14) 0.0521(5) Uani d 1 . .
    O O9 0.03237(18) 0.3535(2) 0.79899(17) 0.0723(7) Uani d 1 . .
    H H7N 0.210(3) 0.431(3) 0.745(3) 0.087 Uiso d 1 . .
loop_
    _atom_site_aniso_label
    _atom_site_aniso_U_11
    _atom_site_aniso_U_22
    _atom_site_aniso_U_33
    _atom_site_aniso_U_12
    _atom_site_aniso_U_13
    _atom_site_aniso_U_23
    C1 0.0505(13) 0.0520(14) 0.0393(12) -0.0004(12) 0.0028(11) -0.0034(10)
    C2 0.0615(16) 0.0584(16) 0.0619(15) -0.0094(15) 0.0074(14) -0.0196(14)
    C3 0.0646(16) 0.0646(16) 0.081(3) -0.022(2) 0.0159(18) -0.0159(18)
    C6 0.0525(13) 0.0525(13) 0.0398(16) -0.0076(17) 0.0061(11) -0.0061(11)
    C8 0.0510(14) 0.0586(15) 0.0389(11) 0.0057(13) -0.0012(11) -0.0043(12)
    C10 0.068(2) 0.102(3) 0.079(2) -0.0196(19) 0.0248(17) -0.0151(19)
    C11 0.096(3) 0.137(4) 0.123(3) -0.002(3) 0.055(3) -0.009(3)
    N7 0.0571(14) 0.0705(15) 0.0475(12) -0.0122(12) 0.0098(10) -0.0220(11)
    O8 0.0517(10) 0.0590(11) 0.0458(9) 0.0001(8) -0.0037(8) -0.0117(8)
    O9 0.0630(13) 0.0997(16) 0.0542(10) -0.0190(11) 0.0184(9) -0.0291(11)
_geom_special_details
;
 All esds (except the esd in the dihedral angle between two l.s. planes)
 are estimated using the full covariance matrix.  The cell esds are taken
 into account individually in the estimation of esds in distances, angles
 and torsion angles; correlations between esds in cell parameters are only
 used when they are defined by crystal symmetry.  An approximate (isotropic)
 treatment of cell esds is used for estimating esds involving l.s. planes.
;
loop_
    _geom_bond_atom_site_label_1
    _geom_bond_atom_site_label_2
    _geom_bond_site_symmetry_2
    _geom_bond_distance
    _geom_bond_publ_flag
    C1 C2 . 1.381(4) ?
    C1 C6 . 1.392(3) ?
    C1 N7 . 1.412(3) ?
    C2 C3 . 1.370(3) ?
    C2 H2 . 0.93 ?
    C3 H3 . 0.93 ?
    C6 H6 . 0.93 ?
    C8 O8 . 1.204(3) ?
    C8 N7 . 1.343(3) ?
    C8 O9 . 1.351(3) ?
    C10 O9 . 1.447(4) ?
    C10 C11 . 1.459(5) ?
    C10 H10A . 0.97 ?
    C10 H10B . 0.97 ?
    C11 H11A . 0.96 ?
    C11 H11B . 0.96 ?
    C11 H11C . 0.96 ?
    N7 H7N . 0.93(4) ?
loop_
    _geom_angle_atom_site_label_1
    _geom_angle_atom_site_label_2
    _geom_angle_atom_site_label_3
    _geom_angle_site_symmetry_1
    _geom_angle_site_symmetry_3
    _geom_angle
    _geom_angle_publ_flag
    C2 C1 C6 . . 120.4(2) ?
    C2 C1 N7 . . 116.2(2) ?
    C6 C1 N7 . . 123.4(2) ?
    C3 C2 C1 . . 119.5(3) ?
    C3 C2 H2 . . 120.3 ?
    C1 C2 H2 . . 120.3 ?
    C2 C3 C2 7_556 . 121.4(4) ?
    C2 C3 H3 7_556 . 119.3 ?
    C2 C3 H3 . . 119.3 ?
    C1 C6 C1 . 7_556 118.9(3) ?
    C1 C6 H6 . . 120.5 ?
    C1 C6 H6 7_556 . 120.5 ?
    O8 C8 N7 . . 127.4(2) ?
    O8 C8 O9 . . 123.9(2) ?
    N7 C8 O9 . . 108.6(2) ?
    O9 C10 C11 . . 108.9(3) ?
    O9 C10 H10A . . 109.9 ?
    C11 C10 H10A . . 109.9 ?
    O9 C10 H10B . . 109.9 ?
    C11 C10 H10B . . 109.9 ?
    H10A C10 H10B . . 108.3 ?
    C10 C11 H11A . . 109.5 ?
    C10 C11 H11B . . 109.5 ?
    H11A C11 H11B . . 109.5 ?
    C10 C11 H11C . . 109.5 ?
    H11A C11 H11C . . 109.5 ?
    H11B C11 H11C . . 109.5 ?
    C8 N7 C1 . . 128.7(2) ?
    C8 N7 H7N . . 116(2) ?
    C1 N7 H7N . . 115(2) ?
    C8 O9 C10 . . 116.7(2) ?
loop_
    _geom_torsion_atom_site_label_1
    _geom_torsion_atom_site_label_2
    _geom_torsion_atom_site_label_3
    _geom_torsion_atom_site_label_4
    _geom_torsion_site_symmetry_1
    _geom_torsion_site_symmetry_2
    _geom_torsion_site_symmetry_3
    _geom_torsion_site_symmetry_4
    _geom_torsion
    _geom_torsion_publ_flag
    C6 C1 C2 C3 . . . . 1.3(4) ?
    N7 C1 C2 C3 . . . . -179.8(2) ?
    C1 C2 C3 C2 . . . 7_556 -0.7(2) ?
    C2 C1 C6 C1 . . . 7_556 -0.7(2) ?
    N7 C1 C6 C1 . . . 7_556 -179.4(3) ?
    O8 C8 N7 C1 . . . . 2.2(5) ?
    O9 C8 N7 C1 . . . . -177.3(3) ?
    C2 C1 N7 C8 . . . . 166.7(3) ?
    C6 C1 N7 C8 . . . . -14.5(4) ?
    O8 C8 O9 C10 . . . . -1.0(4) ?
    N7 C8 O9 C10 . . . . 178.5(3) ?
    C11 C10 O9 C8 . . . . -162.4(3) ?
_shelx_estimated_absorpt_T_min     0.962
_shelx_estimated_absorpt_T_max     0.972
_shelx_hkl_file
;
   0   0   2 168.743 105.450   2
   0   0  -2 95.1673 105.091   1
   0   0  -3 73.9817 151.704   1
   0   0   3 10.8204 97.7923   2
   0   0  -4 259727. 2709.02   1
   0   0   4 263367. 2880.67   2
   0   0   5-65.5206 176.526   2
   0   0   5 17.1010 146.797   1
   0   0  -5 37.0003 180.417   1
   0   0   6-75.1677 169.639   2
   0   0  -6-34.2064 185.350   1
   0   0   6 182.294 166.884   1
   0   0  -7-121.123 230.887   1
   0   0   7 114.193 157.904   1
   0   0  -8 47080.6 1674.10   1
   0   0   8 47677.7 1608.43   1
   0   0  -9-51.1146 264.062   1
   0   0 -10-223.395 266.140   1
   0   0 -11 137.190 357.417   1
   0   0 -12 473.913 349.940   1
   0   0 -13-684.881 429.132   1
   0   0 -14 13.5433 272.424   1
  -1   0  -2 390781. 2135.35   1
   0   1  -2 391004. 2259.37   1
   1   0  -2 394693. 2628.03   1
   0  -1  -2 402817. 2617.34   1
   1   0  -3 23648.5 773.052   1
   1   0   3 21201.1 629.831   1
   0  -1   3 22771.4 654.291   1
   0   1  -3 20802.6 666.055   1
   0  -1  -3 22104.2 747.169   1
  -1   0  -3 22681.1 658.580   1
   0  -1   3 22277.3 744.244   2
  -1   0   3 23144.2 768.945   2
   1   0   4 1490.23 224.034   1
  -1   0   4 1373.80 251.092   2
   0  -1  -4 1301.16 280.072   1
   1   0  -4 839.255 237.277   1
   0  -1   4 1323.59 248.728   2
  -1   0  -4 1955.38 252.587   1
   0   1  -4 1319.09 249.052   1
   0  -1   4 1315.55 214.113   1
  -1   0   5 206.425 158.730   2
   0   1  -5 148.857 159.214   1
   0  -1   5 78.5240 131.322   1
   1   0   5 164.090 127.570   1
  -1   0  -5 155.885 152.076   1
   0  -1   5 147.461 163.705   2
   1   0  -5 28.3503 186.097   1
   0  -1  -5-37.6566 201.585   1
  -1   0   6 29035.6 1169.26   2
   1   0  -6 26760.2 1142.71   1
  -1   0   6 27787.2 1091.37   1
  -1   0  -6 26659.7 1041.56   1
   0  -1   6 26081.0 998.921   1
   1   0   6 27485.6 1014.46   1
   0  -1  -6 27053.7 1124.73   1
   0   1  -6 27335.8 1053.16   1
   0   1   6 27802.6 1068.17   1
   0  -1   6 26529.1 1117.58   2
   0  -1   7 2828.62 413.531   2
   1   0  -7 2564.67 440.397   1
   0   1  -7 2854.84 395.474   1
  -1   0   7 3186.29 426.905   1
   0  -1  -7 3068.81 464.108   1
   0  -1   7 3067.28 387.664   1
  -1   0   7 2471.16 402.080   2
  -1   0  -7 2679.20 388.236   1
   0   1   7 2704.90 393.210   1
   1   0   7 2798.47 363.017   1
   1   0   8 595.151 234.022   1
   1   0  -8 466.495 261.965   1
  -1   0  -8 714.067 330.036   2
   0   1  -8 102.235 208.467   1
  -1   0   8 595.395 224.858   1
   0  -1  -8 664.223 299.470   1
  -1   0  -8 276.008 222.105   1
   0   1   8 737.210 289.760   1
   0  -1   8 749.930 254.723   1
   0  -1  -8 402.791 295.062   2
   1   0  -9 11395.6 935.547   1
   0  -1  -9 11900.7 925.922   1
   0   1  -9 11764.1 938.504   1
  -1   0  -9 12777.8 925.401   1
  -1   0 -10 3740.43 562.076   1
   0   1 -10 4701.82 619.465   1
   1   0 -10 3393.70 572.082   1
   0  -1 -10 3869.17 632.811   1
   1   0 -11 17217.3 1254.52   1
  -1   0 -11 17398.7 1179.36   1
   0  -1 -11 17367.1 1226.20   1
   0   1 -11 16772.1 1172.59   1
   0  -1 -12 521.924 320.149   1
   0   1 -12 2131.90 514.540   1
   1   0 -12 1633.79 438.812   1
  -1   0 -12 1220.00 383.326   1
   1   0 -13-298.829 314.767   1
   0   1 -13 30.2163 250.974   1
   0   1 -14 192.709 241.334   1
   1   0 -14-144.727 231.475   1
   1  -1  -2 2173.10 239.865   1
  -1   1  -2 2303.08 151.663   1
   1  -1   2 2088.35 200.336   2
   1   1  -2 2343.21 231.730   1
  -1   1   2 2110.83 212.544   2
   1  -1   2 2031.89 145.776   1
  -1   1  -3 12173.6 449.636   1
  -1   1   3 12674.1 562.465   2
   1  -1   3 12772.0 561.419   2
   1  -1   3 12737.2 442.813   1
   1  -1  -3 12946.9 623.000   1
   1   1  -3 13779.0 599.947   1
   1  -1  -4 8621.05 583.165   1
   1  -1   4 8501.16 529.926   2
   1   1  -4 8923.35 549.296   1
  -1   1   4 9045.56 547.695   2
  -1  -1   4 8968.20 562.288   2
  -1   1  -4 8854.38 452.770   1
  -1  -1  -4 8012.93 543.635   1
   1   1   4 8677.81 512.514   1
   1  -1   4 8252.94 431.717   1
  -1   1  -5 91339.6 1658.62   1
  -1   1   5 89790.2 1867.94   2
   1   1  -5 93652.3 1904.51   1
  -1  -1   5 97256.6 1967.28   2
  -1  -1   5 94288.3 1812.14   1
   1  -1  -5 93118.2 1972.86   1
  -1  -1  -5 88655.2 1819.97   1
   1  -1   5 90011.5 1883.86   2
   1   1   5 90854.4 1753.97   1
   1  -1   5 90883.5 1569.82   1
  -1  -1   6 11968.5 768.675   2
  -1   1   6 12246.4 746.517   2
   1   1   6 11617.1 687.943   1
  -1   1  -6 12019.9 696.597   1
  -1  -1   6 11541.6 699.793   1
   1  -1   6 12923.0 678.631   1
   1   1  -6 13065.0 788.654   1
  -1  -1  -6 11619.9 723.581   1
   1  -1  -6 13732.4 843.089   1
  -1   1   7 8519.34 698.414   2
   1  -1   7 7450.69 571.007   1
   1   1  -7 8479.50 702.431   1
  -1  -1   7 8857.21 659.242   1
   1   1   7 7674.78 616.644   1
   1  -1  -7 7617.05 691.644   1
  -1  -1  -7 8056.75 671.559   1
  -1   1   7 8962.56 691.208   1
  -1  -1   7 8363.94 717.131   2
  -1   1  -7 7927.16 612.000   1
  -1  -1  -8 38597.2 1565.15   1
   1  -1  -8 41463.4 1663.48   1
  -1   1  -8 42071.3 1518.75   1
   1   1  -8 43887.9 1627.45   1
  -1  -1  -8 43467.7 1737.76   2
   1   1   8 43555.8 1520.89   1
  -1  -1   8 42317.4 1512.35   1
   1  -1   8 41604.9 1431.83   1
   1  -1  -9 12818.1 1008.17   1
   1  -1   9 12949.6 841.027   1
   1   1  -9 12826.3 971.882   1
  -1  -1  -9 12966.3 1024.81   2
  -1   1  -9 10697.5 841.274   1
  -1  -1  -9 11177.2 903.096   1
  -1  -1 -10 33655.6 1592.42   1
   1  -1 -10 33353.3 1691.67   1
   1   1 -10 35815.6 1717.35   1
  -1   1 -10 33443.1 1506.54   1
  -1   1 -11 32978.3 1583.93   1
   1   1 -11 35652.4 1752.19   1
   1  -1 -11 35573.1 1775.60   1
  -1   1 -12 3748.83 575.707   1
   1  -1 -12 3005.94 620.758   1
   1   1 -12 3147.92 620.061   1
  -1   1 -13 1688.87 441.079   1
   1  -1 -13 840.799 397.462   1
   1   1 -13 1349.64 454.568   1
   1   1 -14 978.288 450.599   1
   1  -1 -14-115.382 240.778   1
   0   2  -1 578542. 2598.06   1
   2   0  -1 581323. 3031.45   1
   2   0  -2 23191.8 736.389   1
   0   2  -2 23038.4 587.009   1
   0  -2   2 23642.7 582.084   1
   0   2  -3 279109. 2369.09   1
   2   0   3 272416. 2185.76   1
   2   0  -3 275949. 2833.60   1
   0  -2   3 280439. 2271.96   1
   2   0   4 7272.55 423.974   1
   0  -2  -4 7126.42 539.157   1
   0  -2   4 7257.83 505.687   2
   2   0  -4 7078.26 540.746   1
   0  -2   4 7160.26 430.545   1
   0   2  -4 6846.88 441.512   1
   0  -2  -5 46995.3 1404.88   1
   0   2  -5 45099.4 1233.14   1
  -2   0   5 48223.5 1399.82   2
   2   0  -5 49783.0 1481.26   1
   0  -2   5 46213.7 1361.62   2
   0  -2   5 45238.0 1163.13   1
   2   0   5 46282.4 1156.83   1
   2   0  -6 128006. 2555.11   1
   0  -2  -6 128435. 2557.41   1
   0  -2   6 129496. 2175.18   1
  -2   0   6 133255. 2526.22   2
   0   2  -6 134750. 2298.73   1
   2   0   6 129614. 2127.85   1
   0  -2   6 132666. 2512.19   2
  -2   0  -7 30622.4 1358.53   2
   0  -2   7 31608.6 1318.62   2
   0   2  -7 32933.9 1232.74   1
   0  -2   7 30822.8 1166.79   1
   2   0  -7 30758.5 1352.19   1
   0   2   7 31450.5 1277.29   1
  -2   0  -7 32327.6 1207.25   1
  -2   0   7 29888.6 1264.38   1
   0  -2  -7 31118.3 1357.21   1
  -2   0   7 31468.5 1340.66   2
   2   0   7 31034.7 1136.18   1
   0  -2  -7 27606.8 1286.42   2
   2   0  -8-147.674 307.669   1
   0   2  -8 67.3141 212.094   1
  -2   0  -8-178.041 290.969   2
   2   0   8-183.936 182.843   1
   0  -2  -8-138.833 277.757   1
   0  -2  -8 6.04483 201.810   2
   0  -2   8-33.9614 189.634   1
   0   2  -9 13650.8 938.200   1
   2   0   9 13447.6 836.349   1
   0  -2   9 13389.4 845.494   1
   0  -2  -9 11509.5 964.898   2
   2   0  -9 13469.2 1035.97   1
   0  -2  -9 13288.4 1038.55   1
  -2   0  -9 13139.4 1037.59   2
   0  -2 -10 30098.0 1596.29   1
  -2   0 -10 31099.9 1640.32   2
   0   2 -10 29318.7 1454.54   1
   2   0 -10 30837.4 1615.41   1
   2   0 -11 1038.66 442.760   1
   0   2 -11 12.5194 229.612   1
   0   2 -12 1713.59 424.743   1
   2   0 -12 1448.95 488.100   1
   0   2 -13 1087.90 371.834   1
   2   0 -13 1019.78 474.390   1
   0   2 -14 2805.63 557.099   1
   2   0 -14 3155.84 675.605   1
   2   1 -14 551.961 355.632   1
  -1   2 -14 158.382 238.970   1
   2   1 -13 1556.49 459.272   1
  -1   2 -13 1541.42 410.756   1
   1  -2 -13 1964.25 596.899   1
   2   1 -12 6255.75 828.484   1
   1  -2 -12 5308.68 799.963   1
  -1   2 -12 6389.10 713.574   1
   1  -2 -11-41.8101 338.921   1
  -1   2 -11 150.467 204.706   1
  -2  -1 -11-552.872 321.503   2
   2   1 -11-42.0221 338.315   1
   1  -2 -10 9840.06 944.109   1
  -2  -1 -10 11593.2 1024.35   2
   2   1 -10 10392.9 970.317   1
  -1   2 -10 10430.3 836.283   1
  -1   2  -9 1555.93 343.174   1
   2  -1   9 1607.72 314.628   1
   2   1  -9 1728.78 399.322   1
   1  -2  -9 675.378 405.652   1
  -2  -1  -9 1083.22 350.333   2
   2   1  -8 12820.4 960.829   1
  -1   2  -8 12841.4 800.673   1
   1   2   8 11882.4 819.175   1
   2  -1   8 12193.3 756.769   1
   1  -2  -8 12785.7 959.826   1
  -2  -1  -8 13387.9 988.407   2
  -1  -2   8 12866.2 840.560   1
   1  -2  -7 8509.30 740.284   1
  -2   1   7 9480.55 738.863   2
   1   2   7 7121.48 612.787   1
  -1   2  -7 7703.33 603.650   1
  -1  -2   7 8232.61 697.064   2
   1  -2  -7 8711.96 734.339   2
   2  -1   7 7665.04 557.368   1
  -2   1   7 9318.06 731.230   1
   2   1  -7 8222.94 726.250   1
  -1  -2   7 8646.13 660.837   1
   2   1  -6 33781.4 1305.31   1
  -1  -2   6 33966.3 1274.13   2
  -1  -2   6 31884.6 1147.19   1
   1  -2  -6 35463.5 1364.92   1
   1  -2  -6 29980.0 1236.10   2
   1   2   6 36671.3 1266.44   1
  -1   2  -6 33557.2 1080.77   1
  -2   1   6 34122.0 1263.96   2
   2  -1   6 33464.1 1026.89   1
   2  -1   5 21861.7 744.005   1
   1  -2  -5 22365.0 985.221   2
   1   2   5 23704.5 963.032   1
  -1  -2   5 21951.1 879.996   1
   1  -2  -5 20396.7 982.797   1
  -2   1   5 22279.5 948.156   2
  -1  -2   5 22125.7 960.512   2
   2   1  -5 23070.7 1012.28   1
  -1   2  -5 20907.8 775.383   1
   2  -1   4 458.803 139.975   1
  -2   1   4 461.150 188.645   2
   1  -2  -4 417.452 190.993   2
   1  -2  -4 513.580 225.850   1
   2   1  -4 627.512 245.671   1
  -1   2  -4 351.640 145.172   1
  -1  -2   4 464.221 163.803   1
   1  -2  -3 3482.66 379.347   1
  -2   1   3 3886.91 340.153   2
   1  -2  -3 3168.55 320.846   2
  -1   2  -3 3581.62 257.716   1
   2  -1   3 3458.27 223.982   1
   2   1  -3 3675.41 385.678   1
   1  -2  -2 978413. 4747.27   1
  -1   2  -2 979827. 2909.38   1
   2   1  -2 964593. 4729.32   1
   1  -2  -2 973915. 4066.71   2
   2  -1   2 976151. 2482.45   1
   2   1  -1 590480. 3403.61   1
   1  -2  -1 615782. 3158.89   1
   2  -1   0 191022. 1321.63   1
   2   1   0 188712. 1741.57   1
   1   2  -1 598929. 3201.35   1
   2  -1  -1 619413. 3063.25   1
   2  -1  -2 966459. 4721.43   1
   1  -2   2 975102. 2906.66   1
   1  -2   2 984422. 3926.67   2
   1   2  -3 4461.62 374.718   1
   2  -1  -3 4108.10 408.742   1
   1  -2   3 3759.34 318.467   2
   1  -2   3 3737.19 240.164   1
  -2   1  -3 3583.99 334.614   2
  -2   1  -4 320.243 165.204   2
   2   1   4 550.689 165.094   1
   1  -2   4 321.353 160.291   2
   1  -2   4 558.885 131.751   1
  -2   1  -4 451.863 134.193   1
   2  -1  -4 494.998 230.939   1
   1   2  -4 430.644 184.824   1
   1  -2   5 22704.2 940.382   2
   2   1   5 22148.0 866.599   1
   1  -2   5 21698.3 754.384   1
  -2   1  -5 21925.9 773.231   1
   1   2  -5 21223.7 915.526   1
  -2   1  -5 21890.2 961.025   2
   2  -1  -5 24401.9 1070.36   1
   1   2  -6 31802.9 1198.97   1
  -2   1  -6 33680.5 1297.77   2
   2   1   6 33794.2 1152.84   1
  -2  -1   6 35514.2 1263.06   1
  -2  -1   6 33411.5 1281.47   2
   1  -2   6 32345.4 1208.40   2
   1  -2   6 34080.6 1061.01   1
  -2   1  -6 32966.3 1050.01   1
   2  -1  -6 33426.7 1353.53   1
  -2   1  -7 8150.94 708.120   2
  -1   2   7 7991.33 662.957   1
   1  -2   7 8147.98 684.855   2
  -2  -1   7 9151.95 696.671   1
   1   2  -7 7583.14 645.535   1
   2  -1  -7 7797.66 725.165   1
  -2   1  -7 7842.47 593.941   1
   2   1   7 8527.82 634.745   1
   1  -2   7 8219.41 587.536   1
  -2  -1   7 8176.36 683.993   2
  -2   1  -8 13374.3 974.766   2
   2  -1  -8 12840.6 975.300   1
  -1  -2  -8 12522.1 962.806   2
  -2   1  -8 12562.0 797.756   1
   2   1   8 12325.7 802.041   1
   1   2  -8 12718.2 899.564   1
   1  -2   8 12542.3 773.386   1
   2  -1  -9 1805.44 515.547   1
  -1  -2  -9 1149.41 391.007   2
   1   2  -9 1190.43 359.681   1
   1  -2   9 1584.56 312.818   1
  -2   1  -9 2053.20 379.025   1
  -1  -2 -10 9070.53 893.897   2
   2  -1 -10 10427.4 988.582   1
  -2   1 -10 10649.1 851.925   1
   1   2 -10 10473.4 923.249   1
  -1  -2 -11 302.368 250.655   2
   2  -1 -11-239.100 310.769   1
   1   2 -11-38.8582 300.175   1
   2  -1 -12 7548.91 916.602   1
   1   2 -12 6963.65 835.163   1
   2  -1 -13 2229.09 568.452   1
   1   2 -13 1076.76 403.762   1
   1   2 -14 433.725 284.047   1
   2  -1 -14 1263.45 521.497   1
  -2   2   0 338885. 1889.88   1
   2  -2   0 338694. 1899.22   1
  -2   2  -1 11014.8 292.465   2
   2   2  -1 11735.4 541.703   1
   2  -2  -1 10824.5 456.767   1
  -2   2   1 11121.7 315.376   2
   2   2  -2 556773. 3833.15   1
   2  -2  -2 571666. 3804.75   1
  -2   2  -2 565812. 2939.26   2
  -2   2   2 553481. 3020.80   2
  -2   2   3 250399. 2457.41   2
   2   2  -3 251879. 2787.40   1
  -2   2  -3 248245. 2402.53   2
   2  -2   3 244853. 1486.44   1
  -2   2  -3 241542. 1525.86   1
   2  -2  -3 242594. 2820.65   1
   2  -2  -4 321371. 3577.90   1
  -2   2   4 324652. 3182.36   2
   2   2   4 318581. 3235.54   1
  -2   2  -4 314899. 2293.62   1
  -2   2  -4 316871. 3169.47   2
   2  -2   4 314322. 2208.61   1
   2   2  -4 317515. 3404.41   1
   2  -2  -5 17818.2 953.717   1
   2   2  -5 15190.9 852.656   1
  -2   2   5 16281.0 800.550   2
  -2  -2   5 17226.3 828.357   1
  -2   2  -5 16897.0 832.570   2
   2  -2   5 16312.9 616.609   1
   2   2   5 16539.8 798.404   1
  -2   2  -5 15620.7 627.639   1
   2   2  -6 107358. 2317.11   1
   2  -2   6 102662. 1742.81   1
  -2   2   6 106810. 2205.90   2
   2  -2  -6 108621. 2491.32   1
  -2   2  -6 103838. 1808.63   1
  -2   2  -6 103197. 2258.61   2
   2   2   6 108091. 2188.90   1
  -2  -2   6 105563. 2191.80   1
   2  -2  -7 2127.77 453.055   1
   2   2  -7 1728.43 399.393   1
  -2  -2   7 1569.19 336.297   2
  -2   2  -7 1590.48 281.736   1
   2  -2   7 1532.17 260.980   1
  -2   2   7 1648.42 351.085   2
  -2  -2   7 1573.57 309.546   1
  -2   2   7 1650.79 321.829   1
   2   2   7 1332.70 299.861   1
   2  -2  -8 461.661 325.176   1
   2  -2   8 193.323 151.790   1
   2   2   8 704.239 242.165   1
   2   2  -8 301.988 233.128   1
  -2  -2  -8 154.058 275.296   2
  -2   2  -8 247.677 179.178   1
  -2   2  -9 2508.03 412.812   1
   2  -2  -9 4010.18 647.590   1
   2   2  -9 2922.00 527.656   1
   2  -2   9 2843.25 376.302   1
  -2  -2  -9 3393.25 586.420   2
  -2  -2 -10 2036.25 472.327   2
  -2   2 -10 1647.41 341.878   1
   2  -2 -10 1007.08 367.262   1
   2  -2  10 1080.66 253.674   1
   2   2 -10 871.581 335.039   1
   2  -2 -11 1438.34 526.778   1
  -2  -2 -11 1483.43 523.852   2
  -2   2 -11 1152.98 321.808   1
   2   2 -11 902.244 357.123   1
   2   2 -12 8242.94 910.589   1
   2  -2 -12 6526.30 900.127   1
  -2  -2 -12 7770.82 965.268   2
  -2   2 -12 7284.61 764.661   1
   2   2 -13 1648.90 456.583   1
   2  -2 -13 1558.33 506.251   1
   2   2 -14-154.816 309.788   1
   3   0   0-22.1371 132.061   1
   3   0   1 14677.2 481.220   1
   3   0  -1 14279.1 582.090   1
   3   0  -2 175934. 2211.10   1
   0   3  -2 176411. 1814.44   1
   0  -3   3 8330.65 425.656   1
   0   3  -3 7696.06 423.140   1
   3   0  -3 7915.61 566.880   1
   3   0   4 208938. 2182.61   1
   0  -3   4 208788. 2300.88   1
   3   0  -4 211142. 2925.81   1
   0   3  -4 209162. 2363.34   1
   0   3  -5 52475.7 1337.22   1
   0  -3  -5 53327.8 1538.66   2
   3   0  -5 55229.3 1617.06   1
   0  -3   5 51876.0 1452.04   2
   3   0   5 50777.9 1206.41   1
   0  -3   5 50754.5 1228.97   1
   0  -3   6 111.246 193.964   2
   3   0   6-60.2352 119.596   1
  -3   0  -6-216.464 263.988   2
   0  -3  -6 3.91822 220.270   2
   0  -3   6-142.526 158.763   1
   0   3  -6 207.365 176.906   1
   3   0  -6-5.42436 281.019   1
  -3   0   6-78.5452 185.040   2
   0   3  -7 684.403 246.740   1
  -3   0   7 666.949 228.196   1
   0  -3   7 585.683 201.178   1
   0   3   7 230.908 182.227   1
   0  -3   7 777.268 249.778   2
   0  -3  -7 549.090 247.651   2
  -3   0  -7 718.444 318.868   2
   3   0  -7 543.244 353.125   1
   3   0   7 807.033 218.735   1
  -3   0   7 342.288 180.740   2
   0  -3  -8 735.362 319.902   2
   0  -3   8 1092.50 285.956   1
   3   0  -8 829.598 352.342   1
   3   0   8 718.553 228.852   1
  -3   0  -8 662.624 309.644   2
   0   3  -8 622.361 262.631   1
   0   3  -9 849.150 301.783   1
   3   0  -9 458.724 281.556   1
   3   0   9 954.415 251.484   1
  -3   0  -9 1143.82 387.105   2
   0  -3   9 876.846 275.105   1
   0  -3  -9 542.984 260.432   2
   3   0 -10 25611.7 1532.58   1
  -3   0 -10 23420.3 1447.84   2
   0   3 -10 22317.6 1252.50   1
   0  -3 -10 23655.2 1455.79   2
   3   0 -11 1078.59 443.041   1
   0   3 -11 808.364 325.757   1
  -3   0 -11 1459.48 456.237   2
   0   3 -12 2108.88 461.784   1
   3   0 -12 2385.57 604.354   1
   3   0 -13 4970.69 836.623   1
   0   3 -13 4698.28 671.631   1
   0   3 -14 772.713 397.901   1
  -1   3 -13-14.0491 224.071   1
   3   1 -13 644.876 366.221   1
  -1   3 -12 456.428 251.779   1
   3   1 -12 749.159 365.330   1
  -1   3 -11 1221.83 361.093   1
   1  -3 -11 990.550 424.876   1
   3   1 -11 1769.48 500.008   1
  -3  -1 -11 1596.81 467.680   2
  -3  -1 -10 1580.30 458.642   2
  -1   3 -10 852.795 262.009   1
   1  -3 -10 1308.30 459.470   1
   3   1 -10 968.056 335.491   1
   3   1  -9 19178.7 1235.15   1
  -3  -1  -9 17459.4 1210.80   2
   3  -1   9 18587.2 948.916   1
   1  -3  -9 19021.6 1270.64   1
  -1   3  -9 17925.1 1022.54   1
  -1  -3   8 25261.7 1161.08   1
  -1   3  -8 25651.0 1124.44   1
   1  -3  -8 25659.0 1329.96   2
   1  -3  -8 25683.3 1392.64   1
   3   1  -8 26870.3 1386.66   1
   3  -1   8 24987.4 1044.85   1
  -3  -1  -8 27340.9 1419.44   2
  -3  -1  -7 14942.8 1006.93   2
   3   1  -7 17405.6 1061.12   1
   1  -3  -7 16357.2 1007.76   2
   1   3   7 19210.9 1032.79   1
  -1  -3   7 18041.5 926.553   1
  -3   1   7 17770.6 1015.22   1
   3  -1   7 15737.9 749.662   1
  -1   3  -7 17538.6 842.813   1
  -1  -3   7 17094.8 1008.07   2
  -3   1   7 16890.0 985.650   2
   1  -3  -7 18420.7 1120.89   1
   3   1  -6 25949.1 1198.42   1
  -3   1   6 26218.6 1137.12   2
   1   3   6 28535.2 1194.14   1
   3  -1   6 27413.3 896.710   1
   1  -3  -6 24280.3 1121.11   2
   1  -3  -6 25633.7 1220.54   1
  -1  -3   6 27195.3 1151.93   2
  -1  -3   6 25329.2 1016.39   1
  -1   3  -6 25192.1 932.736   1
  -3   1   5 60913.1 1590.39   2
   1  -3  -5 68435.8 1703.35   2
   3   1  -5 64798.6 1748.99   1
   3  -1   5 63027.3 1209.79   1
  -1   3  -5 62115.4 1308.39   1
   1  -3  -5 67030.3 1796.16   1
  -1  -3   5 66362.1 1518.75   1
   3   1  -4 47666.6 1418.72   1
   3  -1   4 46436.9 900.587   1
   1  -3  -4 44834.0 1382.10   1
  -1  -3   4 47330.5 1205.01   1
   1  -3  -4 46491.3 1284.66   2
  -1   3  -4 46655.1 1018.90   1
   3  -1   3 70876.1 920.833   1
  -1   3  -3 68771.5 1062.78   1
   1  -3  -3 70857.4 1589.42   1
   3   1  -3 71256.6 1582.13   1
  -1  -3   3 69006.7 1357.89   1
   1  -3  -3 73779.6 1392.30   2
   3   1  -2 106569. 1763.55   1
  -1   3  -2 99764.4 1134.59   1
  -3   1   1 269298. 2265.41   1
   3  -1   1 268306. 1608.71   1
   3   1   0 514094. 3324.10   1
   3  -1   0 511504. 2676.64   1
  -3   1   0 506684. 2621.41   1
   3  -1  -1 265503. 2363.59   1
   3  -1  -2 98878.6 1627.46   1
   1   3  -2 100056. 1577.27   1
   1  -3   3 71983.6 1309.96   2
   3  -1  -3 69942.9 1565.57   1
   1  -3   3 72143.6 1064.35   1
   1   3  -3 71823.2 1439.55   1
   3  -1  -4 45780.2 1391.74   1
   1   3  -4 46946.0 1231.53   1
   1  -3   4 45564.6 1196.55   2
  -3   1  -4 48961.5 1326.56   2
   1  -3   4 46597.5 973.085   1
   1   3  -5 66640.2 1627.03   1
   1  -3   5 63523.7 1580.19   2
   3  -1  -5 64565.8 1774.28   1
  -3   1  -5 63352.9 1659.47   2
   3   1   5 65869.2 1474.26   1
   1  -3   5 64497.6 1278.45   1
   3  -1  -6 27566.9 1256.81   1
   1  -3   6 24912.7 1068.59   2
   1   3  -6 25668.6 1101.41   1
   3   1   6 25179.7 1001.85   1
   1  -3   6 24839.5 884.168   1
  -3   1  -6 26590.9 1175.67   2
  -1  -3  -7 16257.9 1035.46   2
  -1   3   7 15294.9 933.948   1
  -3  -1   7 16816.5 966.491   1
   3   1   7 17007.2 899.066   1
   1  -3   7 17223.6 978.088   2
  -3  -1   7 17801.8 1045.21   2
   3  -1  -7 18332.8 1118.70   1
   1   3  -7 15537.2 898.378   1
  -3   1  -7 17477.6 1028.11   2
   1  -3   7 17016.0 805.468   1
   1   3  -8 25561.1 1256.88   1
  -1  -3  -8 25374.5 1364.32   2
   1  -3   8 24367.8 1043.19   1
   3   1   8 26514.2 1148.17   1
   3  -1  -8 22728.3 1319.62   1
  -3   1  -8 23891.4 1305.86   2
   1   3  -9 17846.9 1097.11   1
  -3   1  -9 17579.0 1194.17   2
  -1  -3  -9 15700.1 1142.57   2
   1  -3   9 17881.5 938.592   1
   3  -1  -9 16922.7 1211.74   1
   3  -1 -10 1916.39 539.387   1
   1   3 -10 997.112 336.160   1
  -3   1 -10 1382.41 448.734   2
  -1  -3 -10 1170.44 405.158   2
  -1  -3 -11 779.194 349.370   2
   3  -1 -11 917.174 388.170   1
   1   3 -11 1618.41 445.240   1
   1   3 -12 745.487 359.282   1
   3  -1 -12 141.374 358.709   1
   1   3 -13 501.497 355.689   1
   3  -1 -13-301.901 445.208   1
   1   3 -14 1099.55 397.074   1
   3   2 -14-434.488 385.694   1
   3   2 -13 8156.05 1002.39   1
  -3  -2 -13 8722.57 1083.84   2
   2  -3 -13 8892.78 1057.44   1
  -3  -2 -12 2840.07 611.146   2
   3   2 -12 2996.32 616.404   1
   2  -3 -12 3375.49 635.067   1
  -2   3 -12 3276.55 522.196   1
   3   2 -11 4046.59 633.734   1
  -3  -2 -11 2815.13 570.751   2
   2  -3 -11 2737.48 610.097   1
  -2   3 -11 3431.43 501.443   1
  -3  -2 -10 587.111 371.906   2
   3  -2  10 827.504 225.448   1
  -2   3 -10 509.590 229.823   1
   3   2 -10 400.587 289.332   1
   2  -3 -10 214.013 315.360   1
   3   2  -9 8495.56 839.470   1
   2  -3  -9 8443.49 876.745   1
  -2   3  -9 8876.43 682.740   1
   3  -2   9 8948.80 639.358   1
  -3  -2  -9 11063.6 989.407   2
   3  -2   8 8648.41 597.902   1
  -2   3  -8 8750.38 631.130   1
  -3  -2  -8 8517.57 826.745   2
   3   2  -8 8516.05 819.522   1
   2  -3  -8 8615.82 833.005   1
  -3   2   7 6774.49 609.792   2
  -3  -2  -7 6074.80 660.717   2
   3   2  -7 5743.34 639.597   1
  -2   3  -7 5255.16 446.583   1
   3  -2   7 5977.10 452.213   1
   2   3   7 5732.63 585.147   1
  -2  -3   7 5521.55 544.473   1
   2  -3  -7 5158.22 614.375   1
  -2   3  -6 5236.71 389.111   1
   3   2  -6 5255.06 576.605   1
   3  -2   6 5335.35 376.536   1
  -2  -3   6 5075.89 494.733   1
  -3   2   6 4694.34 495.507   2
   2   3   6 4883.07 507.920   1
   2  -3  -6 5295.85 601.354   1
  -2   3  -5 98087.7 1452.74   1
   2  -3  -5 93966.7 2196.16   1
   2   3   5 95985.5 2031.83   1
  -3   2   5 97003.9 1954.76   2
   2  -3  -5 98164.2 2028.57   2
   3   2  -5 101171. 2230.35   1
  -2  -3   5 101971. 2049.28   1
   3  -2   5 94519.9 1338.65   1
   2  -3  -4 29753.8 1139.00   1
   3   2  -4 28438.4 1108.89   1
  -2  -3   4 30176.8 1029.26   1
   2  -3  -4 27925.1 985.739   2
   3  -2   4 28154.3 595.991   1
  -3   2   4 28461.1 964.257   2
  -2   3  -4 29000.7 663.944   1
   2  -3  -3 110830. 2025.94   1
  -2   3  -3 108353. 1041.13   1
  -3   2   3 110750. 1691.65   2
   2  -3  -3 115849. 1698.18   2
   3   2  -3 113273. 2052.98   1
  -2   3  -2 139829. 983.297   1
   3   2  -2 143933. 2179.41   1
   2  -3  -2 141592. 2007.11   1
   2  -3  -2 144477. 1545.34   2
   3  -2   1 39257.6 514.795   1
  -3   2   1 39723.9 897.414   1
   2  -3  -1 40962.9 583.039   2
   3   2  -1 42361.6 1131.22   1
   2  -3  -1 39945.2 940.466   1
  -2   3   0 19813.8 549.140   1
   3   2   0 19602.5 746.530   1
  -3   2   0 19392.0 522.830   1
   3  -2   0 19223.2 524.079   1
   2  -3   1 39159.9 530.459   2
   3  -2  -1 39661.3 931.963   1
  -2   3   1 42359.5 946.420   1
  -3   2  -1 42097.8 526.170   1
   2   3  -1 43742.3 1122.33   1
   2   3  -2 149520. 2138.55   1
   3  -2  -2 147440. 2028.16   1
   2  -3   3 114322. 1617.56   2
   2   3  -3 117107. 2007.91   1
  -3   2  -3 111728. 1670.37   2
  -3   2  -4 28685.7 993.340   2
   3  -2  -4 30374.3 1154.87   1
   2  -3   4 29061.9 658.816   1
   2  -3   4 28994.3 936.697   2
   2   3  -4 29810.8 1089.36   1
   2  -3   5 96510.5 1403.41   1
   3   2   5 97745.8 1945.65   1
  -3   2  -5 94238.2 1969.63   2
   3  -2  -5 102185. 2291.21   1
   2  -3   5 98448.9 1929.42   2
   2   3  -5 102492. 2146.33   1
   3  -2  -6 4906.54 593.026   1
  -3  -2   6 5330.07 530.178   1
  -3   2  -6 5530.23 546.808   2
   2   3  -6 4808.61 549.791   1
   2  -3   6 5130.10 382.504   1
   3   2   6 5332.73 507.607   1
   3  -2  -7 5729.49 681.934   1
   3   2   7 6852.76 590.273   1
  -2  -3  -7 5307.44 625.090   2
   2   3  -7 6466.53 628.369   1
   2  -3   7 5749.16 447.708   1
  -3  -2   7 6827.19 629.696   1
  -3   2  -7 5592.44 603.786   2
   2  -3   8 8109.68 570.480   1
   2   3  -8 7935.54 733.278   1
   3  -2  -8 9057.81 873.081   1
  -3   2  -8 8584.12 787.428   2
   3   2   8 8168.31 683.677   1
  -2  -3  -8 8314.31 818.181   2
  -2  -3  -9 8993.63 881.944   2
   2  -3   9 8851.08 631.115   1
   2   3  -9 9436.22 858.367   1
   3  -2  -9 9934.16 944.405   1
   3  -2 -10 942.226 374.271   1
  -2  -3 -10 349.672 308.021   2
   2  -3  10 652.412 205.993   1
   3  -2 -11 3684.92 657.763   1
  -2  -3 -11 3324.49 598.376   2
   2   3 -11 4034.09 638.567   1
   2   3 -12 4115.49 679.292   1
   3  -2 -12 3528.37 722.550   1
  -2  -3 -12 2622.85 604.738   2
   3  -2 -13 7130.78 948.636   1
   2   3 -13 7562.41 929.060   1
   2   3 -14-240.333 277.207   1
   3  -3   0 11210.7 433.348   1
  -3   3   0 11120.2 417.006   1
   3   3  -1 91786.5 1774.54   1
  -3   3  -1 84528.6 852.020   1
  -3   3   1 85136.5 845.590   2
  -3   3   1 88012.6 1399.93   1
   3  -3  -1 90079.5 1465.63   1
  -3   3  -1 83142.8 771.093   2
   3   3  -2 13480.8 738.632   1
  -3   3  -2 13867.3 454.755   2
  -3   3   2 12242.4 448.166   2
   3  -3  -2 13323.9 668.102   1
  -3   3   2 13530.8 636.229   1
  -3   3  -3 142.204 125.502   2
   3  -3  -3 238.334 216.964   1
  -3   3   3 248.337 128.390   2
   3   3  -3 34.5937 234.328   1
  -3   3   3-18.0232 169.616   1
  -3   3  -4 32416.6 534.721   1
   3  -3   4 32746.4 531.730   1
  -3   3   4 33026.6 1008.16   2
   3  -3  -4 34421.4 1276.85   1
  -3   3  -4 34269.4 1046.00   2
  -3   3  -5 70.7551 174.485   2
  -3   3   5 268.451 156.840   2
  -3  -3   5-143.991 211.925   1
  -3   3  -5 308.396 110.260   1
   3   3  -5 44.1563 245.400   1
   3  -3  -5 436.608 305.848   1
   3   3   5 110.491 167.547   1
   3  -3   5 246.159 99.6104   1
   3   3   6 17653.3 958.750   1
  -3   3  -6 16212.1 614.417   1
   3  -3  -6 17333.3 1066.94   1
   3  -3   6 15753.9 594.450   1
  -3  -3   6 17453.0 963.404   1
   3   3  -6 16714.8 1008.28   1
  -3   3   6 15951.1 875.276   2
   3   3   7 598.428 243.113   1
  -3  -3   7 448.318 241.055   1
  -3   3  -7 394.340 159.803   1
   3  -3  -7 315.417 305.918   1
   3   3  -7 216.184 272.969   1
   3  -3   7 322.775 129.156   1
   3  -3   8 1922.34 281.496   1
  -3  -3  -8 2456.56 480.025   2
   3  -3  -8 2085.26 434.850   1
   3   3  -8 2141.18 442.952   1
  -3   3  -8 2183.81 315.757   1
  -3   3  -9 10685.2 694.179   1
   3  -3   9 10286.3 648.158   1
   3   3  -9 9940.15 909.611   1
   3  -3  -9 10725.3 1006.13   1
  -3  -3  -9 9874.27 946.787   2
   3  -3  10 126.548 161.481   1
   3  -3 -10-47.4614 311.449   1
   3   3 -10-603.495 443.518   1
  -3  -3 -10 24.1632 237.172   2
  -3  -3 -11 1534.57 501.268   2
   3  -3 -11 1598.75 514.385   1
   3   3 -11 1162.76 404.235   1
   3  -3 -12 429.994 288.662   1
  -3  -3 -12 160.237 284.049   2
   3   3 -12 567.363 378.815   1
   3   3 -13 377.491 381.268   1
   3  -3 -13 1172.76 483.910   1
  -3  -3 -13 670.930 476.323   2
   3   3 -14 554.089 290.571   1
  -4   0   0 26211.6 768.793   1
   4   0   0 25796.2 800.267   1
   4   0  -1 194.004 197.981   1
  -4   0   1 421.249 177.390   1
   4   0   1 499.196 159.520   1
   0   4  -2 5381.56 379.523   1
   4   0  -2 5504.20 455.337   1
   4   0  -3 121770. 2190.76   1
   0   4  -3 124807. 1818.63   1
   4   0  -4-141.637 268.311   1
   0  -4   4-8.41349 116.278   1
   0   4  -4 177.453 159.251   1
   0   4  -5 32293.9 1082.46   1
   0  -4  -5 34502.0 1269.25   2
   4   0  -5 34372.6 1349.69   1
   0  -4   5 33714.6 1049.32   1
   4   0   5 33726.4 989.466   1
   0  -4   6 2144.15 313.078   1
   0   4  -6 1624.51 298.957   1
   4   0   6 1915.09 276.786   1
   0  -4   6 664.990 237.873   2
   4   0  -6 1615.93 395.612   1
   0  -4  -6 1424.18 335.835   2
   0  -4  -7 26163.7 1302.89   2
   4   0  -7 27046.0 1363.99   1
   0   4  -7 25280.2 1089.18   1
   0  -4   7 23486.1 1170.89   2
  -4   0  -7 25808.4 1300.48   2
   0  -4   7 27547.9 1104.99   1
   4   0   7 24930.2 1000.54   1
   0   4  -8 76279.3 2021.93   1
   0  -4  -8 72601.7 2285.56   2
   4   0  -8 73358.1 2368.06   1
   0  -4   8 76538.7 1928.36   1
  -4   0  -8 77111.6 2394.48   2
   4   0   8 74726.9 1826.81   1
   0  -4  -9-179.921 334.864   2
   4   0   9-3.70262 160.353   1
   0   4  -9-91.0145 210.288   1
   0  -4   9 199.333 176.783   1
   4   0  -9 301.236 349.674   1
  -4   0  -9-70.3915 242.713   2
   0   4 -10 8316.95 762.788   1
   4   0 -10 8217.02 893.880   1
  -4   0 -10 7787.74 867.751   2
   0  -4 -10 8085.36 873.658   2
  -4   0 -11-320.169 335.858   2
   0  -4 -11-334.021 387.940   2
   0   4 -11-526.547 312.501   1
   4   0 -11-271.910 422.090   1
   4   0 -12 992.608 424.340   1
  -4   0 -12 273.021 237.465   2
   0   4 -12 1044.47 360.769   1
   4   0 -13-272.025 329.143   1
   0   4 -13 12.6299 246.728   1
  -4  -1 -13 114.983 399.946   2
   4   1 -13 752.354 394.532   1
  -4  -1 -12 2691.75 596.665   2
   4   1 -12 2229.71 548.513   1
  -1   4 -12 2047.83 418.957   1
  -1   4 -11 2150.16 435.873   1
   4   1 -11 2871.17 573.351   1
  -4  -1 -11 2216.87 519.040   2
   4  -1  10 3632.25 431.493   1
  -1   4 -10 4031.45 522.845   1
  -4  -1 -10 4364.01 681.117   2
   4   1 -10 4948.65 714.617   1
   4  -1   9 18063.1 897.892   1
  -4  -1  -9 20283.3 1314.95   2
  -1   4  -9 19831.2 1018.73   1
   4   1  -9 18993.6 1279.93   1
   1  -4  -9 17656.2 1194.74   2
   4  -1   8 2548.79 337.353   1
   4   1  -8 3556.78 575.079   1
  -4  -1  -8 2515.58 482.834   2
  -1   4  -8 2905.16 405.736   1
  -1  -4   8 3409.92 443.356   1
   1  -4  -8 3335.94 525.077   2
   4   1  -7 17269.5 1088.68   1
  -4  -1  -7 17973.3 1122.36   2
  -4   1   7 21189.0 1127.84   2
  -1  -4   7 17944.2 934.073   1
   1  -4  -7 16446.8 1015.79   2
   4  -1   7 18151.5 794.426   1
  -1  -4   7 16356.0 983.620   2
  -1   4  -7 17792.5 863.958   1
  -1  -4   6 40428.2 1318.81   1
  -4   1   6 43869.4 1466.07   2
   4  -1   6 41772.1 1082.92   1
  -1   4  -6 41793.0 1190.25   1
   1   4   6 46225.7 1603.36   1
   4   1  -6 40882.3 1582.40   1
   1  -4  -6 42387.5 1498.38   2
   4   1  -5 1428.40 343.343   1
  -1   4  -5 923.534 205.823   1
   4  -1   5 1524.25 212.205   1
  -1  -4   5 1365.17 254.791   1
   1  -4  -5 1611.81 314.763   2
  -1  -4   4 10331.5 598.956   1
   4  -1   4 11620.4 461.061   1
   4   1  -4 10882.6 737.972   1
   1  -4  -4 10357.7 633.310   2
  -1   4  -4 10705.1 511.232   1
   4   1  -3 8705.97 617.764   1
  -1  -4   3 9555.06 551.821   1
  -1   4  -3 9008.67 430.817   1
  -1   4  -2 68610.1 1133.07   1
   4  -1   2 68049.6 969.948   1
   4   1  -2 66981.9 1558.76   1
  -4   1   2 69383.8 1429.06   1
  -4   1   1 30229.7 857.033   1
   4   1  -1 29702.7 986.195   1
   4  -1   1 30556.3 690.560   1
   4   1   0 94155.7 1634.47   1
  -4   1   0 90035.7 1299.57   1
   4  -1   0 90667.5 1348.08   1
   4  -1  -1 30022.4 888.037   1
   4   1   1 30051.3 894.479   1
   1   4  -2 69209.9 1439.02   1
   4  -1  -2 69340.0 1502.39   1
   4  -1  -3 9433.58 621.337   1
   1   4  -3 8862.02 567.880   1
   4  -1  -4 10937.1 731.311   1
   1  -4   4 11093.8 506.936   1
   1  -4   4 10858.0 604.655   2
   1   4  -4 11895.7 677.364   1
   4   1   5 1462.23 252.227   1
   1  -4   5 1215.76 244.368   2
   1   4  -5 1586.31 295.891   1
   1  -4   5 1304.31 207.222   1
   4  -1  -5 1222.28 342.754   1
   1   4  -6 41785.4 1418.67   1
   1  -4   6 42747.9 1166.83   1
   4   1   6 41113.7 1285.42   1
   4  -1  -6 41031.4 1590.61   1
   1  -4   6 43397.0 1441.82   2
  -4   1  -6 43291.9 1537.20   2
   4  -1  -7 17657.3 1123.98   1
   1   4  -7 16342.7 944.583   1
   1  -4   7 17648.1 998.690   2
   1  -4   7 16960.4 829.641   1
  -1  -4  -7 16857.2 1073.93   2
   4   1   7 17192.5 891.817   1
  -4   1  -7 18208.2 1084.98   2
  -1  -4  -8 2488.76 488.725   2
   4  -1  -8 2653.82 524.634   1
   4   1   8 2453.69 367.031   1
   1   4  -8 1896.05 356.998   1
   1  -4   8 3380.01 398.182   1
  -4   1  -8 2700.75 499.553   2
   1   4  -9 20116.8 1157.85   1
   1  -4   9 19913.5 958.242   1
  -1  -4  -9 19789.8 1296.16   2
  -4   1  -9 17820.2 1216.03   2
   4  -1  -9 19569.8 1321.41   1
   4  -1 -10 4310.38 673.595   1
  -1  -4 -10 4516.35 681.683   2
   1   4 -10 3816.19 567.072   1
  -4   1 -10 4465.47 679.937   2
   4  -1 -11 3200.20 650.416   1
  -1  -4 -11 2887.63 601.133   2
  -4   1 -11 2275.07 557.503   2
   1   4 -11 2666.31 523.242   1
   4  -1 -12 1442.69 511.166   1
  -1  -4 -12 1809.53 513.095   2
   1   4 -12 1463.49 438.315   1
   4  -1 -13 124.242 267.965   1
   1   4 -13 575.590 293.584   1
   1   4 -14 146.559 206.791   1
   4   2 -13 67.9744 309.870   1
  -2   4 -12 467.833 246.746   1
   4   2 -12-197.710 317.003   1
  -2   4 -11 3943.61 526.008   1
   4   2 -11 4393.86 699.105   1
  -4  -2 -11 3610.15 655.725   2
   2  -4 -10 448.106 405.907   1
  -2   4 -10 236.545 189.115   1
   4  -2  10 189.626 122.652   1
  -4  -2 -10 298.894 321.082   2
   4   2 -10 164.887 289.717   1
   2  -4  -9 4523.28 687.231   1
  -2   4  -9 4572.05 479.460   1
  -4  -2  -9 4747.29 680.744   2
   4   2  -9 4535.11 653.976   1
   4  -2   9 4813.61 452.312   1
   2  -4  -8 2669.52 529.880   1
   4  -2   8 3020.56 351.503   1
  -4  -2  -8 3184.23 548.784   2
   4   2  -8 3683.67 582.426   1
  -2   4  -8 3824.14 412.786   1
   2  -4  -7 15900.6 1091.53   1
   2  -4  -7 15138.0 961.264   2
   4  -2   7 15952.2 695.422   1
   4   2  -7 17215.6 1122.97   1
  -2  -4   7 16565.6 950.045   1
  -2   4  -7 16276.9 748.180   1
  -4   2   7 17603.8 1037.47   2
   2  -4  -6 8884.40 782.640   1
   2   4   6 8862.56 715.082   1
   4   2  -6 8868.19 778.305   1
  -2  -4   6 8827.43 662.372   1
   4  -2   6 10020.0 477.087   1
  -4   2   6 9120.72 660.103   2
  -4   2   6 10514.4 778.113   1
  -2   4  -6 8994.98 513.010   1
   2  -4  -6 8857.47 693.824   2
  -2   4  -5 12299.0 521.249   1
  -4   2   5 13760.3 763.534   2
  -2  -4   5 13119.2 765.241   1
   4   2  -5 12438.5 862.850   1
   2  -4  -5 12735.4 755.747   2
   4  -2   5 11887.0 446.286   1
   2  -4  -5 13129.6 877.722   1
  -2   4  -4 37325.6 791.894   1
   2  -4  -4 33007.7 1284.75   1
   4  -2   4 33876.0 591.209   1
   4   2  -4 35328.9 1315.13   1
  -4   2   4 34552.5 1079.66   2
   2  -4  -4 36276.4 1099.49   2
  -2  -4   4 35317.2 1177.00   1
   4   2  -3 26827.3 1091.36   1
  -2  -4   3 24641.0 944.705   1
   2  -4  -3 26755.9 832.853   2
  -4   2   3 26874.1 977.672   1
  -2   4  -3 24121.5 566.433   1
  -2   4  -2 267614. 1841.46   1
  -4   2   2 266801. 2830.11   1
   2  -4  -2 274247. 2209.47   2
   2  -4  -1 12239.3 354.659   2
   4  -2   1 12032.0 379.623   1
  -4   2   1 11283.3 529.436   1
   4   2  -1 13193.8 712.193   1
   4  -2   0 13670.9 502.594   1
   4   2   0 13447.4 698.573   1
  -4   2   0 14341.2 502.710   1
  -2   4   0 13893.4 531.473   1
  -2   4   1 12377.8 569.357   1
  -4   2  -1 11990.8 366.048   1
   2   4  -1 13113.4 681.055   1
   4  -2  -1 11742.0 563.002   1
  -2   4   2 266342. 2876.08   1
   2  -4   2 266920. 2038.27   2
   2   4  -2 273986. 3119.66   1
   4  -2  -2 266149. 2952.19   1
  -2   4   3 23919.9 949.954   1
   4  -2  -3 23670.7 983.043   1
   2   4  -3 24147.3 1006.08   1
   2  -4   3 23965.5 756.035   2
   2  -4   4 35366.5 1042.00   2
  -4   2  -4 34667.4 1110.84   2
   4  -2  -4 31656.5 1231.91   1
   2   4  -4 38341.7 1278.98   1
   4  -2  -5 12602.1 850.497   1
   2  -4   5 12092.9 505.283   1
  -4   2  -5 11877.7 746.212   2
   2   4  -5 11723.4 764.337   1
   2  -4   5 12740.3 705.924   2
   4  -2  -6 8921.70 786.340   1
  -4   2  -6 9968.93 743.027   2
  -2   4   6 11194.2 798.082   1
   2   4  -6 10050.5 749.456   1
  -4  -2   6 9118.68 703.994   1
   2  -4   6 8858.49 483.274   1
   4   2   6 9509.40 668.039   1
   2  -4   6 10694.1 713.902   2
   4  -2  -7 14813.3 1050.28   1
   2   4  -7 16191.3 996.045   1
   2  -4   7 15241.0 717.201   1
   4   2   7 15751.4 917.989   1
  -4   2  -7 17522.0 1037.07   2
   2  -4   7 16892.1 975.005   2
  -2  -4  -8 3516.79 550.547   2
   2  -4   8 4052.95 408.749   1
   2   4  -8 3177.50 506.962   1
   4  -2  -8 2614.44 550.862   1
   4   2   8 3536.13 457.993   1
  -4   2  -8 3062.99 514.202   2
   2   4  -9 4668.82 617.001   1
   4  -2  -9 4702.72 677.191   1
  -2  -4  -9 5821.55 767.099   2
  -4   2  -9 4081.25 612.072   2
   2  -4   9 4614.11 446.261   1
   2   4 -10 329.563 272.949   1
   4  -2 -10 648.806 322.467   1
   2  -4  10 22.3537 121.879   1
  -2  -4 -10-31.5765 323.057   2
   2   4 -11 2733.98 557.391   1
   4  -2 -11 3266.89 671.776   1
  -2  -4 -11 3013.39 579.311   2
  -2  -4 -12 220.829 379.130   2
   4  -2 -12 231.718 345.544   1
   2   4 -12-46.3435 290.033   1
   4  -2 -13 177.232 358.016   1
   2   4 -13 549.862 387.723   1
   2   4 -14 355.770 286.108   1
   4   3 -13 83.6651 341.812   1
   4   3 -12 561.529 398.720   1
  -4  -3 -12 585.214 412.235   2
   3  -4 -12 317.468 338.449   1
  -4  -3 -11 687.240 452.954   2
   4   3 -11 438.846 365.403   1
  -3   4 -11 798.779 233.152   1
   3  -4 -11 1001.98 432.119   1
   4   3 -10 597.137 307.903   1
   3  -4 -10 656.937 413.188   1
  -4  -3 -10 897.352 433.978   2
  -3   4 -10 579.521 199.844   1
  -3   4  -9 608.142 198.402   1
   3  -4  -9 1184.19 442.247   1
  -4  -3  -9 555.470 307.477   2
   4   3  -9 329.684 288.779   1
   4  -3   9 550.107 162.561   1
   3  -4  -8 12913.5 1054.69   1
   4  -3   8 12632.9 616.422   1
  -3   4  -8 14260.7 712.545   1
   4   3  -8 13175.6 1041.24   1
   3  -4  -7 12757.7 1027.09   1
   4  -3   7 12616.4 551.509   1
   4   3  -7 13879.5 1003.43   1
  -4   3   7 14681.9 916.329   2
  -3   4  -7 12774.5 599.342   1
  -4   3   6 2287.32 400.459   1
   3  -4  -6 2625.29 480.946   1
  -3   4  -6 2591.38 246.507   1
  -3  -4   6 2696.78 406.679   1
   4   3  -6 2552.47 448.328   1
  -4   3   6 2415.12 335.301   2
   3   4   6 2162.59 370.748   1
   4  -3   6 2169.72 205.112   1
   4   3  -5 10370.3 786.130   1
   3  -4  -5 11672.3 840.991   1
   4  -3   5 10125.9 312.846   1
  -4   3   5 10443.0 655.760   2
  -4   3   5 11421.6 759.028   1
  -3  -4   5 10946.2 727.400   1
  -3   4  -5 10721.1 394.355   1
  -3  -4   4 156659. 2655.90   1
   3  -4  -4 152707. 2758.64   1
  -4   3   4 149907. 2174.71   2
  -4   3   4 159795. 2604.70   1
   4   3  -4 156876. 2868.16   1
   3  -4  -3 171112. 2673.75   1
  -4   3   3 172681. 2505.76   1
   4   3  -3 171328. 2833.74   1
  -4   3   3 164849. 2044.43   2
  -3   4  -2 85407.6 807.426   1
  -3   4  -2 86145.2 777.523   1
   3  -4  -2 90496.3 1775.70   1
   4   3  -2 90158.4 1998.95   1
  -4   3   2 91061.8 1677.95   1
  -4   3   2 87072.8 1255.17   2
  -3   4  -1 38079.2 712.952   1
  -4   3   1 36924.7 957.781   1
   4  -3   1 37432.0 633.320   1
   4   3  -1 38132.7 1253.70   1
   4  -3   0 69997.6 1148.75   1
   4   3   0 67001.0 1615.02   1
  -3   4   0 65181.5 1126.25   1
  -4   3   0 66485.9 1093.49   1
  -4   3  -1 36812.8 613.089   1
   3   4  -1 38796.3 1251.81   1
   4  -3  -1 36534.7 996.288   1
  -3   4   1 37519.6 981.571   1
  -4   3  -2 89605.5 1226.26   2
   4  -3  -2 88411.5 1752.12   1
  -3   4   2 92352.2 1717.88   1
   3   4  -2 87756.6 1915.09   1
   4  -3  -3 175146. 2721.22   1
   3   4  -3 169354. 2794.00   1
  -4   3  -3 169055. 2054.02   2
  -3   4   3 169309. 2530.46   1
   4  -3  -4 152545. 2768.61   1
   3   4  -4 155149. 2749.65   1
  -4   3  -4 154749. 2275.38   2
  -3   4   5 12887.3 827.808   1
   4  -3  -5 11418.7 844.739   1
   3  -4   5 10576.0 376.023   1
   3   4  -5 12422.7 824.102   1
  -4   3  -5 11784.2 712.651   2
  -4  -3   5 11461.7 771.618   1
  -4   3  -6 2335.90 379.931   2
   4   3   6 2220.58 363.849   1
   4  -3  -6 2403.89 488.325   1
   3   4  -6 2224.79 412.601   1
   3  -4   6 2512.03 232.231   1
  -3   4   6 2084.16 371.842   1
  -4  -3   6 2273.96 381.916   1
   4   3   7 11910.1 822.182   1
  -4   3  -7 12531.4 877.762   2
   4  -3  -7 12349.4 977.096   1
   3  -4   7 12702.6 582.951   1
   3   4  -7 13697.2 982.214   1
   3   4  -8 13186.0 977.898   1
   3  -4   8 13839.5 673.689   1
  -3  -4  -8 12519.4 1029.67   2
   4  -3  -8 12976.0 1077.65   1
   3   4  -9 556.575 255.450   1
   4  -3  -9 970.060 435.752   1
  -3  -4  -9 200.716 296.464   2
   3  -4   9 515.622 163.020   1
  -3  -4 -10 449.090 298.138   2
   4  -3 -10 584.017 429.875   1
   3   4 -10 306.448 252.484   1
   3   4 -11 200.612 305.969   1
  -3  -4 -11 421.798 362.076   2
   4  -3 -11-15.8807 340.141   1
   4  -3 -12 176.317 322.410   1
   3   4 -12 518.175 342.253   1
  -3  -4 -12 366.389 374.964   2
   3   4 -13-108.139 317.433   1
  -4   4   0 17711.4 598.369   1
  -4   4   1 32977.8 943.344   1
   4  -4  -1 33254.2 980.314   1
   4   4  -1 33489.3 1261.79   1
  -4   4  -1 32498.0 644.083   1
   4  -4  -2 724.867 235.210   1
   4   4  -2 668.656 308.446   1
  -4   4   2 376.294 156.461   1
  -4   4   3 83018.9 1395.80   2
   4  -4  -3 85279.3 1988.63   1
  -4   4   3 87166.6 1843.34   1
   4   4  -3 88383.1 2157.99   1
  -4   4   4 1403.71 232.575   2
   4   4  -4 1602.01 396.846   1
   4  -4  -4 984.799 342.706   1
  -4   4   4 1444.95 293.783   1
  -4  -4   4 1751.11 353.509   1
  -4   4   5 9325.44 710.512   1
   4  -4  -5 11204.8 868.388   1
   4   4  -5 10190.0 808.652   1
  -4  -4   5 11070.0 782.910   1
   4   4   6 6395.40 617.484   1
   4   4  -6 4706.38 611.360   1
   4  -4  -6 4950.42 617.009   1
   4  -4   6 5403.43 251.321   1
   4  -4   7 8789.96 414.505   1
   4  -4  -7 9297.24 894.085   1
   4   4  -7 10499.7 917.084   1
   4  -4  -8 16138.0 1206.42   1
   4   4  -8 14378.5 1096.83   1
   4  -4   8 16388.3 654.031   1
   4   4  -9 1962.18 479.668   1
   4  -4  -9 1885.43 541.768   1
  -4  -4  -9 1650.56 468.085   2
   4  -4   9 1347.13 212.151   1
   4   4 -10 7716.77 854.062   1
  -4  -4 -10 6792.40 848.837   2
   4  -4 -10 7557.82 926.054   1
   4  -4 -11 1185.97 508.208   1
  -4  -4 -11 1525.27 481.221   2
   4   4 -11 586.794 338.960   1
  -4  -4 -12 409.536 383.542   2
   4  -4 -12-70.3319 317.670   1
   4   4 -12-320.186 344.833   1
   4   4 -13-240.171 307.448   1
  -5   0   0-67.2489 128.702   1
   5   0   0-148.287 189.892   1
   5   0   1 351004. 3056.77   1
  -5   0   1 345483. 3235.33   1
  -5   0   2 11964.8 662.775   1
   5   0   2 10727.4 537.065   1
   0   5  -2 10166.5 562.005   1
   5   0  -2 10246.5 649.500   1
   0   5  -3 22449.8 834.952   1
   5   0  -3 23247.3 1040.65   1
   5   0  -4 146.638 220.861   1
   0   5  -4 142.955 136.152   1
   5   0  -5 735.629 289.201   1
   5   0   5 665.199 174.078   1
   0  -5   5 350.080 160.638   1
   0   5  -5 525.053 188.494   1
   0  -5   6 10250.2 655.354   1
   5   0  -6 10200.1 835.514   1
   0  -5  -6 9468.64 755.000   2
   0   5  -6 10215.7 672.227   1
   5   0   6 10286.1 611.529   1
   0  -5   6 10711.9 751.973   2
   5   0   7 4322.68 430.490   1
   0  -5   7 4921.68 485.387   1
   0  -5  -7 4698.34 600.336   2
  -5   0  -7 4907.19 614.392   2
   0  -5   7 5785.73 601.422   2
   5   0  -7 5466.13 673.079   1
   0   5  -7 5174.84 516.069   1
   0   5  -8 148.328 194.371   1
   0  -5   8 125.551 166.647   1
  -5   0  -8 42.0762 269.695   2
   5   0   8 108.316 134.190   1
   5   0  -8-76.3989 364.362   1
   0  -5  -8 121.750 267.370   2
   0  -5   9 825.434 290.278   1
   5   0   9 751.976 215.376   1
   5   0  -9 743.574 375.604   1
  -5   0  -9 495.672 323.632   2
   0   5  -9 283.418 191.535   1
   0  -5  -9 562.117 294.554   2
   0  -5 -10 1436.41 439.856   2
   0   5 -10 1292.19 323.046   1
   5   0 -10 1754.84 512.166   1
  -5   0 -10 1118.04 408.730   2
   0  -5 -11 7905.06 911.895   2
   5   0 -11 7274.74 893.141   1
  -5   0 -11 7341.91 905.030   2
   0   5 -11 5568.66 659.068   1
   5   0 -12 213.771 374.940   1
   0   5 -12 489.822 251.945   1
  -5   0 -12 204.028 341.071   2
  -5   0 -13-194.947 297.835   2
   5   1 -13 1276.22 490.336   1
  -5  -1 -12 500.748 376.233   2
   5   1 -12 239.236 346.929   1
  -1   5 -12 5.13578 244.739   1
   5   1 -11 197.671 253.698   1
  -1   5 -11 538.196 211.168   1
  -5  -1 -11 899.397 418.727   2
   5  -1  10 3483.03 379.899   1
  -5  -1 -10 2980.46 605.842   2
  -1   5 -10 3666.83 492.829   1
   5   1 -10 2670.22 577.868   1
   1  -5 -10 3519.19 625.655   2
   1  -5  -9 6008.02 714.098   2
  -1   5  -9 6824.54 611.159   1
   5   1  -9 7349.85 835.079   1
   5  -1   9 6677.78 535.836   1
  -5  -1  -9 7838.90 850.384   2
  -1   5  -8 2946.96 379.489   1
   5  -1   8 3035.78 348.648   1
   5   1  -8 3218.27 564.479   1
  -1  -5   8 2898.75 393.206   1
  -5  -1  -8 3182.85 544.890   2
   1  -5  -8 3308.50 522.259   2
   1  -5  -7 2528.86 448.421   2
   5  -1   7 2776.07 320.013   1
   5   1  -7 3128.93 554.738   1
  -1  -5   7 2214.62 357.351   1
  -1   5  -7 2748.49 359.433   1
  -1  -5   6 4268.21 455.277   1
  -5   1   6 3997.33 485.488   2
   5   1  -6 4045.39 555.408   1
   5  -1   6 3843.59 343.453   1
  -1   5  -6 4336.91 407.937   1
   1  -5  -6 3974.10 496.661   2
  -1  -5   5 9623.92 642.303   1
   5   1  -5 10995.2 842.394   1
  -1   5  -5 10130.0 566.062   1
   1  -5  -5 8479.61 644.294   2
   5  -1   5 9561.16 475.659   1
  -1   5  -4-41.3051 119.778   1
  -5   1   4 24.8363 110.124   1
   5   1  -4 362.230 259.346   1
   1  -5  -4 74.5921 162.020   2
  -5   1   3 84808.2 1847.14   1
   5  -1   3 85262.7 1244.64   1
  -1   5  -3 84387.7 1452.06   1
   5   1  -3 88174.7 2032.32   1
  -5   1   2 25473.3 940.313   1
  -1   5  -2 26705.3 813.178   1
   5  -1   2 26618.3 715.016   1
   5   1  -2 29318.0 1120.19   1
   5   1  -1 6154.79 518.297   1
   5  -1   1 5833.84 380.117   1
  -5   1   1 5343.55 413.159   1
   5   1   0 5921.93 479.949   1
  -5   1   0 5732.25 381.628   1
   5  -1   0 5691.36 402.615   1
   5   1   1 6185.06 475.488   1
  -5  -1   1 7016.17 507.331   1
   5  -1  -1 5493.00 446.329   1
   1   5  -2 26610.2 983.920   1
   5  -1  -2 26499.7 1021.78   1
  -1   5   2 26516.9 984.535   1
   5  -1  -3 84253.4 1947.84   1
   1   5  -3 89524.5 1820.33   1
   1   5  -4 110.272 181.443   1
   5  -1  -4 53.7021 222.333   1
   1  -5   5 9241.95 628.393   2
   5  -1  -5 9805.09 781.891   1
   1   5  -5 10420.8 704.503   1
   5   1   6 4175.12 422.002   1
   1  -5   6 3568.16 367.273   1
  -5   1  -6 3722.39 505.135   2
   1   5  -6 4037.87 467.626   1
   1  -5   6 3827.73 451.923   2
   5  -1  -6 4132.08 588.502   1
   1   5  -7 2557.14 404.869   1
   5  -1  -7 2493.06 515.159   1
  -1  -5  -7 2177.68 413.406   2
   1  -5   7 2274.68 312.492   1
   5   1   7 2801.24 389.107   1
   1  -5   7 2446.48 402.488   2
  -5   1  -7 2676.19 468.490   2
  -1  -5  -8 2720.98 515.051   2
   5  -1  -8 3241.68 601.516   1
   1  -5   8 3448.28 401.188   1
   1   5  -8 3361.65 467.809   1
   5   1   8 3485.90 426.098   1
  -5   1  -8 3454.41 541.349   2
  -1  -5  -9 6241.06 772.232   2
   1   5  -9 6400.75 663.652   1
  -5   1  -9 6776.08 763.004   2
   1  -5   9 7066.85 565.580   1
   5  -1  -9 7244.86 860.558   1
  -5   1 -10 4105.13 670.942   2
   5  -1 -10 2642.81 567.362   1
   1   5 -10 2720.69 511.809   1
  -1  -5 -10 2870.55 564.588   2
   5  -1 -11 291.808 370.949   1
  -5   1 -11 345.117 331.662   2
   1   5 -11 736.795 283.378   1
  -1  -5 -11 394.733 311.046   2
  -1  -5 -12 500.116 301.541   2
   5  -1 -12 178.871 274.080   1
   1   5 -12 51.6349 229.255   1
   1   5 -13 1211.55 402.953   1
   5   2 -13 406.834 387.221   1
   5   2 -12 767.818 377.420   1
  -5  -2 -12 1021.87 422.754   2
  -2   5 -11 1240.60 316.177   1
   5   2 -11 1334.09 466.477   1
  -5  -2 -11 249.282 357.610   2
  -2   5 -10 2401.26 384.928   1
   5   2 -10 2278.80 536.125   1
  -5  -2 -10 2427.10 563.270   2
   5   2  -9 2838.69 550.345   1
  -2   5  -9 2919.22 384.615   1
   5  -2   9 2981.13 346.828   1
  -5  -2  -9 2654.82 534.881   2
   5  -2   8 15800.8 722.548   1
   2  -5  -8 15670.3 1053.61   2
  -2   5  -8 17115.7 824.793   1
  -2   5  -7 24244.1 909.455   1
  -2  -5   7 23911.1 1141.05   1
   5  -2   7 23135.2 792.783   1
   5   2  -7 22667.4 1319.06   1
  -5   2   7 24230.7 1177.10   2
   2  -5  -7 22561.8 1193.70   2
   5   2  -6 12218.1 936.049   1
   2  -5  -6 12030.3 806.590   2
   5  -2   6 11371.9 480.936   1
  -5   2   6 12105.9 795.934   2
  -2  -5   6 12813.8 812.487   1
  -2   5  -6 11506.1 568.510   1
   5  -2   5 40134.7 760.287   1
  -2  -5   5 43918.8 1451.51   1
  -2   5  -5 42341.3 1006.35   1
  -5   2   5 41582.9 1364.85   2
   2  -5  -5 43675.2 1371.16   2
   5   2  -5 41206.7 1599.68   1
  -5   2   5 43267.2 1525.42   1
   5  -2   4 14409.4 398.109   1
   2  -5  -4 15069.8 749.719   2
   5  -2   4 15647.2 416.153   1
  -5   2   4 17539.2 906.287   1
  -2   5  -4 15732.4 563.312   1
   5   2  -4 16603.3 960.610   1
   2  -5  -3 66863.4 1355.74   2
   5  -2   3 65327.7 800.267   1
   5   2  -3 70533.5 1877.81   1
  -5   2   3 71139.8 1674.19   1
  -2   5  -3 69208.0 1131.03   1
  -5   2   2 22642.0 877.348   1
   5   2  -2 22182.5 1028.41   1
   2  -5  -2 22551.6 667.409   2
   5  -2   2 21875.4 510.711   1
  -5   2   1 59453.2 1298.73   1
   5   2  -1 62258.9 1618.92   1
   5  -2   1 60988.3 1029.31   1
   5  -2   0 137354. 1805.30   1
  -5   2   0 140386. 1771.17   1
   5   2   0 134824. 2323.00   1
  -2   5   1 58306.0 1318.50   1
  -5   2  -1 60114.9 982.400   1
   5  -2  -1 59941.4 1339.94   1
   5   2   1 60505.4 1504.34   1
   2   5  -2 21045.0 955.451   1
  -2   5   2 23087.0 918.378   1
   5  -2  -2 23476.9 949.047   1
   2   5  -3 69797.0 1750.23   1
   5  -2  -3 70706.4 1781.41   1
  -2   5   3 72186.1 1758.49   1
   2  -5   3 68280.9 1289.75   2
  -2   5   4 17382.1 931.215   1
   2   5  -4 16808.2 896.472   1
   5  -2  -4 15927.5 926.789   1
   2  -5   4 16212.1 724.919   2
  -5   2  -5 42887.7 1423.55   2
   2   5  -5 42506.8 1479.86   1
  -2   5   5 46941.2 1602.14   1
   2  -5   5 43736.1 1324.86   2
   5  -2  -5 40523.2 1561.96   1
   5   2   6 12887.5 780.687   1
   5  -2  -6 11830.5 908.066   1
   2  -5   6 12177.5 573.844   1
  -5   2  -6 12765.0 854.851   2
   2  -5   6 11891.2 762.601   2
   2   5  -6 11596.4 826.484   1
   5   2   7 23526.0 1097.97   1
   5  -2  -7 24815.4 1387.07   1
   2  -5   7 24674.8 1163.26   2
   2   5  -7 24122.2 1238.33   1
  -5   2  -7 25063.0 1257.97   2
   2  -5   7 23010.8 862.049   1
   2  -5   8 16002.5 768.829   1
   5   2   8 16014.4 933.528   1
   2   5  -8 17073.3 1093.17   1
   5  -2  -8 16833.7 1217.76   1
  -2  -5  -8 15107.0 1106.56   2
  -5   2  -8 16937.1 1117.98   2
   2   5  -9 2993.78 501.062   1
  -5   2  -9 2928.64 530.356   2
   2  -5   9 2870.56 347.460   1
   5  -2  -9 3220.05 631.450   1
  -2  -5  -9 3274.63 573.421   2
   2   5 -10 2205.21 480.640   1
   5  -2 -10 2950.49 623.043   1
  -5   2 -10 2737.58 559.044   2
  -2  -5 -10 3428.60 625.283   2
   2   5 -11 1264.67 410.326   1
   5  -2 -11 1202.79 449.708   1
  -2  -5 -11 974.107 376.202   2
   5  -2 -12 779.760 438.346   1
   2   5 -12 973.114 387.524   1
  -2  -5 -12 184.854 344.924   2
   2   5 -13 1089.59 390.035   1
   2   5 -14 646.331 318.290   1
   5   3 -12 2724.52 634.485   1
  -5  -3 -12 2347.97 578.598   2
  -5  -3 -11 1088.42 332.852   2
   5   3 -11 1265.71 481.321   1
   3  -5 -10 326.653 279.341   1
  -3   5 -10 142.256 128.274   1
   5   3 -10 469.905 330.813   1
  -5  -3 -10 649.644 358.992   2
   3  -5  -9 9282.72 962.779   1
  -3   5  -9 10811.7 655.369   1
  -5  -3  -9 10318.1 1014.26   2
   5   3  -9 10960.1 1009.15   1
   5  -3   9 9194.07 513.554   1
  -3   5  -8 8699.39 539.383   1
   5   3  -8 8469.80 884.394   1
   5  -3   8 7702.93 442.570   1
   3  -5  -8 7754.77 888.611   1
   5  -3   7 85.1298 79.2431   1
   3  -5  -7 261.406 295.326   1
   5   3  -7 752.885 398.442   1
  -3   5  -7 111.039 118.679   1
  -5   3   7-448.299 211.523   2
   3  -5  -6 11386.5 920.033   1
  -3  -5   6 11504.5 815.272   1
   5  -3   6 9983.66 337.703   1
  -3   5  -6 10838.3 471.046   1
  -5   3   6 11662.8 769.809   2
   5   3  -6 10927.6 896.980   1
   3  -5  -5 9707.81 806.483   1
   5   3  -5 9160.47 801.439   1
  -3   5  -5 8072.98 347.732   1
  -5   3   5 9279.53 632.045   2
  -5   3   5 9045.18 714.955   1
  -3  -5   5 8972.54 705.830   1
  -3   5  -4 3694.14 212.741   1
  -3  -5   4 3839.58 464.230   1
  -5   3   4 3768.02 442.905   1
   3  -5  -4 3826.48 495.438   1
  -5   3   4 4377.17 402.619   2
   5   3  -4 4525.79 566.137   1
   5   3  -3 60766.0 1820.33   1
  -5   3   3 61932.1 1599.81   1
  -3   5  -3 58543.2 791.765   1
  -3   5  -2 16569.1 482.822   1
   5   3  -2 18026.2 995.752   1
  -5   3   2 18113.2 792.540   1
   5   3  -1 20322.3 995.863   1
  -5   3   1 19278.9 737.181   1
  -3   5  -1 20765.6 627.687   1
   5  -3   1 19789.4 547.087   1
  -3   5   0 40949.9 1010.77   1
   5   3   0 41367.5 1374.20   1
   5  -3   0 38733.1 945.610   1
  -5   3   0 40147.9 915.432   1
  -3   5   1 19819.3 785.308   1
   5  -3  -1 20122.4 789.418   1
   3   5  -1 19643.1 964.556   1
  -5   3  -1 19328.3 529.591   1
  -3   5   2 17524.5 806.412   1
   3   5  -2 18488.2 959.494   1
   5  -3  -2 16553.5 812.728   1
  -3   5   3 62312.6 1628.71   1
   5  -3  -3 61734.1 1681.20   1
   3   5  -3 65245.5 1815.77   1
  -5   3  -4 4231.41 406.531   2
   5  -3  -4 3872.88 491.571   1
   3   5  -4 3895.04 500.164   1
  -3   5   4 4589.61 485.443   1
   5  -3  -5 7953.28 738.759   1
  -5   3  -5 8999.74 644.104   2
  -3   5   5 9472.71 736.829   1
  -5  -3   5 9811.89 745.097   1
   3   5  -5 10369.1 798.695   1
   3   5  -6 10455.5 837.284   1
  -5   3  -6 10599.6 754.530   2
   5  -3  -6 10067.7 869.742   1
  -5   3  -7 13.9666 226.039   2
   5   3   7 55.1217 184.982   1
   3   5  -7 214.095 233.149   1
   5  -3  -7-340.991 341.469   1
   3  -5   7-40.6273 96.7445   1
  -5   3  -8 7500.31 743.338   2
   5  -3  -8 8030.28 881.718   1
   3   5  -8 7465.38 773.089   1
   3  -5   8 7165.47 468.079   1
   5  -3  -9 10055.3 1013.08   1
   3   5  -9 11205.6 964.744   1
   3  -5   9 10024.9 575.629   1
  -3  -5  -9 10311.9 1006.52   2
  -5   3  -9 9611.64 896.408   2
   3   5 -10 570.414 295.373   1
   5  -3 -10 8.24760 299.613   1
  -3  -5 -10 80.2669 233.080   2
   3   5 -11 1573.76 468.367   1
   5  -3 -11 1685.21 550.599   1
  -3  -5 -11 1164.74 407.353   2
   5  -3 -12 3379.76 712.659   1
  -3  -5 -12 2557.49 649.224   2
   3   5 -12 2583.51 548.604   1
   3   5 -13 892.521 382.816   1
   4  -5 -12 270.374 276.468   1
  -5  -4 -12 869.089 468.096   2
   4  -5 -11 2770.28 643.655   1
   5   4 -11 2257.84 603.581   1
  -5  -4 -11 3940.98 713.401   2
  -5  -4 -10 988.820 474.392   2
   4  -5 -10 1600.83 494.768   1
   5   4 -10 2286.10 513.151   1
   5   4  -9 3120.09 584.446   1
   4  -5  -9 2383.95 544.760   1
   5   4  -8 1146.65 418.353   1
   4  -5  -8 761.692 407.956   1
   5  -4   8 1189.33 154.427   1
   5  -4   7 12304.8 329.246   1
   4  -5  -7 14528.8 1106.51   1
  -5   4   7 14655.7 896.671   2
   5   4  -7 13956.1 1096.73   1
  -5   4   6 9794.81 705.405   2
   5   4  -6 9386.48 839.200   1
   4  -5  -6 8960.40 845.475   1
  -5   4   5 20562.2 914.001   2
   4  -5  -5 20069.8 1156.66   1
  -5   4   5 21120.9 1107.98   1
  -4  -5   5 21385.6 1101.16   1
   5   4  -5 21964.6 1240.89   1
   4  -5  -4 9108.32 754.305   1
   5   4  -4 9575.43 793.431   1
  -5   4   4 8776.52 675.456   1
  -4  -5   4 9894.40 741.694   1
  -5   4   4 8207.98 518.087   2
   5   4  -3 23725.5 1192.91   1
   4  -5  -3 20969.6 1037.48   1
  -5   4   3 22720.9 988.894   1
  -5   4   3 19761.4 709.375   2
  -5   4   2 12890.8 696.101   1
   5   4  -2 14351.5 898.701   1
  -5   4   2 13403.4 487.765   2
  -4   5  -1 7470.75 352.432   1
  -5   4   1 7121.43 468.856   1
   5   4  -1 7439.89 639.694   1
  -5   4   1 7137.86 278.667   2
  -4   5   0 7750.47 435.582   1
   5  -4   0 7796.11 442.948   1
   5   4   0 7645.42 644.196   1
  -5   4   0 8221.78 430.119   1
  -5   4  -1 6601.56 245.972   2
   5  -4  -1 7360.89 502.775   1
   4   5  -1 7987.03 672.426   1
  -4   5   1 7237.89 477.458   1
  -5   4  -1 7107.74 323.378   1
   5  -4  -2 13057.0 743.061   1
   4   5  -2 12277.5 828.719   1
  -5   4  -2 13209.4 463.930   2
  -4   5   2 12897.1 704.230   1
  -5   4  -3 21993.7 716.890   2
   4   5  -3 21373.3 1123.40   1
  -4   5   3 21154.4 958.993   1
   5  -4  -3 20943.9 1025.79   1
  -5  -4   4 9694.90 744.953   1
   4   5  -4 9155.24 777.878   1
  -4   5   4 9505.30 713.599   1
   5  -4  -4 8981.76 754.621   1
  -5   4  -4 8595.93 538.919   2
   4   5  -5 20943.0 1176.03   1
   5  -4  -5 21764.0 1212.73   1
  -5   4  -5 21030.6 923.687   2
  -4   5   5 21255.1 1113.08   1
   5  -4  -6 9113.33 873.486   1
   4   5  -6 8821.45 815.246   1
  -5   4  -6 9468.19 705.704   2
   5  -4  -7 13240.5 1083.31   1
   4   5  -7 15054.2 1078.59   1
   4   5  -8 1499.05 499.447   1
   5  -4  -8 1310.43 462.834   1
   4  -5   8 1196.03 166.764   1
   5  -4  -9 3249.54 635.729   1
   4   5  -9 3331.61 582.257   1
  -4  -5 -10 3341.84 651.694   2
   4   5 -10 1742.80 452.716   1
   5  -4 -10 2176.23 570.049   1
   4   5 -11 3564.19 658.660   1
   5  -4 -11 2822.67 636.106   1
  -4  -5 -11 2570.94 618.352   2
   4   5 -12 285.835 319.117   1
   5  -4 -12 1123.08 476.713   1
  -4  -5 -12 501.359 342.365   2
   4   5 -13 1600.26 525.786   1
  -5   5   0 114350. 1674.00   1
   5   5   0 112548. 2517.99   1
  -5   5   1 108.809 140.232   1
  -5   5  -1-42.0908 89.8358   1
   5  -5  -1-41.8558 215.076   1
   5   5  -1-26.9141 265.067   1
  -5   5   2 12275.6 689.782   1
   5   5  -2 12722.2 887.560   1
   5  -5  -2 12592.3 749.904   1
   5  -5  -3 3578.73 471.129   1
  -5   5   3 3659.82 427.483   1
   5   5  -3 4258.38 588.544   1
   5  -5  -4 3212.35 499.275   1
   5   5  -4 4170.24 592.176   1
  -5   5   4 3513.13 440.559   1
   5  -5  -5 15376.5 1069.43   1
   5   5  -5 16161.3 1096.75   1
   5  -5  -6 21068.4 1311.91   1
   5   5  -6 18934.4 1216.66   1
   5   5  -7 140.676 291.633   1
   5  -5  -7-252.176 374.117   1
   5  -5  -8 4242.30 653.963   1
   5   5  -8 5384.26 747.785   1
   5   5  -9 213.352 305.537   1
   5  -5  -9 123.059 370.925   1
   5   5 -10 3829.87 668.191   1
   5  -5 -10 4186.72 745.023   1
  -5  -5 -10 2867.37 628.758   2
   5  -5 -11 422.184 362.844   1
  -5  -5 -11 457.489 420.199   2
   5   5 -11-128.074 290.319   1
   5   5 -12-199.852 274.247   1
   6   0   0 4052.34 423.484   1
  -6   0   0 4646.08 401.823   1
   6   0   1 48209.2 1271.23   1
  -6   0   1 49044.8 1329.76   1
   6   0  -1 46481.4 1380.92   1
   0   6  -2 12390.5 679.493   1
  -6   0   2 11978.3 710.732   1
   6   0  -2 12122.3 770.592   1
   6   0   2 12421.1 619.877   1
  -6   0   3 44775.1 1454.80   1
   6   0   3 42831.8 1136.79   1
   6   0  -3 43553.6 1522.33   1
   0   6  -3 43547.9 1260.38   1
  -6   0   4 10978.4 757.186   1
   0   6  -4 11862.5 685.322   1
   6   0  -4 12104.1 856.788   1
   0   6  -5 6822.46 541.333   1
   0   6   5 6772.28 651.834   1
  -6   0   5 6038.16 606.313   1
   6   0  -5 7138.62 709.218   1
   6   0   6 6433.14 486.792   1
   6   0  -6 6382.73 720.737   1
   0  -6  -6 6441.82 647.253   2
   0   6  -6 6517.21 575.082   1
   6   0   7 10152.0 647.134   1
   0  -6   7 9521.21 660.892   1
   6   0  -7 11826.2 1004.40   1
   0   6  -7 9886.56 715.380   1
   0  -6  -7 9110.91 808.157   2
   0  -6   8 17833.3 909.990   1
   6   0   8 16091.0 827.902   1
   6   0  -8 16240.5 1213.09   1
   0   6  -8 16244.8 968.135   1
  -6   0  -8 17455.5 1215.53   2
   0  -6  -8 15794.8 1109.95   2
  -6   0  -9 1810.65 503.871   2
   0  -6  -9 2428.65 504.839   2
   0   6  -9 2178.04 401.814   1
   6   0  -9 2268.00 553.879   1
   6   0   9 2589.17 348.684   1
   0  -6 -10 289.618 276.919   2
  -6   0 -10-212.724 356.126   2
   6   0 -10 521.059 400.224   1
   0   6 -10-146.062 196.791   1
   0  -6 -11-387.397 359.335   2
  -6   0 -11 29.0485 233.066   2
   6   0 -11-373.590 328.755   1
   0   6 -11-252.686 233.688   1
  -6   0 -12-247.301 382.455   2
   0  -6 -12 724.741 382.534   2
   6   0 -12 958.651 402.648   1
   0   6 -12 526.404 272.753   1
  -6  -1 -12 1910.56 568.079   2
   6   1 -12 1062.20 410.591   1
  -1   6 -11 973.718 292.032   1
   6   1 -11 1341.30 480.289   1
  -6  -1 -11 449.286 309.845   2
  -1   6 -10 7163.51 680.409   1
   6   1 -10 6963.36 852.212   1
  -6  -1 -10 7306.02 870.353   2
   1  -6 -10 6075.52 775.633   2
   6   1  -9 11849.8 1088.69   1
  -1   6  -9 11768.0 789.906   1
   6  -1   9 10584.3 630.611   1
  -6  -1  -9 10088.2 991.259   2
   1  -6  -9 9744.61 898.300   2
  -1   6  -8 6855.58 577.526   1
   6   1  -8 6910.72 831.527   1
   1  -6  -8 7097.02 741.808   2
   6  -1   8 6845.44 513.489   1
   6   1  -7 4143.26 666.595   1
   6  -1   7 4258.41 383.017   1
  -1  -6   7 4492.47 487.139   1
  -1   6  -7 4684.25 469.751   1
   1  -6  -7 3839.62 546.420   2
   6   1  -6 18446.3 1181.80   1
  -1  -6   6 17563.6 929.133   1
  -1   6  -6 17464.1 830.889   1
   6  -1   6 17250.6 696.408   1
   1  -6  -6 18938.9 1051.23   2
   1  -6  -5 340.056 220.545   2
  -6   1   5 249.807 213.186   1
   6  -1   5 598.448 150.641   1
   6   1  -5 218.244 299.115   1
  -1   6  -5 1092.06 217.799   1
  -6   1   4 19624.9 1002.88   1
  -1   6  -4 20072.4 798.953   1
   6   1  -4 21920.3 1159.47   1
   6   1  -3 3790.18 485.575   1
  -6   1   3 3823.14 431.111   1
   6  -1   3 3542.96 295.933   1
  -1   6  -3 3187.30 336.177   1
  -6   1   2 8888.27 603.835   1
   6  -1   2 9325.49 480.851   1
   6   1  -2 8741.37 680.231   1
   6   1  -1 8236.97 633.612   1
   6  -1   1 8562.19 497.138   1
  -6   1   1 8280.47 542.354   1
  -6   1   0 102020. 1720.96   1
   6   1   0 107749. 2117.07   1
   6  -1   0 104506. 1818.85   1
  -6  -1   1 8583.21 593.446   1
   6   1   1 8421.01 589.201   1
   6  -1  -1 8488.53 595.013   1
   6   1   2 8834.70 587.972   1
   1   6  -2 9563.56 650.620   1
   6  -1  -2 8597.74 641.929   1
  -1   6   2 8545.44 606.561   1
  -6  -1   2 9235.71 650.304   1
  -1   6   3 3622.38 437.797   1
   1   6  -3 3651.22 438.802   1
   6  -1  -3 3350.50 426.509   1
  -6  -1   3 4362.94 461.323   1
  -1   6   4 24066.0 1131.80   1
   1   6  -4 22393.7 1012.67   1
  -6  -1   4 20741.5 1066.48   1
   6  -1  -4 19665.0 1067.03   1
   1   6  -5 436.974 206.768   1
  -1   6   5 564.077 217.871   1
   6  -1  -5 911.810 312.869   1
   1  -6   5 491.061 205.810   2
   6   1   6 15903.0 819.095   1
   6  -1  -6 19630.2 1204.67   1
   1   6  -6 18250.7 984.089   1
   1  -6   6 18623.4 987.199   2
   6   1   7 4617.92 481.093   1
  -1  -6  -7 4510.68 608.266   2
   1  -6   7 3951.33 402.398   1
   1   6  -7 4521.40 549.727   1
  -6   1  -7 4459.89 592.442   2
   6  -1  -7 4377.47 665.483   1
   1  -6   7 4105.11 508.848   2
   6  -1  -8 6140.38 783.296   1
   6   1   8 6705.79 568.165   1
  -1  -6  -8 7753.49 805.612   2
   1  -6   8 6506.77 531.278   1
   1   6  -8 7286.19 713.255   1
  -6   1  -8 7880.26 812.789   2
   1  -6   9 10868.0 693.601   1
   6  -1  -9 11704.7 1082.13   1
   1   6  -9 10947.0 891.747   1
  -6   1  -9 11797.4 1018.55   2
  -1  -6  -9 11352.5 1022.33   2
   6  -1 -10 7181.59 893.308   1
   1   6 -10 7233.74 744.382   1
  -6   1 -10 6872.16 831.970   2
  -1  -6 -10 5235.47 759.061   2
  -6   1 -11 514.860 315.578   2
  -1  -6 -11 776.330 437.586   2
   1   6 -11 782.635 296.487   1
  -6   1 -12 1845.47 539.183   2
   6  -1 -12 1779.35 540.881   1
  -1  -6 -12 2511.40 589.566   2
   1   6 -12 2157.78 474.189   1
   6   2 -12 420.993 342.513   1
  -6  -2 -12 44.1366 344.381   2
  -6  -2 -11 2078.24 581.107   2
   6   2 -11 1540.76 518.491   1
  -2   6 -10 816.954 238.515   1
  -6  -2 -10 625.968 369.522   2
   6   2 -10 606.528 348.921   1
   6   2  -9 3644.43 658.651   1
  -2   6  -9 3571.59 429.293   1
  -6  -2  -9 4350.14 679.261   2
  -2   6  -8 11321.9 679.083   1
   6   2  -8 11233.0 1031.07   1
   6  -2   8 9890.32 528.414   1
   2  -6  -8 9928.14 840.807   2
   2  -6  -7 3082.69 466.257   2
   6  -2   7 3043.47 276.106   1
   6   2  -7 2890.28 557.833   1
  -2   6  -7 3138.38 344.022   1
  -2   6  -6 943.402 194.858   1
  -6   2   6 764.446 245.369   2
  -2  -6   6 379.616 179.139   1
   6   2  -6 173.079 328.989   1
   2  -6  -6 389.876 207.981   2
   6  -2   6 944.117 148.649   1
   6  -2   5 1184.54 146.829   1
  -6   2   5 1213.07 307.325   1
   2  -6  -5 516.505 187.462   2
   6   2  -5 1257.18 363.745   1
  -2   6  -5 1568.11 222.053   1
   6  -2   5 1351.36 145.824   1
   6  -2   4 9890.27 351.309   1
  -2   6  -4 11464.5 534.134   1
   6  -2   4 10547.6 379.657   1
  -6   2   4 11127.3 757.804   1
   6   2  -4 10617.9 844.907   1
   2  -6  -4 10011.6 619.125   2
   6   2  -3 21613.9 1123.66   1
   6  -2   3 21938.7 554.358   1
   2  -6  -3 21370.4 785.851   2
  -2   6  -3 21474.6 721.499   1
  -6   2   3 22380.5 1018.43   1
   6   2  -2 54691.2 1707.81   1
   6  -2   2 54923.9 981.806   1
  -6   2   1 4734.44 404.861   1
   6   2  -1 4273.75 510.385   1
   6  -2   1 4045.43 323.761   1
   6  -2   0 30746.5 953.897   1
  -6   2   0 29146.4 874.741   1
   6   2   0 31655.7 1198.86   1
  -2   6   1 3798.36 396.299   1
   6   2   1 3942.46 448.841   1
  -6   2  -1 3787.67 295.536   1
   6  -2  -1 3711.45 381.834   1
  -2   6   2 56763.2 1534.22   1
   2   6  -2 58975.9 1679.06   1
  -6  -2   2 59920.4 1671.69   1
   6  -2  -2 55846.1 1554.22   1
  -2   6   3 22618.8 1040.20   1
   6  -2  -3 21057.5 1024.77   1
   2   6  -3 22677.2 1060.93   1
   2  -6   3 22916.6 778.388   2
  -2   6   4 12312.0 832.981   1
   6  -2  -4 10958.2 811.979   1
   2   6  -4 9779.66 741.896   1
  -6  -2   4 11067.9 782.858   1
   2  -6   4 10529.8 597.868   2
   2   6  -5 1237.08 321.705   1
  -2   6   5 841.370 253.213   1
   2  -6   5 1132.59 237.460   2
   6  -2  -5 948.472 289.637   1
   2   6  -6 919.804 307.177   1
  -6   2  -6 628.364 247.014   2
   6  -2  -6 694.842 335.679   1
   2  -6   6 867.312 252.640   2
   6   2   7 2299.40 349.334   1
   2   6  -7 3343.98 498.365   1
   2  -6   7 3946.59 495.699   2
   6  -2  -7 3029.56 553.146   1
  -6   2  -7 3532.10 511.769   2
   6  -2  -8 10496.2 1004.69   1
   2  -6   8 10449.8 618.106   1
   2   6  -8 11714.2 923.160   1
  -2  -6  -8 10353.3 954.670   2
  -6   2  -8 10538.9 916.124   2
   2   6  -9 3298.09 572.821   1
   6  -2  -9 3429.77 631.064   1
   2  -6   9 3485.72 370.817   1
  -2  -6  -9 3033.37 582.329   2
  -6   2  -9 2769.15 543.746   2
  -6   2 -10 863.915 379.530   2
   2   6 -10 1423.54 384.055   1
  -2  -6 -10 1120.07 403.409   2
   6  -2 -10 937.393 384.273   1
   2   6 -11 1004.59 357.340   1
  -6   2 -11 2214.60 530.835   2
  -2  -6 -11 1513.79 471.907   2
   6  -2 -11 1351.18 537.780   1
  -2  -6 -12 671.806 389.116   2
   6  -2 -12-75.0565 235.695   1
   2   6 -12 97.3105 235.852   1
   2   6 -13 434.448 238.303   1
   6   3 -12-40.9265 316.388   1
  -6  -3 -12 1189.84 454.367   2
   6   3 -11 2219.41 563.376   1
  -6  -3 -11 1295.76 448.504   2
  -6  -3 -10 5617.10 833.078   2
   6   3 -10 4885.49 739.968   1
   6   3  -9 3898.18 646.833   1
  -3   6  -9 3232.36 360.763   1
   6   3  -8 2286.34 538.416   1
  -3   6  -8 2261.42 280.376   1
   6  -3   8 1935.82 202.706   1
   6  -3   7 964.394 122.421   1
   6   3  -7 983.742 411.649   1
  -3   6  -7 1232.05 193.276   1
  -6   3   6 15080.6 890.334   2
  -3   6  -6 15966.2 570.342   1
   6   3  -6 16940.2 1164.63   1
  -3   6  -5 21804.5 613.243   1
  -6   3   5 24251.0 1170.30   1
   6   3  -5 22935.1 1292.23   1
  -6   3   5 20145.1 955.842   2
   3  -6  -5 21756.4 966.367   2
  -6   3   4 19586.9 1010.63   1
  -3   6  -4 18506.0 540.599   1
   3  -6  -4 17374.0 775.682   2
   6   3  -4 18784.0 1123.52   1
   6   3  -3 36400.8 1506.40   1
   3  -6  -3 36400.6 958.548   2
  -3   6  -3 36032.3 781.486   1
  -6   3   3 33996.1 1233.50   1
   6  -3   2 2789.80 190.107   1
   3  -6  -2 3098.68 237.365   2
  -6   3   2 2462.58 334.211   1
   6   3  -2 3325.93 487.268   1
  -3   6  -1 21947.4 732.393   1
   6  -3   1 22036.0 653.432   1
  -6   3   1 21425.9 821.649   1
   3  -6  -1 20959.0 415.822   2
   6  -3   0 7692.10 472.400   1
  -6   3   0 7777.56 460.241   1
  -3   6   0 7384.28 476.800   1
   6   3   0 8100.15 658.478   1
  -3   6   1 22157.6 904.124   1
   6  -3  -1 23658.1 914.050   1
   6   3   1 21079.6 1044.07   1
   3   6  -1 24637.3 1148.46   1
  -6   3  -1 22277.1 643.185   1
  -3   6   2 3490.76 399.948   1
   3   6  -2 2642.98 437.404   1
   6  -3  -2 3091.07 401.213   1
   3  -6   2 2945.74 208.232   2
  -3   6   3 34408.1 1294.77   1
   6  -3  -3 36386.6 1360.88   1
   3   6  -3 37526.9 1438.46   1
   3  -6   3 35560.9 890.425   2
  -6  -3   4 21746.4 1110.65   1
  -3   6   4 19073.7 1024.15   1
   6  -3  -4 19221.4 1056.33   1
   3   6  -4 19100.8 1076.31   1
   3  -6   4 18822.3 755.867   2
  -6   3  -5 22591.7 1028.63   2
   3   6  -5 24579.3 1246.73   1
   6  -3  -5 22393.9 1232.66   1
   3  -6   5 22440.0 939.535   2
  -6   3  -6 16574.5 965.068   2
   3   6  -6 14688.1 1005.70   1
  -6   3  -7 823.510 294.637   2
   6  -3  -7 1332.76 422.788   1
   3   6  -7 645.224 321.381   1
  -6   3  -8 2312.71 457.514   2
   3   6  -8 2415.02 517.700   1
   6  -3  -8 1323.32 401.256   1
  -6   3  -9 4149.64 622.290   2
   3   6  -9 3727.20 612.770   1
   6  -3  -9 3441.29 657.625   1
  -3  -6  -9 4094.16 663.761   2
  -3  -6 -10 5539.04 814.701   2
   3   6 -10 6353.30 778.011   1
   6  -3 -10 4904.51 800.974   1
  -6   3 -10 6549.46 813.982   2
   3   6 -11 1649.07 419.213   1
   6  -3 -11 1327.31 514.037   1
  -3  -6 -11 2513.95 610.496   2
   3   6 -12 700.344 393.106   1
  -3  -6 -12-446.080 382.932   2
   3   6 -13 679.861 387.590   1
   6   4 -12 124.298 291.972   1
   6   4 -11 110.085 302.127   1
  -6  -4 -11-402.256 333.732   2
   6   4 -10-20.7267 290.138   1
  -6  -4 -10 92.7995 256.760   2
   6   4  -9 2388.96 555.025   1
   6   4  -8 784.335 384.382   1
  -6   4   7 20981.3 1066.67   2
   6   4  -7 23397.4 1459.00   1
   6   4  -6 407.424 326.300   1
  -6   4   6 612.070 200.993   2
   6   4  -5 21477.2 1295.32   1
  -6   4   5 19597.7 923.056   2
  -6   4   4 12914.1 828.858   1
  -6   4   4 13590.0 675.418   2
  -4   6  -3 752.744 85.5912   1
  -4   6  -3 875.612 92.2913   1
  -6   4   3 790.346 172.698   2
  -6   4   3 764.951 211.533   1
   6   4  -3 597.196 291.542   1
  -4   6  -2 10301.5 404.498   1
   6   4  -2 10137.1 831.266   1
  -6   4   2 9171.32 611.288   1
   6  -4   1 97810.6 1331.21   1
   6   4  -1 100520. 2412.08   1
  -4   6  -1 97810.7 1473.08   1
  -6   4   1 98046.5 1743.28   1
  -6   4   0 19566.7 696.054   1
   6   4   0 19754.7 1076.60   1
   6  -4   0 20223.9 755.017   1
  -4   6   0 20028.6 758.525   1
  -4   6   1 101725. 1853.46   1
   4   6  -1 97971.8 2420.03   1
  -6   4  -1 97368.5 1290.23   1
   6  -4  -1 98575.4 1889.16   1
   6  -4  -2 9238.08 661.813   1
   4   6  -2 11121.1 847.700   1
  -4   6   2 9972.15 652.115   1
   4   6  -3 692.641 306.333   1
   6  -4  -3 1324.49 324.211   1
  -4   6   3 751.063 231.562   1
  -6   4  -3 1048.97 198.246   2
   6  -4  -4 13860.0 929.164   1
  -4   6   4 14075.1 879.583   1
   4   6  -4 13658.3 956.675   1
  -6   4  -4 13979.3 715.401   2
   4   6  -5 23277.5 1283.82   1
   6  -4  -5 21451.2 1258.76   1
  -6   4  -5 21884.5 980.965   2
   4   6  -6 472.842 306.047   1
  -6   4  -6 550.208 245.429   2
   6  -4  -6 230.181 329.307   1
   6  -4  -7 22130.4 1405.41   1
   4   6  -7 21634.3 1326.51   1
  -6   4  -7 21881.7 1145.71   2
   6  -4  -8 672.463 331.258   1
   4   6  -8 1471.71 492.417   1
   4   6  -9 3007.73 569.074   1
   6  -4  -9 2755.23 568.268   1
   4   6 -10 494.833 272.378   1
   6  -4 -10 164.013 395.925   1
  -4  -6 -10 180.825 325.968   2
   6  -4 -11 46.7742 385.213   1
  -4  -6 -11 300.188 321.610   2
   4   6 -11 709.091 320.316   1
   4   6 -12-281.146 277.293   1
   6   5 -11 1467.69 511.962   1
  -6  -5 -11 340.515 335.503   2
   5  -6 -10 392.973 397.296   1
   6   5 -10 689.172 401.274   1
   5  -6  -9 909.781 418.029   1
   6   5  -9 370.846 312.305   1
   6   5  -8 1563.15 470.828   1
   5  -6  -8 1346.74 504.348   1
   5  -6  -7 16997.5 1265.90   1
   6   5  -7 18173.7 1280.71   1
   5  -6  -6 3134.54 573.956   1
   6   5  -6 4292.52 664.152   1
   6   5  -5 16246.4 1153.25   1
   5  -6  -5 15561.4 1076.52   1
   5  -6  -4 61611.1 1998.70   1
   6   5  -4 62255.3 2188.61   1
  -6   5   4 68192.0 1906.67   1
  -6   5   4 65319.6 1467.12   2
  -6   5   3 15622.1 614.302   2
   6   5  -3 16205.8 1073.19   1
  -6   5   3 14623.7 847.599   1
  -6   5   2 35869.2 1223.38   1
   6   5  -2 33434.1 1507.30   1
   6   5  -1 4215.45 560.121   1
  -5   6  -1 4182.59 292.798   1
  -6   5   1 4116.47 389.901   1
   6   5   0 14213.1 981.573   1
  -5   6   0 14341.5 630.287   1
   5   6   0 16947.0 1060.92   1
  -6   5   0 15263.3 640.386   1
  -6   5  -1 3639.59 262.756   1
   6  -5  -1 4326.46 412.116   1
  -5   6   1 3997.88 387.901   1
   5   6  -1 3507.09 546.441   1
   6  -5  -2 37064.8 1315.61   1
  -5   6   2 35021.3 1227.67   1
   5   6  -2 37109.0 1577.95   1
   6  -5  -3 14452.3 916.351   1
  -5   6   3 14213.3 843.606   1
   5   6  -3 14094.7 1003.24   1
   5   6  -4 67860.7 2189.68   1
  -5   6   4 68205.8 1909.79   1
   6  -5  -4 65934.1 2063.79   1
   5   6  -5 15859.6 1137.78   1
   6  -5  -5 15598.3 1094.64   1
   6  -5  -6 4801.67 695.226   1
   5   6  -6 4981.11 698.816   1
   6  -5  -7 18631.5 1305.83   1
   5   6  -7 17235.4 1228.17   1
   6  -5  -8 1359.40 464.047   1
   5   6  -8 2504.65 571.263   1
   5   6  -9 1217.20 449.872   1
   6  -5  -9 524.211 415.621   1
   6  -5 -10 275.666 302.094   1
  -5  -6 -10 78.3882 300.689   2
   5   6 -11 676.356 389.401   1
   6  -5 -11 1117.05 514.755   1
  -5  -6 -11 723.787 443.538   2
   5   6 -12-701.677 362.191   1
   6   6   0 8410.91 803.028   1
  -6   6   0 8099.81 493.304   1
   6   6  -1 303.567 295.967   1
  -6   6  -1 411.791 109.795   1
  -6   6   1 255.177 156.937   1
  -6   6   2 7763.43 594.268   1
   6   6  -2 7904.47 792.965   1
   6  -6  -3 8387.53 710.121   1
   6   6  -3 9576.56 884.410   1
  -6   6   3 8218.36 653.481   1
   6  -6  -4-15.8582 267.178   1
   6   6  -4 223.316 300.522   1
   6  -6  -5 652.240 286.758   1
   6   6  -5 407.513 263.485   1
   6  -6  -6 40526.0 1832.22   1
   6   6  -6 40500.9 1875.51   1
   6  -6  -7 1752.09 504.059   1
   6   6  -7 1977.28 501.646   1
   6  -6  -8 3769.74 683.339   1
   6   6  -8 3517.16 667.426   1
   6  -6  -9 749.120 429.335   1
   6   6  -9 702.259 365.140   1
   6   6 -10-773.516 394.933   1
   6  -6 -10 295.418 428.250   1
   6   6 -11 221.299 299.310   1
   7   0   0 85.0325 176.025   1
  -7   0   1 16681.8 847.579   1
   7   0   1 16220.6 815.830   1
   7   0  -1 16050.5 882.938   1
   7   0   2 59478.4 1481.93   1
   0   7  -2 63243.9 1636.85   1
  -7   0   2 63042.6 1689.16   1
   7   0  -2 64498.4 1828.02   1
  -7   0   3 3405.19 449.034   1
   0   7  -3 3587.10 420.080   1
   7   0  -3 2449.86 435.939   1
   7   0   3 2868.87 338.626   1
   0   7  -4 705.595 220.215   1
   7   0   4 1084.95 237.636   1
   7   0  -4 806.794 336.792   1
  -7   0   4 981.218 274.717   1
   0   7  -5 17596.9 910.524   1
   7   0  -5 18551.1 1159.94   1
   7   0   6 3122.07 361.533   1
   7   0  -6 2408.76 495.100   1
   0   7  -6 2770.24 392.798   1
   7   0  -7 576.966 351.079   1
   7   0   7 1343.82 256.165   1
   0   7  -7 1628.23 342.089   1
   0  -7  -7 1192.73 344.569   2
   7   0   8 4277.47 431.496   1
   0   7  -8 4060.31 509.580   1
  -7   0  -8 5141.41 713.258   2
   0  -7  -8 5538.65 698.529   2
   7   0  -8 4280.29 668.372   1
  -7   0  -9 4572.11 671.000   2
   0   7  -9 4535.87 533.953   1
   7   0  -9 3272.56 656.503   1
   0  -7  -9 3125.76 564.835   2
  -7   0 -10 450.600 321.328   2
   0   7 -10 1021.94 304.389   1
   0  -7 -10 216.839 236.587   2
  -7   0 -11 1008.99 404.990   2
   0  -7 -11 826.964 388.606   2
   7   0 -11 882.608 423.396   1
   0   7 -11 1127.77 328.113   1
   0  -7 -12-656.410 387.606   2
  -7   0 -12 104.938 308.060   2
  -7  -1 -12-18.7935 287.928   2
   1  -7 -11-321.307 301.284   2
   7   1 -11 531.342 383.509   1
  -7  -1 -11 262.310 270.837   2
   1  -7 -10 281.338 318.402   2
  -7  -1 -10 386.404 290.370   2
  -1   7 -10-35.4519 183.153   1
   7   1 -10 618.815 316.569   1
   1  -7  -9 1986.90 458.352   2
   7   1  -9 1269.90 453.334   1
  -1   7  -9 2146.48 377.815   1
  -7  -1  -9 1707.48 500.867   2
  -1   7  -8 3558.36 419.603   1
   7   1  -8 3791.29 645.535   1
   7  -1   8 3379.55 353.184   1
   1  -7  -8 3228.11 530.348   2
   7  -1   7 40642.8 1142.77   1
   7   1  -7 41541.1 1901.93   1
  -1   7  -7 44717.1 1428.98   1
   1  -7  -7 39628.7 1618.84   2
   7   1  -6 710.158 404.974   1
   7  -1   6 770.401 174.114   1
   1  -7  -6 749.796 274.711   2
  -1   7  -6 548.907 184.798   1
  -1   7  -5 6645.26 511.484   1
   7  -1   5 6070.02 404.853   1
   7  -1   5 6607.73 441.297   1
   7   1  -5 6366.66 713.972   1
   1  -7  -5 6672.47 603.570   2
  -7   1   4 5152.51 551.852   1
  -1   7  -4 4828.78 442.515   1
   7   1  -4 4641.12 607.645   1
   7  -1   4 4385.91 354.110   1
  -7   1   3 26814.7 1169.06   1
  -1   7  -3 26665.9 991.067   1
   7  -1   3 27225.3 866.500   1
   7   1  -3 25920.9 1275.87   1
   7  -1   2 10796.1 559.998   1
  -7   1   2 11426.4 729.614   1
   7   1  -2 10688.1 797.873   1
   7  -1   1 2970.26 346.598   1
   7   1  -1 2508.74 395.311   1
  -7   1   1 2450.09 337.055   1
  -7   1   0 8536.95 554.357   1
   7  -1   0 8377.10 577.801   1
   7   1   0 7934.09 637.367   1
  -7  -1   1 3470.02 415.070   1
   7   1   1 2948.73 392.579   1
   7  -1  -1 3122.15 402.045   1
  -7  -1   2 11540.5 762.983   1
   1   7  -2 10380.8 729.970   1
   7  -1  -2 11295.3 779.421   1
   7   1   2 11205.5 703.383   1
   7   1   3 24477.8 1013.36   1
   7  -1  -3 26278.8 1229.20   1
  -7  -1   3 26916.3 1213.42   1
   1   7  -3 25352.9 1120.65   1
  -1   7   3 27674.2 1208.07   1
  -1   7   4 4849.62 551.633   1
   7  -1  -4 4478.11 591.812   1
   1   7  -4 4575.56 507.697   1
   1   7  -5 7092.75 635.177   1
   7  -1  -5 7499.02 742.431   1
   1   7  -6 720.607 294.708   1
   1  -7   6 472.202 209.321   2
   7  -1  -6 604.908 363.531   1
   7  -1  -7 43087.7 1928.10   1
   7   1   7 40200.2 1353.74   1
   1   7  -7 40757.5 1592.04   1
   1   7  -8 3176.31 502.507   1
   7  -1  -8 4482.99 733.651   1
   7   1   8 2842.39 377.624   1
  -1  -7  -8 3292.51 568.179   2
  -7   1  -8 3253.98 564.463   2
  -7   1  -9 1718.62 473.550   2
   1   7  -9 1741.37 409.150   1
  -1  -7  -9 1733.22 478.893   2
   1   7 -10 81.9696 209.471   1
   7  -1 -10 350.401 416.438   1
  -1  -7 -10-54.3734 323.764   2
  -7   1 -10-181.730 338.634   2
  -7   1 -11 357.532 310.737   2
   7  -1 -11 131.886 348.206   1
   1   7 -11-237.507 254.327   1
  -1  -7 -11-421.883 368.233   2
  -1  -7 -12 16.4991 314.916   2
  -7   1 -12 256.108 260.865   2
   1   7 -12 859.454 334.737   1
   7   2 -11 3095.34 629.057   1
  -7  -2 -11 2469.54 596.020   2
   7   2 -10-241.395 342.796   1
  -7  -2 -10-179.731 372.723   2
   7   2  -9-188.036 356.952   1
  -2   7  -9 165.240 147.855   1
   2  -7  -9-130.747 312.408   2
   7   2  -8 3011.71 599.873   1
  -2   7  -8 3650.01 397.373   1
   2  -7  -8 3714.32 555.267   2
   2  -7  -7 717.600 274.656   2
  -2   7  -7 934.696 216.579   1
   7   2  -7 670.487 386.034   1
   7  -2   7 760.193 147.578   1
   7  -2   6 235.094 91.0763   1
  -2   7  -6 490.153 166.444   1
   7   2  -6 486.585 322.255   1
   7  -2   6 308.407 95.9201   1
   2  -7  -6 391.150 224.576   2
   7  -2   5 41063.2 810.197   1
   2  -7  -5 40943.7 1388.83   2
   7  -2   5 43613.2 853.472   1
   7   2  -5 43265.9 1829.90   1
  -2   7  -5 42857.9 1143.45   1
  -7   2   4 401.499 185.495   1
   2  -7  -4 37.4851 154.345   2
   7  -2   4 17.5016 70.2748   1
  -2   7  -4-9.80680 124.271   1
   7   2  -4-90.1920 233.770   1
  -7   2   3 24498.0 1112.10   1
  -2   7  -3 23876.1 853.173   1
   7  -2   3 23763.8 670.623   1
   7   2  -3 25143.1 1279.29   1
   7   2  -2 24986.2 1236.23   1
  -7   2   2 25276.8 1060.77   1
   7  -2   2 24219.6 751.397   1
   7   2  -1 24709.6 1192.57   1
  -7   2   1 23714.3 942.938   1
   7  -2   1 23925.1 840.664   1
  -7   2   0 39590.5 1116.68   1
   7   2   0 40726.9 1457.86   1
   7  -2   0 39444.9 1191.31   1
  -2   7   1 24973.2 1038.37   1
   7  -2  -1 22393.0 971.602   1
   7   2   1 26176.8 1146.63   1
  -2   7   2 23668.9 1079.85   1
   7   2   2 22389.3 1062.63   1
   2   7  -2 24078.9 1156.87   1
  -7  -2   2 23981.3 1119.01   1
   7  -2  -2 23843.6 1063.30   1
  -7  -2   3 23693.1 1166.33   1
  -2   7   3 23509.7 1127.75   1
   7  -2  -3 22495.3 1109.79   1
   2   7  -3 22091.3 1117.60   1
   2  -7   4-118.328 134.410   2
   2   7  -4 1.44856 225.656   1
  -2   7   4-43.7234 217.032   1
   7  -2  -4-341.209 291.538   1
   2   7  -5 41916.8 1595.89   1
   7  -2  -5 44515.8 1756.73   1
   2  -7   5 41362.4 1338.76   2
   2   7  -6 600.381 266.438   1
   7  -2  -6 452.232 287.741   1
  -7   2  -6 434.865 238.703   2
   2  -7   6 383.921 202.622   2
   7   2   7 990.945 261.122   1
   2   7  -7 892.137 315.385   1
   7  -2  -7 1246.30 447.658   1
  -7   2  -7 1242.08 387.857   2
   2  -7   7 902.181 264.875   2
   2   7  -8 3554.63 538.804   1
   7  -2  -8 3551.81 659.840   1
  -7   2  -8 3479.63 554.953   2
   2   7  -9 133.270 246.478   1
   7  -2  -9 308.122 296.822   1
  -2  -7  -9 273.374 276.365   2
  -7   2  -9 77.4560 281.459   2
  -7   2 -10 338.124 300.429   2
   2   7 -10-145.962 206.905   1
   7  -2 -10-553.743 452.910   1
  -2  -7 -10 298.930 334.532   2
  -7   2 -11 2637.93 588.223   2
   7  -2 -11 2385.07 648.605   1
  -2  -7 -11 2809.31 651.090   2
   2   7 -11 2248.99 503.680   1
  -2  -7 -12 331.674 381.583   2
  -7   2 -12 835.343 411.933   2
   2   7 -12 736.701 334.442   1
  -7  -3 -11 768.665 418.202   2
   7   3 -11 653.276 371.304   1
   7   3 -10 2508.75 590.454   1
  -7  -3 -10 3018.08 664.270   2
   7   3  -9 1760.64 448.967   1
  -3   7  -8 3807.51 345.952   1
   7   3  -8 4062.33 671.320   1
  -3   7  -7 2115.32 251.897   1
   7   3  -7 2447.70 537.008   1
  -3   7  -6 16703.0 607.998   1
   7   3  -6 19590.2 1291.22   1
  -7   3   6 17145.3 965.912   2
   3  -7  -6 18056.8 995.555   2
   3  -7  -5 4006.53 449.116   2
  -7   3   5 3544.77 427.276   2
  -3   7  -5 3618.78 287.103   1
  -3   7  -4 1568.63 201.259   1
  -7   3   4 1423.09 305.433   1
   3  -7  -4 1422.10 261.885   2
   7   3  -4 1715.38 426.872   1
  -7   3   3 2095.98 349.092   1
   7  -3   3 1331.58 113.325   1
   7   3  -3 1745.67 440.428   1
  -3   7  -3 1703.99 212.633   1
   3  -7  -3 1930.24 247.181   2
   7  -3   2 736.605 129.339   1
   3  -7  -2 1046.96 157.684   2
  -7   3   2 626.100 204.620   1
   7   3  -2 919.310 368.822   1
  -3   7  -1 19019.6 761.976   1
  -7   3   1 19658.3 843.304   1
   7  -3   1 17866.6 669.273   1
   7   3  -1 20642.1 1137.45   1
   3  -7  -1 17476.1 433.285   2
  -7   3   0 84.0422 110.506   1
  -3   7   0 68.8032 120.937   1
   7  -3   0 29.7499 142.507   1
   7   3   0 206.466 258.872   1
   7   3   1 19695.7 1063.52   1
  -3   7   1 19720.5 907.056   1
  -7   3  -1 19237.9 675.225   1
   7  -3  -1 19465.3 897.503   1
   3  -7   1 16625.3 370.285   2
   7   3   2 871.759 279.949   1
  -3   7   2 819.053 248.590   1
   3   7  -2 747.362 310.207   1
   7  -3  -2 1024.29 287.658   1
   3  -7   2 805.932 125.564   2
   3  -7   3 1437.47 200.671   2
  -3   7   3 1774.63 341.107   1
   3   7  -3 1714.72 412.219   1
   7  -3  -3 1725.29 386.066   1
  -3   7   4 1024.09 284.488   1
   7  -3  -4 1452.62 390.271   1
   3  -7   4 1541.55 238.367   2
   3   7  -4 1745.27 416.993   1
   3   7  -5 3740.60 538.126   1
   7  -3  -5 2806.79 502.363   1
  -7   3  -5 3644.59 468.750   2
   3  -7   5 3906.70 408.565   2
   3   7  -6 18917.0 1175.82   1
   7  -3  -6 18648.2 1249.35   1
   3  -7   6 17881.8 923.921   2
  -7   3  -6 19054.0 1060.40   2
   7  -3  -7 1685.20 469.131   1
   3   7  -7 2772.16 492.618   1
  -7   3  -7 2481.07 460.962   2
   3   7  -8 4041.89 602.445   1
   7  -3  -8 4105.68 706.907   1
  -7   3  -8 4611.15 601.474   2
  -7   3  -9 2137.13 480.470   2
  -3  -7  -9 2081.87 487.464   2
   3   7  -9 2307.83 492.001   1
   7  -3  -9 2558.82 613.838   1
   3   7 -10 2160.77 515.636   1
   7  -3 -10 3472.44 669.675   1
  -7   3 -10 2634.77 553.592   2
  -3  -7 -10 2606.66 605.778   2
   3   7 -11 709.487 335.871   1
   7  -3 -11 324.087 345.893   1
  -3  -7 -11 407.120 386.972   2
   3   7 -12 1324.42 471.997   1
   3   7 -13 2208.04 515.848   1
  -7  -4 -11 1306.81 510.037   2
   7   4 -11 2879.49 682.571   1
   7   4 -10 4602.77 748.934   1
   7   4  -9 939.233 367.771   1
   7   4  -8 10823.7 1073.42   1
   7   4  -7 12003.0 1103.63   1
  -7   4   6 31857.4 1274.34   2
   7   4  -6 33677.4 1711.16   1
   7   4  -5 405.959 320.035   1
  -7   4   5 220.424 138.372   2
  -7   4   4 463.110 170.523   2
   7   4  -4 274.718 323.981   1
  -4   7  -4 243.811 64.7481   1
  -4   7  -4 186.486 60.6664   1
  -7   4   4 623.245 244.406   1
  -4   7  -3 10723.1 412.082   1
   7   4  -3 10745.8 905.047   1
  -4   7  -3 9833.73 385.884   1
  -7   4   3 11939.7 776.674   1
  -4   7  -2 3768.87 299.251   1
  -7   4   2 4209.97 434.115   1
   7   4  -2 4124.52 589.483   1
   7  -4   2 3335.71 194.863   1
  -7   4   1 3002.05 355.310   1
   7  -4   1 3192.28 281.213   1
  -4   7  -1 2623.53 285.174   1
   7   4  -1 2963.16 497.889   1
   7   4   0 935.825 342.491   1
  -4   7   0 794.843 199.291   1
   7  -4   0 786.098 204.974   1
  -7   4   0 654.961 159.709   1
   7  -4  -1 3240.99 375.116   1
  -4   7   1 2854.34 353.834   1
   4   7  -1 3068.85 512.755   1
  -7   4  -1 2906.56 262.788   1
   7   4   1 2547.77 461.626   1
   4   7  -2 4227.94 574.083   1
   7  -4  -2 3971.29 466.062   1
  -4   7   2 4216.37 457.855   1
   7   4   2 3737.32 510.445   1
   7  -4  -3 10317.2 777.187   1
  -4   7   3 10343.0 743.309   1
   4   7  -3 11319.8 894.124   1
   7  -4  -4 209.693 283.823   1
  -7   4  -4 136.283 136.513   2
   4   7  -4 588.897 349.974   1
   7  -4  -5 294.110 266.897   1
   4   7  -5 284.280 306.230   1
  -7   4  -5 232.035 181.586   2
   7  -4  -6 34071.0 1688.95   1
   4   7  -6 32351.2 1596.51   1
  -7   4  -6 31640.5 1314.45   2
   7  -4  -7 10452.1 1005.22   1
   4   7  -7 10835.0 960.146   1
  -7   4  -7 11459.5 860.809   2
   7  -4  -8 10620.9 1060.71   1
   4   7  -8 9160.07 897.534   1
  -7   4  -8 9920.14 850.284   2
   4   7  -9 1609.73 483.243   1
   7  -4  -9 1331.14 481.470   1
   4   7 -10 3224.06 602.058   1
   7  -4 -10 3929.13 722.104   1
  -4  -7 -10 3926.39 695.777   2
   4   7 -11 1638.50 506.146   1
   7  -4 -11 2659.18 681.499   1
  -4  -7 -11 1155.46 412.322   2
   4   7 -12 117.733 307.806   1
   7   5 -11 702.446 474.139   1
   7   5 -10 262.402 318.706   1
   7   5  -9 266.682 288.449   1
   7   5  -8 567.893 371.090   1
   7   5  -7 5122.73 729.308   1
  -7   5   6 4183.69 457.917   2
   7   5  -6 3897.18 626.580   1
  -7   5   5 15872.6 812.657   2
   7   5  -5 17574.2 1241.58   1
   7   5  -4 8906.49 908.358   1
  -7   5   4 7488.83 510.310   2
   7   5  -3 8106.43 822.464   1
  -7   5   3 7789.01 449.845   2
  -7   5   3 8440.23 654.891   1
   7   5  -2 2917.05 536.634   1
  -5   7  -2 2967.04 224.228   1
  -7   5   2 2927.30 241.293   2
  -7   5   2 3220.49 400.683   1
  -7   5   1 2784.26 328.802   1
  -5   7  -1 2667.32 275.383   1
   7   5  -1 2541.93 499.724   1
  -7   5   1 2570.79 174.943   2
   7   5   0 398.506 254.204   1
   7  -5   0-55.5622 130.497   1
  -7   5   0 86.7021 122.377   1
   5   7   0-387.540 369.015   1
  -5   7   0 13.7120 125.609   1
  -5   7   1 2994.54 358.950   1
   7   5   1 2844.82 513.935   1
   7  -5  -1 2664.69 351.751   1
  -7   5  -1 3388.15 267.626   1
  -7   5  -1 2379.23 149.056   2
   5   7  -1 2830.87 517.822   1
   7  -5  -2 3299.83 448.292   1
  -7   5  -2 3239.40 230.655   2
   5   7  -2 3338.71 556.501   1
  -5   7   2 2699.68 376.395   1
   7  -5  -3 7559.36 701.621   1
  -5   7   3 8576.62 684.829   1
   5   7  -3 7718.86 796.265   1
  -7   5  -3 7103.63 411.513   2
   7  -5  -4 8727.47 805.836   1
   5   7  -4 8802.76 842.614   1
  -7   5  -4 7621.12 504.895   2
   7  -5  -5 15650.3 1135.07   1
   5   7  -5 15049.1 1111.55   1
  -7   5  -5 16561.4 835.954   2
   5   7  -6 3625.72 610.280   1
   7  -5  -6 4080.87 635.303   1
   7  -5  -7 6129.92 795.269   1
   5   7  -7 5256.24 697.511   1
   7  -5  -8 706.597 405.250   1
   5   7  -8 802.418 357.336   1
   7  -5  -9 531.021 365.670   1
   5   7  -9 792.792 406.134   1
   5   7 -10 733.241 382.828   1
   7  -5 -10 999.839 486.094   1
   5   7 -11 1358.49 458.796   1
   7   6 -10 469.718 410.245   1
   7   6  -9 2718.43 602.878   1
   7   6  -8 3170.84 625.093   1
   7   6  -7 4349.74 722.141   1
   7   6  -6 5346.14 769.988   1
   7   6  -5 13150.3 1102.75   1
   7   6  -4 751.491 360.254   1
   7   6  -3 18861.8 1264.70   1
  -7   6   3 18962.8 988.225   1
   7   6  -2 11252.0 977.755   1
  -7   6   2 10647.4 702.031   1
  -6   7  -2 9936.35 320.962   1
  -6   7  -1 6082.52 383.719   1
  -7   6   1 5036.43 442.627   1
   7   6  -1 4800.06 661.933   1
  -6   7   0 780.725 190.509   1
   6   7   0 734.524 302.717   1
   7   6   0 558.896 381.057   1
  -7   6   0 561.824 167.468   1
  -7   6  -1 5412.43 335.556   1
   6   7  -1 5057.52 700.314   1
   7   6   1 6185.49 732.280   1
  -6   7   1 5983.19 506.603   1
   7  -6  -2 11314.9 765.846   1
  -6   7   2 10805.8 720.274   1
   6   7  -2 11939.7 998.467   1
   7  -6  -3 18061.3 1052.41   1
  -6   7   3 18180.7 968.474   1
   6   7  -3 18937.7 1263.98   1
   7  -6  -4 172.006 239.829   1
   6   7  -4 1196.40 408.245   1
   7  -6  -5 12116.3 980.966   1
   6   7  -5 12609.0 1062.73   1
   6   7  -6 6156.51 788.817   1
   7  -6  -6 4760.81 672.887   1
   7  -6  -7 4211.46 661.884   1
   6   7  -7 4612.00 687.899   1
   7  -6  -8 1948.43 518.552   1
   6   7  -8 3191.40 634.392   1
   7  -6  -9 2515.07 618.601   1
   6   7  -9 2062.18 549.037   1
   7  -6 -10 249.482 353.736   1
   6   7 -10-444.428 424.939   1
   6   7 -11 1355.15 508.469   1
   7   7   0 5692.00 768.142   1
  -7   7   0 5392.40 420.594   1
   7   7   1 213.946 357.610   1
  -7   7  -1-112.765 96.7496   1
  -7   7   1-51.6801 122.061   1
   7   7  -1 194.966 327.178   1
  -7   7   2 2676.48 375.307   1
   7   7  -2 3122.81 556.588   1
   7   7  -3 2202.84 573.222   1
  -7   7   3 2549.12 389.881   1
   7   7  -4 5151.49 718.957   1
   7  -7  -5 699.838 341.296   1
   7   7  -5 228.274 336.626   1
   7   7  -6 163.887 309.359   1
   7  -7  -6 24.7816 300.872   1
   7  -7  -7 64.0837 340.831   1
   7   7  -7 69.0984 273.839   1
   7   7  -8 645.122 369.052   1
   7  -7  -8 339.806 382.028   1
   7  -7  -9 498.431 370.739   1
   7   7  -9 511.798 364.862   1
   7   7 -10-416.658 324.557   1
   8   0   0 12.7585 195.474   1
   8   0   1 18841.7 938.440   1
  -8   0   1 19532.5 977.003   1
   8   0  -1 19106.5 1030.08   1
   0   8  -2 18283.1 956.396   1
   8   0   2 18125.8 899.833   1
   8   0  -2 17767.0 1031.60   1
  -8   0   2 18551.7 981.981   1
   0   8  -3 15056.6 860.399   1
   8   0   3 13991.4 760.103   1
   8   0  -3 15298.0 1032.59   1
  -8   0   3 16846.8 974.960   1
   8   0   4 2442.85 351.262   1
   0   8  -4 2332.58 366.775   1
   8   0  -4 1573.76 430.857   1
   0   8  -5 6817.96 602.530   1
   8   0   5 5728.48 493.254   1
   8   0  -5 6459.84 753.785   1
   0   8  -6 1320.40 313.266   1
   8   0   6 974.003 224.633   1
   8   0  -6 1288.17 447.350   1
   8   0   7 2171.76 295.829   1
   0   8  -7 2230.65 392.634   1
   0  -8  -7 1852.97 385.956   2
   8   0  -7 2714.76 551.172   1
   0   8  -8 988.109 274.669   1
   8   0  -8 993.167 383.940   1
   0  -8  -8 1016.46 375.851   2
   0   8  -9 2279.26 417.117   1
   8   0  -9 2964.75 650.113   1
  -8   0  -9 2016.82 499.135   2
   0  -8  -9 1807.27 427.562   2
   0   8 -10 110.036 212.161   1
   8   0 -10 111.280 368.566   1
  -8   0 -10 53.2759 307.380   2
   0  -8 -10-273.455 275.821   2
   0  -8 -11 177.598 297.397   2
   8   0 -11 408.249 391.271   1
  -8   0 -11-158.381 329.750   2
   0  -8 -12 122.418 242.806   2
   1  -8 -11-164.265 244.437   2
   8   1 -11 276.942 385.290   1
  -8  -1 -11 176.931 316.299   2
   1  -8 -10 331.156 230.698   2
  -8  -1 -10 193.632 292.015   2
   8   1 -10 577.340 370.685   1
   1  -8  -9 1181.09 412.288   2
  -8  -1  -9 1523.92 472.688   2
   8   1  -9 541.834 371.640   1
  -1   8  -9 637.439 232.139   1
   8   1  -8 3617.38 624.099   1
  -1   8  -8 3317.61 435.677   1
   1  -8  -8 4224.24 593.096   2
   8   1  -7 3799.68 648.238   1
   8  -1   7 3599.31 336.968   1
  -1   8  -7 3456.06 425.804   1
   1  -8  -7 3427.81 520.623   2
   8  -1   6 20865.6 776.826   1
   8  -1   6 21353.3 821.810   1
   8   1  -6 20137.6 1352.60   1
   1  -8  -6 19205.2 1095.75   2
  -1   8  -6 21088.6 971.981   1
  -1   8  -5 15636.8 843.958   1
   8   1  -5 16247.4 1182.06   1
   8  -1   5 15811.9 693.575   1
  -1   8  -4 4369.80 452.367   1
   8  -1   4 4673.29 396.845   1
   8   1  -4 5060.08 679.033   1
  -8   1   3 544.199 230.640   1
  -1   8  -3 75.3923 176.330   1
   8  -1   3 170.651 138.915   1
   8   1  -3 4.19794 256.347   1
   8  -1   2 3154.44 355.131   1
  -8   1   2 3493.51 434.878   1
  -8   1   1 18563.2 935.264   1
   8   1  -1 16752.9 1000.43   1
   8  -1   1 19272.6 878.247   1
   8   1   0 6847.70 625.354   1
  -8   1   0 7749.80 570.787   1
   8  -1   0 6393.50 565.908   1
   8   1   1 19376.0 1003.14   1
   8  -1  -1 19621.9 1009.74   1
   8  -1  -2 2849.08 451.438   1
   8   1   2 2719.47 413.378   1
  -8  -1   2 2951.15 411.401   1
   1   8  -2 2834.51 429.611   1
   1   8  -3 183.827 230.623   1
   8   1   3 108.247 192.093   1
   8  -1  -3 5.48795 246.791   1
   8  -1  -4 4369.54 594.130   1
   8   1   4 4614.38 492.272   1
   1   8  -4 5097.11 573.207   1
   1   8  -5 15593.0 965.759   1
   8  -1  -5 15507.5 1104.15   1
   1   8  -6 20462.1 1121.14   1
   8  -1  -6 20474.0 1329.93   1
   1  -8   6 21132.5 1049.59   2
   8   1   7 2767.27 358.156   1
   1   8  -7 3142.58 489.464   1
   8  -1  -7 3280.60 611.537   1
  -8   1  -8 3825.61 610.623   2
  -1  -8  -8 3412.72 578.143   2
   1   8  -8 4450.88 553.445   1
   8  -1  -8 4037.23 679.189   1
   1   8  -9 594.704 288.193   1
   8  -1  -9 612.744 376.591   1
  -8   1  -9 1059.24 378.307   2
  -1  -8  -9 673.803 320.004   2
   1   8 -10 720.762 293.663   1
  -1  -8 -10 217.068 265.266   2
   8  -1 -10 419.087 379.400   1
  -8   1 -10 269.645 257.640   2
  -8   1 -11-257.128 295.092   2
   8  -1 -11 580.783 415.265   1
   1   8 -11-353.622 264.005   1
  -1  -8 -11-116.877 303.897   2
  -8   1 -12 813.703 447.274   2
   8   2 -11 16.7811 354.250   1
  -8  -2 -11 120.167 254.670   2
  -8  -2 -10 338.465 389.818   2
   8   2 -10-127.526 384.348   1
   2  -8  -9 1.11901 227.790   2
   8   2  -9 242.595 292.471   1
   2  -8  -8 4911.71 624.802   2
   8   2  -8 4127.35 694.314   1
  -2   8  -8 4251.71 437.317   1
   8  -2   7 5358.84 348.177   1
   8   2  -7 6464.75 824.670   1
  -2   8  -7 6384.30 505.395   1
   2  -8  -7 5135.77 592.343   2
   8  -2   6 3712.96 270.709   1
   8   2  -6 4526.31 687.116   1
   8  -2   6 3853.04 277.036   1
  -2   8  -6 4310.89 412.269   1
   2  -8  -6 3104.17 442.590   2
   8  -2   5 2356.27 217.239   1
  -2   8  -5 2126.87 298.967   1
   8  -2   5 2035.35 202.383   1
   8   2  -5 2078.17 522.874   1
   2  -8  -5 2249.07 370.060   2
   8  -2   4 42003.2 921.215   1
  -2   8  -4 44339.6 1274.03   1
   2  -8  -4 43414.6 1331.29   2
   8   2  -4 42164.6 1813.81   1
  -2   8  -3 21158.0 873.008   1
  -8   2   3 20240.4 1033.00   1
   8  -2   3 19835.9 676.456   1
   8   2  -3 19649.0 1202.14   1
   8   2  -2 10690.9 886.674   1
  -8   2   2 9544.10 700.710   1
   8  -2   2 11034.6 565.798   1
   8  -2   1 3051.69 351.981   1
   8   2  -1 3496.80 519.311   1
  -8   2   1 3424.32 403.649   1
  -8   2   0 3713.66 395.738   1
   8  -2   0 4207.23 434.754   1
   8   2   0 2939.50 468.835   1
  -2   8   1 3544.23 432.465   1
   8  -2  -1 3377.40 434.409   1
   8   2   1 3577.31 491.733   1
  -2   8   2 9993.00 741.445   1
   2   8  -2 10005.0 792.728   1
   8  -2  -2 10452.2 753.029   1
   8   2   2 9976.95 757.533   1
  -2   8   3 20201.9 1080.32   1
   8   2   3 20766.6 1078.95   1
   8  -2  -3 20383.8 1112.53   1
   2   8  -3 20836.7 1138.85   1
   8  -2  -4 41771.4 1693.15   1
   2   8  -4 42425.4 1643.89   1
   2  -8   4 42246.4 1259.55   2
   8  -2  -5 1772.99 447.819   1
   2   8  -5 2495.04 453.373   1
   2  -8   5 2281.49 338.501   2
   2   8  -6 4055.55 558.316   1
   8  -2  -6 4115.75 625.949   1
   2  -8   6 3594.23 432.153   2
  -8   2  -7 5083.86 635.732   2
   8  -2  -7 4964.83 726.177   1
   2   8  -7 5466.37 650.644   1
   2   8  -8 4288.21 604.359   1
  -8   2  -8 3660.33 574.169   2
   8  -2  -8 4629.90 719.769   1
   2   8  -9 404.087 260.841   1
   8  -2  -9 170.302 279.956   1
  -2  -8  -9 612.700 328.351   2
  -8   2  -9 87.2968 299.736   2
   2   8 -10 485.246 347.470   1
   8  -2 -10 412.674 414.906   1
  -2  -8 -10 539.335 353.490   2
  -8   2 -10 530.990 253.602   2
   2   8 -11 384.631 239.206   1
  -8   2 -11 458.772 342.031   2
   8  -2 -11-180.265 333.871   1
  -2  -8 -11-53.6002 266.933   2
  -8   2 -12 1551.94 484.026   2
  -8  -3 -11 1601.53 513.762   2
   8   3 -10 2417.46 582.773   1
   8   3  -9 3755.29 711.427   1
   8   3  -8 3319.24 637.044   1
   8   3  -7 1632.94 505.410   1
  -3   8  -7 1545.40 225.070   1
  -3   8  -6 1786.39 228.373   1
   8   3  -6 1284.38 424.129   1
   3  -8  -6 1475.46 321.700   2
   8   3  -5 18052.6 1276.57   1
  -3   8  -5 16774.0 650.287   1
   3  -8  -5 16977.8 863.691   2
  -3   8  -4 3996.85 335.286   1
   3  -8  -4 4204.81 405.757   2
   8   3  -4 3822.16 640.574   1
   8   3  -3 11340.9 943.750   1
  -8   3   3 10914.3 775.000   1
   8  -3   3 10554.4 389.283   1
   3  -8  -3 11723.3 571.181   2
  -3   8  -3 12151.7 596.394   1
  -8   3   2 3871.35 453.945   1
   8  -3   2 3574.59 289.395   1
   8   3  -2 3697.23 541.429   1
   3  -8  -2 4066.74 290.923   2
  -3   8  -1 11466.8 657.224   1
   8  -3   1 11505.8 583.140   1
   8   3  -1 12513.9 943.611   1
  -8   3   1 12245.5 720.639   1
   3  -8  -1 11468.7 387.087   2
  -3   8   0 26185.8 1061.99   1
   8  -3   0 26495.3 1004.96   1
   8   3   0 27623.0 1336.72   1
  -8   3   0 26761.0 976.487   1
  -3   8   1 11244.6 743.149   1
   8  -3  -1 12223.5 745.833   1
   8   3   1 12106.3 874.707   1
   3  -8   1 11637.8 358.913   2
   3   8  -2 4453.97 593.698   1
   8  -3  -2 4137.68 508.881   1
  -3   8   2 3434.73 457.283   1
   8   3   2 3438.01 513.606   1
   3  -8   2 3585.90 252.084   2
  -3   8   3 11378.8 819.922   1
   8  -3  -3 11210.5 837.166   1
   8   3   3 12007.7 879.210   1
   3   8  -3 12061.8 912.030   1
   3  -8   3 11675.2 540.935   2
   3   8  -4 4308.39 593.034   1
   3  -8   4 4171.61 380.154   2
   8  -3  -4 4449.65 592.489   1
   8  -3  -5 15700.5 1134.71   1
   3   8  -5 18184.5 1151.07   1
   3  -8   5 17450.2 835.927   2
   3   8  -6 1659.03 433.049   1
   8  -3  -6 1269.90 380.173   1
   3  -8   6 1605.80 283.392   2
  -8   3  -6 1198.47 320.884   2
   8  -3  -7 1223.56 422.877   1
   3  -8   7 1426.22 294.787   2
   3   8  -7 971.220 335.432   1
  -8   3  -7 966.226 344.252   2
   8  -3  -8 2517.77 572.358   1
   3   8  -8 2042.51 448.954   1
  -8   3  -8 2201.55 459.748   2
   3   8  -9 4400.56 671.610   1
   8  -3  -9 3821.71 733.710   1
  -8   3  -9 3114.80 564.669   2
  -8   3 -10 859.498 410.985   2
   3   8 -10 1377.85 466.922   1
   8  -3 -10 1798.56 558.664   1
  -3  -8 -10 2482.61 580.194   2
  -8   3 -11 593.708 347.470   2
   3   8 -11 1099.47 356.576   1
  -3  -8 -11 1842.44 506.732   2
   3   8 -12 683.171 328.858   1
   8   4 -10 2215.74 557.685   1
   8   4  -9-121.146 339.802   1
   8   4  -8 3010.82 637.776   1
   8   4  -7 637.251 410.423   1
   8   4  -6 7518.06 868.535   1
  -8   4   6 6373.65 572.946   2
  -4   8  -5 15996.3 446.451   1
  -4   8  -5 14618.0 412.507   1
  -8   4   5 16662.8 861.112   2
   8   4  -5 17295.9 1250.07   1
   8   4  -4 17960.0 1266.83   1
  -4   8  -4 18228.7 561.979   1
  -8   4   4 17980.9 856.464   2
  -4   8  -4 18443.3 546.697   1
  -8   4   3 15089.2 886.799   1
  -4   8  -3 16149.1 608.069   1
   8   4  -3 17353.7 1202.73   1
  -4   8  -3 15854.9 582.251   1
  -4   8  -2 12255.4 592.260   1
   8  -4   2 12151.1 437.478   1
  -8   4   2 12388.6 782.426   1
   8   4  -2 11020.2 960.239   1
   8   4  -1 420.882 293.398   1
  -4   8  -1 717.263 186.516   1
   8  -4   1 617.189 165.286   1
  -8   4   1 638.913 206.572   1
  -4   8   0 12718.8 724.733   1
   8  -4   0 13340.0 695.700   1
  -8   4   0 14205.5 695.467   1
   8   4   0 12839.0 978.361   1
  -8   4  -1 382.161 135.330   1
   8   4   1 467.378 276.701   1
  -4   8   1 472.547 204.649   1
   8  -4  -1 446.940 197.902   1
   4   8  -1 483.036 251.182   1
   4   8  -2 11538.1 957.125   1
  -4   8   2 11742.1 787.024   1
   8  -4  -2 12384.0 829.086   1
   8   4   2 11502.8 924.668   1
   8  -4  -3 16471.2 1002.28   1
  -4   8   3 17311.6 969.658   1
   8   4   3 16348.3 1087.21   1
   4   8  -3 15162.9 1083.30   1
   8  -4  -4 18255.4 1139.25   1
   4   8  -4 20916.0 1287.72   1
  -8   4  -4 19331.4 896.158   2
   8  -4  -5 18398.8 1208.99   1
   4   8  -5 19052.4 1229.27   1
  -8   4  -5 17755.4 923.354   2
   4   8  -6 7409.69 785.343   1
   8  -4  -6 6506.16 767.146   1
  -8   4  -6 6493.90 620.582   2
   8  -4  -7 393.865 395.821   1
   4   8  -7 258.939 267.128   1
  -8   4  -7 317.325 212.348   2
  -8   4  -8 3036.41 502.961   2
   8  -4  -8 3110.69 612.343   1
   4   8  -8 2564.12 524.629   1
  -8   4  -9-80.2188 257.678   2
   4   8  -9 617.914 378.929   1
   8  -4  -9 547.373 383.599   1
   4   8 -10 952.413 413.511   1
   8  -4 -10 256.751 317.589   1
  -4  -8 -10 678.082 432.442   2
   4   8 -11 493.662 396.365   1
   4   8 -12 580.204 311.266   1
   8   5 -10 1540.19 523.225   1
   8   5  -9 1718.85 496.150   1
   8   5  -8 3059.96 647.334   1
   8   5  -7 3957.22 714.175   1
   8   5  -6 2883.13 606.595   1
  -8   5   6 3085.17 381.725   2
   8   5  -5 4378.02 679.091   1
  -8   5   5 3341.81 376.644   2
   8   5  -4 5994.12 770.043   1
  -8   5   4 6376.28 487.003   2
   8   5  -3 13504.6 1105.06   1
  -5   8  -3 11609.8 375.479   1
  -5   8  -3 11064.5 358.993   1
  -8   5   3 12557.9 601.829   2
  -8   5   3 11374.2 757.544   1
  -8   5   2 7532.31 603.671   1
  -5   8  -2 9377.47 461.584   1
   8   5  -2 9747.93 946.688   1
  -8   5   2 8648.87 440.818   2
   8  -5   1 5673.28 371.733   1
  -8   5   1 5242.44 462.816   1
  -5   8  -1 5317.20 411.284   1
   8   5  -1 6013.18 731.072   1
   8  -5   0 3032.32 345.775   1
   5   8   0 3371.60 605.487   1
  -8   5   0 3496.64 359.977   1
   8   5   0 3069.96 541.799   1
  -5   8   0 2796.90 341.282   1
   8  -5  -1 4993.04 476.859   1
  -5   8   1 5056.96 486.693   1
   8   5   1 5825.76 720.582   1
   5   8  -1 4939.74 649.849   1
  -8   5  -1 5144.33 346.878   1
   8  -5  -2 9970.14 747.810   1
  -5   8   2 9121.42 685.996   1
  -8   5  -2 8955.28 422.302   2
   8   5   2 9863.81 906.511   1
   5   8  -2 9146.43 892.424   1
   8  -5  -3 11676.1 885.718   1
   5   8  -3 11639.6 978.040   1
  -8   5  -3 13119.9 596.279   2
   8  -5  -4 6573.60 712.223   1
   5   8  -4 7165.51 806.559   1
  -8   5  -4 7006.09 501.308   2
   8  -5  -5 4099.87 631.133   1
   5   8  -5 3608.64 585.353   1
  -8   5  -5 3869.80 431.168   2
  -8   5  -6 3314.71 448.474   2
   5   8  -6 3342.89 575.747   1
   8  -5  -6 2704.52 550.353   1
  -8   5  -7 2611.83 419.047   2
   8  -5  -7 1854.73 482.228   1
   5   8  -7 2029.02 507.127   1
   8  -5  -8 2469.97 565.339   1
   5   8  -8 2935.28 553.780   1
   8  -5  -9 1649.81 544.622   1
   5   8  -9 2411.89 570.703   1
   5   8 -10 1651.51 536.146   1
   8  -5 -10 1540.43 571.899   1
   5   8 -11 388.182 365.843   1
   8   6  -9-137.034 291.879   1
   8   6  -8 1150.34 465.152   1
   8   6  -7 3012.18 609.740   1
   8   6  -6 3474.16 629.610   1
   8   6  -5 5746.05 762.155   1
   8   6  -4 4849.71 705.058   1
  -8   6   3 401.859 187.789   1
   8   6  -3-51.7402 351.644   1
   8   6  -2 1607.79 494.296   1
  -6   8  -2 1806.96 174.818   1
  -8   6   2 2332.93 343.536   1
  -6   8  -1 5495.08 396.608   1
   8   6  -1 5808.39 747.982   1
  -8   6   1 5567.12 472.703   1
  -8   6   0 6865.50 470.729   1
   6   8   0 6758.18 818.114   1
  -6   8   0 6535.27 492.307   1
   8   6   0 7369.01 820.992   1
   8  -6  -1 4835.77 472.256   1
   8   6   1 5646.20 743.635   1
  -6   8   1 4828.08 467.424   1
   6   8  -1 4591.48 693.183   1
  -8   6  -1 5359.08 341.609   1
   8   6   2 2151.07 496.181   1
   8  -6  -2 1472.51 342.493   1
  -6   8   2 1814.89 317.912   1
   6   8  -2 1782.46 508.855   1
   6   8  -3 170.301 282.193   1
   8  -6  -3 119.176 259.572   1
   8  -6  -4 4083.87 571.118   1
   6   8  -4 3894.26 643.419   1
   8  -6  -5 5334.41 681.365   1
   6   8  -5 4749.21 694.691   1
   6   8  -6 1981.41 498.862   1
   8  -6  -6 3863.66 618.355   1
   8  -6  -7 3202.43 625.293   1
   6   8  -7 3350.63 625.774   1
   8  -6  -8 801.191 435.969   1
   6   8  -8 616.356 365.651   1
   8  -6  -9-339.688 389.001   1
   6   8  -9 482.107 325.891   1
   6   8 -10 112.567 272.693   1
   8   7  -9 450.688 344.403   1
   8   7  -8 144.695 388.028   1
   8   7  -7-488.765 480.873   1
   8   7  -6 1067.49 464.115   1
   8   7  -5 1609.33 477.999   1
   8   7  -4 1660.47 477.406   1
   8   7  -3 3335.59 628.178   1
   8   7  -2 11810.1 1085.44   1
  -8   7   2 11665.3 730.172   1
   7   8   1 5491.24 796.684   1
   8   7  -1 6284.54 804.124   1
  -8   7   1 6869.56 514.725   1
  -8   7   0 7840.87 499.738   1
   7   8   0 7893.30 889.270   1
  -7   8   0 7509.04 507.427   1
   8   7   0 9435.76 960.298   1
   8   7   1 7285.38 882.507   1
  -7   8   1 6863.20 540.960   1
   7   8  -1 6818.73 847.218   1
   8   7   2 10558.4 1009.99   1
  -7   8   2 11735.3 752.764   1
   7   8  -2 10803.6 1019.02   1
   7   8  -3 2027.29 489.748   1
   8  -7  -4 2157.35 456.745   1
   7   8  -4 1807.30 514.445   1
   8  -7  -5 1922.55 446.166   1
   7   8  -5 2039.35 518.287   1
   7   8  -6 990.439 438.688   1
   8  -7  -6 522.073 291.990   1
   8  -7  -7 372.751 321.068   1
   7   8  -7-236.215 374.457   1
   8  -7  -8 1144.23 472.835   1
   7   8  -8 1043.92 444.287   1
   8  -7  -9 640.829 419.132   1
   7   8  -9 446.965 361.073   1
   8   8   0 3278.74 641.183   1
   8   8   1 68.6451 292.089   1
   8   8  -1-106.695 343.800   1
   8   8  -2 1558.69 466.222   1
   8   8   2 1416.28 491.222   1
   8   8  -3 433.881 340.605   1
   8   8  -4 5167.69 732.013   1
   8   8  -5-197.596 280.984   1
   8   8  -6 811.629 429.997   1
   8   8  -7 29.3106 342.130   1
   8   8  -8 685.699 453.550   1
   9   0   0-68.1631 224.491   1
   9   0   1 1568.73 326.679   1
  -9   0   1 2031.61 367.688   1
   9   0  -1 1578.74 383.776   1
   0   9  -2 3018.42 437.852   1
   9   0  -2 2907.84 497.461   1
   9   0   2 2334.96 366.601   1
   0   9  -3 11267.3 811.330   1
   9   0   3 11372.6 733.372   1
   9   0  -3 10526.7 904.978   1
   0   9  -4 8254.67 690.506   1
   9   0  -4 7369.23 800.458   1
   9   0   4 7167.36 579.656   1
   0   9  -5 38938.4 1471.63   1
   9   0  -5 39169.5 1806.02   1
   9   0   5 37987.1 1284.75   1
   9   0  -6 603.320 329.275   1
   0   9  -6 0.75575 202.190   1
   9   0   6 217.211 157.720   1
   9   0  -7 1071.44 414.261   1
   0  -9  -7 752.223 308.335   2
   0   9  -7 1607.61 331.046   1
   9   0   7 1279.00 286.321   1
   0   9  -8 2587.09 428.419   1
   0  -9  -8 2343.12 485.457   2
   9   0  -8 1797.46 482.086   1
   0   9  -9 2887.59 475.003   1
   9   0  -9 2781.09 627.446   1
  -9   0  -9 2379.93 542.039   2
   0  -9  -9 2551.70 536.801   2
   9   0 -10-565.470 471.008   1
  -9   0 -10 52.7267 291.037   2
   0  -9 -10 76.5080 243.159   2
   0  -9 -11 64.7702 267.867   2
  -9   0 -11-259.172 374.143   2
   1  -9 -11 110.598 252.940   2
  -9  -1 -11 953.358 474.734   2
   1  -9 -10 872.226 388.201   2
   9   1 -10 648.183 447.688   1
  -9  -1 -10 847.425 443.238   2
   9   1  -9 59.5365 373.346   1
   1  -9  -9 820.578 383.173   2
   9   1  -8 1161.90 451.132   1
  -1   9  -8 1385.63 301.886   1
   1  -9  -8 1504.42 388.754   2
   9  -1   7 7274.14 513.506   1
   9   1  -7 8435.08 969.817   1
  -1   9  -7 8586.42 676.051   1
   1  -9  -7 8182.54 773.858   2
   9  -1   6 85.4147 109.236   1
   1  -9  -6 53.7705 203.760   2
   9  -1   6-16.1774 133.749   1
  -1   9  -6-30.6653 167.275   1
   9  -1   5 2197.94 296.802   1
   9   1  -5 2236.74 504.708   1
  -1   9  -5 2249.06 352.652   1
   9  -1   4 11442.1 633.003   1
  -1   9  -4 10964.4 745.008   1
   9   1  -4 11252.5 979.602   1
  -1   9  -3 13925.1 827.494   1
   9  -1   3 14450.9 746.153   1
   9   1  -3 13901.9 1054.70   1
   9  -1   2 562.233 210.415   1
   9   1  -2 560.178 273.689   1
  -9   1   2 923.580 260.803   1
   9   1  -1 14751.9 1011.54   1
  -9   1   1 14747.4 866.195   1
   9  -1   1 14449.4 807.758   1
   9   1   0 1912.99 365.303   1
   9  -1   0 2466.73 390.277   1
   9   1   1 13681.1 899.581   1
   9  -1  -1 13509.0 900.145   1
   9   1   2 670.060 266.941   1
   9  -1  -2 652.288 238.040   1
   1   9  -2 65.0001 290.741   1
   9  -1  -3 14038.1 1006.48   1
   9   1   3 12865.5 835.375   1
   1   9  -3 13703.1 942.344   1
   9  -1  -4 10409.3 914.477   1
   1   9  -4 11718.5 874.017   1
   9   1   4 9789.32 713.102   1
   9  -1  -5 2063.21 486.166   1
   1   9  -5 2447.75 432.820   1
   9   1   5 2007.22 359.925   1
   1  -9   6 206.746 168.126   2
   1   9  -6 10.3040 210.319   1
   9   1   6-14.0691 218.883   1
   9  -1  -6-202.113 309.550   1
   9  -1  -7 8372.58 941.582   1
   1   9  -7 7634.19 732.035   1
   1   9  -8 1505.77 368.498   1
  -9   1  -8 1310.95 416.885   2
   9  -1  -8 1355.92 472.025   1
  -1  -9  -8 1639.08 444.706   2
   1   9  -9 121.305 181.810   1
   9  -1  -9-186.459 334.541   1
  -9   1  -9 584.654 373.152   2
  -1  -9  -9 595.700 350.908   2
   1   9 -10 946.359 354.978   1
   9  -1 -10 859.551 463.721   1
  -9   1 -10 514.656 332.272   2
  -1  -9 -10 642.172 393.535   2
  -9   1 -11 859.843 425.453   2
  -1  -9 -11-238.455 399.241   2
  -9  -2 -10 2309.19 613.786   2
   9   2 -10 781.654 465.838   1
   2  -9  -9 2632.10 484.523   2
   9   2  -9 3739.65 707.862   1
   2  -9  -8-88.5752 211.991   2
   9   2  -8 281.575 358.117   1
   9   2  -7 1266.38 499.933   1
  -2   9  -7 1460.54 272.018   1
   2  -9  -7 1455.94 357.360   2
   9  -2   6 15729.7 560.961   1
   9   2  -6 18520.3 1371.57   1
  -2   9  -6 17370.5 846.673   1
   2  -9  -6 16802.1 1003.13   2
   9  -2   5 2073.95 225.322   1
   9  -2   5 1883.85 199.218   1
  -2   9  -5 2343.88 336.604   1
   9   2  -5 1988.49 495.698   1
   2  -9  -5 2248.84 369.488   2
  -2   9  -4 1575.94 293.559   1
   9  -2   4 1218.44 194.075   1
   2  -9  -4 849.496 226.944   2
  -2   9  -3 5251.08 478.677   1
   9  -2   3 4480.63 367.528   1
   9   2  -3 4974.84 685.499   1
   9   2  -2 8080.32 812.995   1
   9  -2   2 8170.26 542.443   1
  -9   2   2 8020.98 644.550   1
  -9   2   1 47.4774 146.743   1
   9  -2   1 498.275 180.307   1
   9   2  -1 528.480 302.112   1
   9  -2   0 39.8432 189.206   1
   9   2   0 265.308 257.733   1
  -9   2   0 1.77685 150.645   1
   9   2   1 211.421 237.170   1
   9  -2  -1 144.421 199.148   1
  -2   9   1 329.177 184.818   1
   2   9  -2 7929.64 748.565   1
   9  -2  -2 8462.37 723.139   1
   9   2   2 8128.58 725.752   1
   9  -2  -3 5576.37 648.868   1
   2   9  -3 5115.86 645.452   1
   9   2   3 4515.98 550.187   1
   2  -9   4 1230.19 225.049   2
   2   9  -4 804.237 303.662   1
   9   2   4 1385.63 351.935   1
   9  -2  -4 1451.04 407.421   1
   2  -9   5 1746.65 302.275   2
   9   2   5 2056.93 405.856   1
   2   9  -5 2891.20 503.515   1
   9  -2  -5 2004.12 471.741   1
   2   9  -6 17216.0 1130.80   1
   9  -2  -6 16511.7 1224.57   1
   2  -9   6 16127.9 883.977   2
  -9   2  -7 1099.32 339.159   2
   9  -2  -7 878.632 422.589   1
   2   9  -7 826.181 326.654   1
   2   9  -8 216.695 257.171   1
   9  -2  -8 663.615 355.131   1
  -9   2  -8 281.622 268.924   2
   2   9  -9 3832.77 614.233   1
  -2  -9  -9 3142.78 615.795   2
   9  -2  -9 3962.61 740.448   1
  -9   2  -9 2365.60 505.112   2
   2   9 -10 2442.77 502.638   1
   9  -2 -10 1397.92 529.386   1
  -2  -9 -10 1903.73 527.391   2
  -9   2 -10 1857.35 521.235   2
  -2  -9 -11 1141.67 449.733   2
  -9   2 -11 61.8321 261.602   2
   9   3 -10-323.623 426.675   1
   9   3  -9 6099.85 902.387   1
   9   3  -8 1818.47 563.893   1
   9   3  -7 6596.07 871.453   1
   3  -9  -7 6683.66 659.220   2
   3  -9  -6-17.2049 193.130   2
  -3   9  -6 556.300 172.783   1
  -3   9  -5 12374.4 607.025   1
   9   3  -5 13145.6 1139.00   1
   3  -9  -5 12751.7 769.521   2
   9  -3   4 1093.52 107.374   1
  -3   9  -4 1830.81 251.751   1
   9   3  -4 1357.97 393.245   1
   3  -9  -4 1412.60 250.325   2
  -3   9  -3 1586.23 259.773   1
   9   3  -3 1164.37 416.403   1
   3  -9  -3 1635.68 245.232   2
   9  -3   3 1649.05 187.006   1
  -9   3   2 1651.30 320.109   1
   9   3  -2 1404.19 441.770   1
   3  -9  -2 1266.96 183.140   2
   9  -3   2 1115.65 195.355   1
  -3   9  -1 1864.54 308.510   1
  -9   3   1 1526.62 292.097   1
   9   3  -1 1969.10 447.409   1
   3  -9  -1 1757.72 170.231   2
   9  -3   1 2030.26 289.217   1
   9   3   0-218.522 331.714   1
  -3   9   0 215.998 170.393   1
  -9   3   0-119.656 155.122   1
   9  -3   0 159.640 217.249   1
  -3   9   1 1616.88 318.185   1
   9   3   1 1840.12 402.712   1
   3   9  -1 1508.57 408.880   1
   9  -3  -1 2213.20 363.117   1
  -3   9   2 803.400 251.178   1
   3   9  -2 953.906 352.045   1
   9   3   2 850.860 293.788   1
   9  -3  -2 1140.42 294.289   1
   3  -9   2 1248.72 164.709   2
   9   3   3 1955.96 421.645   1
   3   9  -3 1453.15 431.843   1
   9  -3  -3 2326.75 443.874   1
   3  -9   3 1523.56 210.895   2
   3   9  -4 2259.57 478.624   1
   9   3   4 1566.82 373.565   1
   9  -3  -4 1515.36 402.269   1
   3  -9   4 1910.53 269.228   2
   9  -3  -5 13169.5 1063.32   1
   3   9  -5 12342.2 985.168   1
   3  -9   5 12014.6 683.415   2
   3   9  -6 361.138 278.358   1
   9  -3  -6 581.294 345.188   1
  -9   3  -6 404.507 242.868   2
   9  -3  -7 6215.85 806.263   1
  -9   3  -7 6045.60 683.139   2
   3   9  -7 6307.24 731.300   1
   9  -3  -8 1708.50 514.860   1
   3   9  -8 1801.45 430.296   1
  -9   3  -8 2032.59 463.869   2
   3   9  -9 6243.12 786.432   1
   9  -3  -9 4919.81 800.771   1
  -9   3  -9 4348.79 657.104   2
  -9   3 -10 167.548 254.507   2
  -3  -9 -10-69.6713 283.250   2
   3   9 -10-541.496 351.106   1
   9  -3 -10-157.583 373.809   1
  -9   3 -11 1285.91 451.637   2
   3   9 -11 1957.43 475.550   1
   9   4  -9 1308.71 438.758   1
   9   4  -8 2105.51 569.604   1
   9   4  -7 984.212 500.386   1
   9   4  -6 1672.55 549.215   1
  -9   4   5 1243.14 264.703   2
   9   4  -5 1488.98 452.643   1
   9   4  -4 4677.02 720.689   1
  -4   9  -4 4300.45 309.648   1
  -4   9  -3 16029.1 671.897   1
   9   4  -3 15636.4 1191.40   1
  -4   9  -3 15860.9 650.603   1
  -4   9  -2 8670.44 544.412   1
   9  -4   2 8351.65 412.915   1
   9   4  -2 8049.27 871.233   1
  -9   4   2 8235.28 640.769   1
  -9   4   1 1033.07 237.157   1
  -4   9  -1 1178.60 260.863   1
   9  -4   1 692.104 166.029   1
   9   4  -1 704.806 338.585   1
   9   4   0 718.605 367.134   1
  -4   9   0 530.458 216.451   1
   9  -4   0 499.844 188.113   1
  -9   4   0 275.205 153.972   1
  -4   9   1 1023.75 251.829   1
   9   4   1 1247.09 404.681   1
   9  -4  -1 596.508 211.077   1
   4   9  -1 1162.47 382.448   1
   9   4   2 8056.66 832.265   1
   4   9  -2 9296.85 894.968   1
  -4   9   2 9057.35 707.457   1
   9  -4  -2 9735.56 749.584   1
   9  -4  -3 17398.4 1068.68   1
   9   4   3 16806.9 1141.45   1
   4   9  -3 16513.9 1168.71   1
   4   9  -4 4862.35 674.301   1
   9   4   4 4139.26 604.800   1
   9  -4  -4 4716.87 642.462   1
   9  -4  -5 1303.01 442.408   1
   4   9  -5 2216.10 475.891   1
  -9   4  -5 1541.24 321.109   2
   4   9  -6 1983.13 484.032   1
   9  -4  -6 2224.41 501.683   1
  -9   4  -6 1569.37 340.103   2
   4   9  -7 993.341 404.663   1
   9  -4  -7 1009.94 416.796   1
  -9   4  -7 689.051 296.580   2
  -9   4  -8 1865.64 404.984   2
   9  -4  -8 937.738 423.377   1
   4   9  -8 2067.04 499.269   1
  -9   4  -9 831.256 339.055   2
   9  -4  -9 1539.26 537.095   1
   4   9  -9 1726.60 483.000   1
  -9   4 -10 723.754 363.063   2
   4   9 -10 150.071 324.233   1
  -4  -9 -10-96.9142 303.065   2
   4   9 -11 470.911 342.382   1
   9   5  -9 4415.22 806.877   1
   9   5  -8 3300.70 684.051   1
   9   5  -7 1317.87 454.417   1
   9   5  -6 870.989 383.987   1
   9   5  -5 2182.80 523.145   1
   9   5  -4 6827.24 869.440   1
  -5   9  -3-36.9057 69.9180   1
   9   5  -3-336.583 374.541   1
  -9   5   2 804.895 230.852   1
  -5   9  -2 591.159 140.585   1
   9   5  -2 427.031 265.823   1
   9   5  -1 4875.02 709.743   1
   9  -5   1 4415.38 345.765   1
  -5   9  -1 4547.57 409.499   1
  -9   5   1 5114.94 464.691   1
   5   9   0 659.572 406.043   1
   9  -5   0 535.004 198.660   1
   9   5   0 1182.27 470.839   1
  -9   5   0 464.798 163.244   1
  -5   9   0 398.908 162.382   1
   9  -5  -1 4954.35 509.460   1
  -5   9   1 4941.56 483.168   1
  -9   5  -1 5000.13 365.635   1
   9   5   1 5296.86 718.920   1
   5   9  -1 5104.94 693.743   1
   5   9  -2 1120.56 401.234   1
   9  -5  -2 986.021 291.404   1
   9   5   2 607.878 325.992   1
  -5   9   2 597.521 213.208   1
   9   5   3 50.0271 289.161   1
   5   9  -3-18.8989 296.421   1
   9  -5  -3 17.1615 213.919   1
  -9   5  -3 9.61037 117.328   2
   9  -5  -4 6772.45 744.904   1
   5   9  -4 7365.43 850.153   1
  -9   5  -4 8095.54 558.299   2
   9  -5  -5 1939.53 486.112   1
   5   9  -5 2066.70 479.017   1
  -9   5  -5 1850.59 306.104   2
  -9   5  -6 619.042 222.038   2
   5   9  -6 595.147 355.705   1
   9  -5  -6 502.357 302.849   1
  -9   5  -7 2201.28 396.855   2
   5   9  -7 2383.78 541.313   1
   9  -5  -7 1959.97 514.381   1
   9  -5  -8 2798.14 637.262   1
   5   9  -8 2341.82 531.029   1
   9  -5  -9 2226.94 613.184   1
   5   9  -9 2642.83 622.012   1
   5   9 -10 792.208 407.231   1
   9   6  -8 289.486 264.591   1
   9   6  -7 562.717 300.987   1
   9   6  -6-24.0708 333.300   1
   9   6  -5 488.405 330.340   1
   9   6  -4 2085.32 505.728   1
   9   6  -3 884.587 435.455   1
  -9   6   2 2659.35 352.625   1
   9   6  -2 2216.07 529.442   1
  -9   6   1 7581.94 552.807   1
   9   6  -1 7573.83 872.375   1
   6   9   0-327.394 405.526   1
   9   6   0 631.377 421.255   1
  -6   9   0 495.736 170.194   1
   9  -6  -1 7564.63 605.960   1
   6   9  -1 8793.80 920.545   1
  -6   9   1 7304.18 576.056   1
   9   6   1 8169.23 884.845   1
   9  -6  -2 2163.35 384.424   1
   6   9  -2 3539.45 618.973   1
   9   6   2 2307.42 531.343   1
  -6   9   2 3023.22 404.054   1
   6   9  -3 1000.38 456.556   1
   9  -6  -3 1018.19 306.983   1
   9   6   3 1001.89 404.010   1
   9  -6  -4 2195.52 439.932   1
   6   9  -4 1715.95 487.784   1
   9  -6  -5 505.645 272.963   1
   6   9  -5 392.393 302.939   1
   6   9  -6-457.335 415.978   1
   9  -6  -6 399.411 320.390   1
   6   9  -7 1184.29 513.558   1
   9  -6  -7 1190.88 473.045   1
   9  -6  -8 599.709 407.378   1
   6   9  -8 771.081 425.905   1
   9  -6  -9 219.009 379.883   1
   6   9  -9-331.800 374.660   1
   9   7  -7 734.593 344.386   1
   9   7  -6-17.9703 385.680   1
   9   7  -5 149.303 316.701   1
   9   7  -4 3983.10 687.126   1
   9   7  -3 135.521 306.909   1
   9   7  -2 1839.04 530.252   1
   7   9   1 3253.20 646.099   1
   9   7  -1 3875.04 681.503   1
   9   7   0 1826.73 550.789   1
   7   9   0 980.431 371.382   1
   7   9  -1 3045.49 622.986   1
   9   7   1 3612.83 635.483   1
   7   9  -2 1220.83 451.539   1
   9   7   2 1787.31 443.970   1
   9  -7  -3 196.775 230.092   1
   7   9  -3 986.177 393.056   1
   9   7   3 563.074 345.319   1
   9  -7  -4 2606.66 475.987   1
   7   9  -4 3245.18 652.517   1
   9  -7  -5 556.509 253.695   1
   7   9  -5 415.568 333.929   1
   7   9  -6 934.744 433.176   1
   9  -7  -6 326.360 274.451   1
   9  -7  -7 472.779 310.615   1
   7   9  -7 747.562 315.835   1
   9  -7  -8 962.705 507.842   1
   7   9  -8 25.8523 328.718   1
   9   8  -7 13.3086 381.242   1
   9   8  -6 1480.99 511.226   1
   9   8  -5 4079.82 738.686   1
   9   8  -4 139.856 272.334   1
   9   8  -3 272.683 378.485   1
   9   8  -2 3339.90 624.085   1
   8   9   2 2087.20 501.326   1
   8   9   1 1033.56 415.972   1
   9   8  -1 1566.32 492.683   1
   8   9   0 350.468 306.560   1
   9   8   0 79.2699 337.371   1
   9   8   1 1719.47 519.066   1
   8   9  -1 1480.19 456.555   1
   9   8   2 1866.34 544.644   1
   8   9  -2 2738.79 583.675   1
   8   9  -3 67.2959 303.279   1
   9   8   3 39.3913 266.787   1
   8   9  -4-320.194 267.619   1
   8   9  -5 2939.08 670.037   1
   8   9  -6 562.643 355.041   1
   8   9  -7 321.839 266.610   1
   9   9   0 463.067 300.996   1
   9   9   1 2151.13 549.499   1
   9   9  -1 2428.74 584.023   1
   9   9   2 69.6643 396.490   1
   9   9  -2-48.1687 339.930   1
   9   9   3 3205.28 650.081   1
   9   9  -3 5124.76 796.965   1
   9   9  -4 433.175 338.868   1
   9   9  -5 1284.53 475.707   1
  10   0   0 13914.7 917.283   1
  10   0   1 9294.86 750.694   1
  10   0  -1 9106.45 800.893   1
  10   0   2 5947.77 571.619   1
   0  10  -2 6442.09 667.819   1
  10   0  -2 6332.80 729.212   1
   0  10  -3-51.3312 236.570   1
  10   0  -3-155.687 305.874   1
  10   0   3 31.4384 174.690   1
  10   0   4 10442.2 715.334   1
  10   0  -4 10089.5 953.020   1
   0  10  -4 8717.02 738.058   1
  10   0  -5 548.555 378.565   1
  10   0   5 1029.91 263.060   1
   0  10  -5 979.072 275.112   1
   0  10  -6 215.375 183.284   1
  10   0   6 113.788 155.137   1
  10   0  -7 674.644 399.983   1
  10   0   7 909.269 260.732   1
   0  10  -7 768.218 290.143   1
   0 -10  -7 839.745 366.952   2
   0  10  -8 6615.86 674.022   1
   0 -10  -8 6105.95 740.305   2
  10   0  -8 5588.82 819.713   1
 -10   0  -9 14.6950 261.309   2
  10   0  -9 607.205 373.466   1
   0 -10  -9-86.6825 223.666   2
 -10   0 -10 824.244 427.601   2
   0 -10 -10-249.835 271.944   2
   0 -10 -11 5058.80 749.467   2
   1 -10 -11 589.153 358.031   2
   1 -10 -10 251.392 280.730   2
 -10  -1 -10 744.212 474.932   2
  10   1  -9 388.592 406.354   1
   1 -10  -9 224.803 310.458   2
  10   1  -8 1445.49 490.392   1
   1 -10  -8 688.353 317.588   2
  10   1  -7-190.805 370.231   1
  -1  10  -7-34.5059 156.723   1
   1 -10  -7 314.206 232.970   2
  -1  10  -6 1279.67 299.717   1
  10   1  -6 1512.53 497.278   1
   1 -10  -6 2104.20 411.668   2
  10  -1   6 1907.34 285.930   1
  10  -1   5 3421.63 371.702   1
  10   1  -5 4442.76 719.076   1
  -1  10  -5 3073.87 424.015   1
  -1  10  -4 1127.20 284.750   1
  10  -1   4 1402.13 265.916   1
  10  -1   3 6871.50 549.662   1
  -1  10  -3 7317.18 647.760   1
  10   1  -3 7017.93 798.140   1
  10   1  -2 4443.95 621.949   1
  10  -1   2 4709.54 498.182   1
  -1  10  -2 5103.83 552.859   1
 -10   1   1 7155.09 620.407   1
  10  -1   1 6995.57 619.847   1
  10   1  -1 7318.54 759.388   1
  10   1   0 7033.38 727.006   1
  10  -1   0 5772.96 617.914   1
  10   1   1 7607.46 713.277   1
  10  -1  -1 7434.26 703.622   1
  10   1   2 4455.65 550.311   1
   1  10  -2 4692.67 600.398   1
  10  -1  -2 4775.78 629.285   1
  10   1   3 7292.23 672.723   1
  10  -1  -3 6287.16 716.648   1
   1  10  -3 7353.07 722.018   1
  10  -1  -4 1943.51 479.594   1
   1  10  -4 1349.41 347.807   1
  10   1   4 1664.81 356.261   1
  10  -1  -5 2800.55 561.693   1
   1  10  -5 2788.69 463.807   1
  10   1   5 2639.24 419.351   1
   1  10  -6 2034.20 419.398   1
  10   1   6 1348.99 303.352   1
  10  -1  -6 1704.95 523.453   1
  10   1   7-7.98741 164.347   1
  10  -1  -7 92.8630 340.923   1
   1  10  -7-193.586 243.583   1
   1  10  -8 730.825 273.147   1
 -10   1  -8 1752.66 464.077   2
  10  -1  -8 1489.00 465.802   1
  -1 -10  -8 1184.34 388.560   2
   1  10  -9 48.0327 177.178   1
  -1 -10  -9-193.257 259.140   2
  10  -1  -9 180.276 309.239   1
 -10   1  -9-23.9085 279.091   2
 -10   1 -10 383.074 329.924   2
  -1 -10 -10 303.112 278.333   2
 -10   1 -11-922.708 433.849   2
   2 -10  -9 327.788 297.537   2
  10   2  -9 928.873 476.216   1
   2 -10  -8-62.1513 228.222   2
  10   2  -8 251.875 415.531   1
  10   2  -7-30.6953 286.890   1
   2 -10  -7 521.556 260.800   2
  10   2  -6 7350.50 947.721   1
   2 -10  -6 7847.39 722.051   2
  -2  10  -6 7492.61 579.461   1
  10   2  -5 1102.43 478.829   1
  -2  10  -5 934.857 254.308   1
  10  -2   5 472.176 127.153   1
   2 -10  -5 887.438 265.720   2
  -2  10  -4 2893.43 386.348   1
  10   2  -4 3310.23 618.391   1
  10  -2   4 2922.29 301.034   1
   2 -10  -4 2735.22 365.228   2
  -2  10  -3 5974.22 543.669   1
  10  -2   3 5883.11 451.134   1
  10   2  -3 4993.20 709.083   1
  10   2  -2 5594.21 689.764   1
  10  -2   2 6179.05 507.917   1
  10   2  -1 11038.2 950.306   1
 -10   2   1 10903.6 739.197   1
  10  -2   1 11465.3 732.280   1
  10  -2   0 1116.70 302.236   1
  10   2   0 933.757 327.820   1
  10   2   1 9728.55 836.937   1
  10  -2  -1 10542.6 795.248   1
   2  10  -2 5828.57 684.103   1
  10  -2  -2 6141.18 661.098   1
  10   2   2 4932.75 606.980   1
  10  -2  -3 4976.93 625.863   1
  10   2   3 5913.09 651.310   1
   2  10  -3 6198.15 700.650   1
   2 -10   4 2911.04 343.468   2
   2  10  -4 3254.40 529.582   1
  10   2   4 2182.39 410.516   1
  10  -2  -4 2704.03 533.647   1
  10   2   5 393.601 249.212   1
   2  10  -5 444.290 246.308   1
  10  -2  -5 824.668 359.706   1
   2  10  -6 9448.17 864.901   1
  10  -2  -6 6926.09 851.599   1
  10   2   6 7495.20 742.209   1
   2  10  -7 621.626 317.068   1
  10   2   7 784.853 306.260   1
  10  -2  -7-88.9277 312.338   1
   2  10  -8 428.415 253.398   1
  10  -2  -8 876.140 478.825   1
 -10   2  -8 131.902 247.249   2
   2  10  -9 124.904 199.285   1
  10  -2  -9 123.445 282.524   1
  -2 -10  -9 893.616 371.572   2
 -10   2  -9-79.5993 263.843   2
  -2 -10 -10 1659.42 479.783   2
 -10   2 -10 725.716 361.231   2
 -10   2 -11 681.420 367.633   2
  10   3  -9 1054.78 452.127   1
  10   3  -8-4.81310 429.432   1
   3 -10  -7 2076.85 387.986   2
  10   3  -7 2504.18 623.509   1
   3 -10  -6 1304.20 312.352   2
  10   3  -6 1682.51 539.526   1
   3 -10  -5 2399.92 354.750   2
  -3  10  -5 2771.57 317.153   1
  10   3  -4 1602.58 505.518   1
  -3  10  -4 1546.30 270.808   1
   3 -10  -4 1685.99 284.605   2
  10   3  -3 1728.57 451.241   1
  -3  10  -3 1462.62 278.643   1
   3 -10  -3 1591.31 239.759   2
  10  -3   3 1351.76 197.021   1
  10   3  -2 9871.56 961.079   1
  10  -3   2 11616.7 603.597   1
   3 -10  -2 10341.3 487.981   2
 -10   3   1 3575.07 426.109   1
  -3  10  -1 2464.72 362.429   1
  10   3  -1 2424.38 528.629   1
   3 -10  -1 2456.18 209.620   2
  10  -3   1 2958.83 355.356   1
 -10   3   0 1340.21 254.947   1
  -3  10   0 817.603 274.405   1
  10   3   0 320.750 288.260   1
  10  -3   0 960.864 242.229   1
  10   3   1 3129.30 539.831   1
   3  10  -1 3040.35 544.676   1
  10  -3  -1 2133.14 370.828   1
   3  10  -2 11810.4 1018.21   1
  10  -3  -2 11207.3 846.382   1
  10   3   2 12020.4 953.276   1
   3 -10   2 10076.6 440.873   2
   3  10  -3 1094.70 370.035   1
  10   3   3 1158.82 364.224   1
  10  -3  -3 1668.65 410.966   1
   3  10  -4 1194.12 368.021   1
  10   3   4 1195.86 360.985   1
  10  -3  -4 1603.27 433.925   1
  10   3   5 2664.64 488.876   1
  10  -3  -5 2063.54 478.202   1
   3  10  -5 2921.71 531.248   1
   3  10  -6 1397.79 439.632   1
  10  -3  -6 1842.38 461.808   1
 -10   3  -6 2025.17 410.807   2
  10   3   6 740.128 293.211   1
   3  10  -7 2566.36 548.423   1
  10  -3  -7 1530.38 451.434   1
 -10   3  -7 2263.33 461.349   2
  10  -3  -8 585.180 391.569   1
   3  10  -8 24.9798 257.827   1
 -10   3  -8 189.386 246.734   2
   3  10  -9 60.0684 243.558   1
  10  -3  -9 261.326 349.850   1
 -10   3  -9 304.535 287.643   2
 -10   3 -10-97.9370 256.852   2
   3  10 -10-448.067 283.401   1
  -3 -10 -10-332.373 305.597   2
  10   4  -8 660.381 481.591   1
  10   4  -7 248.791 358.866   1
  10   4  -6 2882.45 666.053   1
  10   4  -5 1521.83 487.398   1
  10   4  -4 12398.9 1136.46   1
  10   4  -3 1378.23 434.854   1
  -4  10  -3 1255.88 232.602   1
  10   4  -2 10172.1 993.663   1
  10  -4   2 9434.41 479.705   1
 -10   4   2 9515.30 671.182   1
  -4  10  -1 4403.38 452.209   1
  10  -4   1 4477.03 400.664   1
  10   4  -1 4846.30 670.968   1
 -10   4   1 5251.77 491.256   1
  -4  10   0 11813.1 754.833   1
  10  -4   0 11135.9 719.718   1
 -10   4   0 11161.6 656.447   1
  10   4   0 11987.4 1029.61   1
  10  -4  -1 4798.12 520.333   1
  10   4   1 4266.09 660.801   1
   4  10  -1 4387.83 673.026   1
  -4  10   1 4375.69 485.283   1
   4  10  -2 11129.6 1013.29   1
  10  -4  -2 9410.89 774.656   1
  10   4   2 9921.31 916.205   1
  10   4   3 1293.27 397.751   1
   4  10  -3 1288.61 409.599   1
  10  -4  -3 973.729 337.236   1
  10  -4  -4 12735.6 1014.84   1
  10   4   4 13140.1 1048.52   1
   4  10  -4 12999.9 1093.67   1
  10  -4  -5 1715.08 447.830   1
   4  10  -5 1250.80 382.654   1
  10   4   5 1312.18 383.357   1
 -10   4  -5 1804.99 357.083   2
   4  10  -6 397.787 330.480   1
  10  -4  -6 1120.48 423.848   1
 -10   4  -6 1047.16 294.884   2
   4  10  -7 508.264 339.219   1
  10  -4  -7-53.2470 275.209   1
 -10   4  -7 243.612 207.447   2
  10  -4  -8-211.476 391.545   1
   4  10  -8 119.956 251.625   1
 -10   4  -8 231.352 188.417   2
  10  -4  -9 140.173 364.076   1
   4  10  -9 223.618 329.607   1
   4  10 -10 981.155 393.879   1
  10   5  -8 497.372 357.354   1
  10   5  -7 353.986 331.466   1
  10   5  -6 246.529 320.532   1
  10   5  -5 394.627 337.492   1
  10   5  -4 1332.31 486.151   1
  10   5  -3 3154.75 594.024   1
  10   5  -2 1259.80 486.613   1
  10  -5   1 3742.81 338.909   1
  10   5  -1 3743.96 640.558   1
   5  10   0 179.136 363.125   1
  10   5   0-144.794 308.110   1
  10  -5   0-66.0120 142.479   1
  10  -5  -1 4022.56 484.177   1
  10   5   1 3968.16 649.997   1
   5  10  -1 3841.16 661.639   1
   5  10  -2 2056.13 523.582   1
  10  -5  -2 1257.38 310.781   1
  10   5   2 1515.00 441.065   1
  10   5   3 3519.58 624.445   1
   5  10  -3 4526.12 682.815   1
  10  -5  -3 3619.97 535.396   1
   5  10  -4 1687.78 460.591   1
  10   5   4 1685.43 461.730   1
  10  -5  -4 1385.22 388.136   1
  10  -5  -5 586.639 326.027   1
   5  10  -5-177.510 265.743   1
  10   5   5-59.5029 281.445   1
   5  10  -6 552.978 326.804   1
  10  -5  -6 212.526 296.103   1
   5  10  -7 383.120 324.639   1
  10  -5  -7-206.845 338.525   1
  10  -5  -8 826.681 400.457   1
   5  10  -8-1.47454 313.607   1
  10  -5  -9 260.301 346.362   1
   5  10  -9-77.1185 366.284   1
  10   6  -7 923.807 408.052   1
  10   6  -6-20.0639 368.388   1
  10   6  -5-148.186 419.821   1
  10   6  -4 2052.17 516.561   1
  10   6  -3 691.400 319.517   1
  10   6  -2 426.630 379.984   1
  10   6  -1 2428.60 540.786   1
  10  -6   0 388.320 160.739   1
  10   6   0 498.938 372.812   1
   6  10   0-97.1397 324.463   1
  10  -6  -1 1896.25 335.967   1
   6  10  -1 2175.24 555.007   1
  10   6   1 2359.89 573.859   1
  10   6   2 1042.98 444.105   1
  10  -6  -2 1734.95 375.665   1
   6  10  -2 1221.92 446.394   1
   6  10  -3 491.962 389.333   1
  10  -6  -3 389.534 264.554   1
  10   6   3 651.492 376.212   1
  10  -6  -4 1925.48 450.646   1
  10   6   4 2135.59 531.659   1
   6  10  -4 1824.61 493.824   1
  10  -6  -5 826.438 362.089   1
  10   6   5 106.808 360.585   1
   6  10  -5 689.649 369.689   1
  10  -6  -6 35.8045 250.231   1
   6  10  -6-674.609 425.738   1
   6  10  -7 1476.40 518.284   1
  10  -6  -7 963.729 411.814   1
  10  -6  -8 1101.79 477.963   1
   6  10  -8 1945.34 584.615   1
  10   7  -6 162.733 334.065   1
  10   7  -5 171.554 421.963   1
  10   7  -4 495.158 368.031   1
  10   7  -3 1398.36 453.784   1
  10   7  -2 256.393 349.952   1
  10   7  -1 1434.30 497.502   1
   7  10   1 2220.78 516.097   1
  10   7   0-233.648 388.920   1
   7  10   0 483.464 350.845   1
   7  10  -1 2060.34 561.745   1
  10   7   1 1852.00 526.748   1
  10   7   2-64.0362 295.275   1
   7  10  -2 44.7831 237.305   1
   7  10  -3 2505.57 551.621   1
  10  -7  -3 1247.98 341.200   1
  10   7   3 1832.12 522.344   1
  10  -7  -4 192.791 262.117   1
  10   7   4 46.6426 275.835   1
   7  10  -4-256.637 390.419   1
  10  -7  -5 174.218 285.787   1
   7  10  -5 11.8870 319.702   1
  10  -7  -6 459.157 297.365   1
   7  10  -6 397.014 383.876   1
   7  10  -7 1015.52 429.269   1
  10  -7  -7 534.996 373.982   1
  10  -7  -8 50.8751 274.471   1
  10   8  -5-228.810 270.366   1
  10   8  -4 1202.56 490.699   1
  10   8  -3 438.280 370.714   1
   8  10   2-234.417 369.896   1
  10   8  -2 162.068 354.834   1
  10   8  -1 1016.78 498.345   1
   8  10   1 921.237 408.867   1
   8  10   0 346.772 311.698   1
  10   8   0 380.545 363.251   1
   8  10  -1 312.038 267.521   1
  10   8   1 318.440 323.917   1
  10   8   2 322.510 385.261   1
   8  10  -2-303.639 440.365   1
   8  10  -3 658.025 411.929   1
  10   8   3 684.519 357.788   1
   8  10  -4-114.589 325.436   1
  10   8   4 591.474 434.120   1
   8  10  -5 305.231 252.077   1
  10   9  -3 586.139 339.894   1
   9  10   3 350.551 385.647   1
   9  10   2-59.3277 351.954   1
  10   9  -2-487.697 431.948   1
  10   9  -1 131.931 320.784   1
   9  10   1 1262.00 515.645   1
  10   9   0-137.387 367.304   1
   9  10   0-25.9083 320.445   1
   9  10  -1 821.514 416.610   1
  10   9   1 1093.35 524.097   1
   9  10  -2 166.320 288.214   1
  10   9   2 243.390 351.800   1
   9  10  -3 245.590 315.492   1
  10   9   3-183.984 347.921   1
  10   9   4 502.454 400.893   1
  11   0   0 315.075 245.746   1
  11   0  -1 1530.32 400.602   1
  11   0   1 2040.04 389.958   1
  11   0   2 2192.65 394.206   1
  11   0  -2 2383.32 477.383   1
   0  11  -2 2908.98 483.690   1
   0  11  -3-250.245 215.278   1
  11   0   3 130.720 170.381   1
  11   0  -4 2342.72 525.919   1
   0  11  -4 2442.99 425.448   1
  11   0   4 1661.59 331.639   1
  11   0  -5-310.320 293.664   1
   0  11  -5-23.8251 216.701   1
  11   0   5-6.87804 146.866   1
  11   0  -6 132.573 320.829   1
   0  11  -6-73.8323 179.370   1
  11   0  -7 207.999 332.998   1
   0  11  -7-19.9088 202.424   1
   0 -11  -7 229.098 279.767   2
   0 -11  -8 60.7354 250.022   2
  11   0  -8-151.177 343.489   1
 -11   0  -9 1280.50 409.935   2
   0 -11  -9-661.612 313.000   2
 -11   0 -10 6480.81 879.338   2
   0 -11 -10 5295.06 733.704   2
   1 -11 -10 1704.45 423.784   2
   1 -11  -9 484.362 280.833   2
  11   1  -8-772.530 479.110   1
   1 -11  -8 9.34415 192.262   2
  11   1  -7 5884.51 882.371   1
   1 -11  -7 4680.89 630.768   2
  -1  11  -6 164.531 134.908   1
  11   1  -6 231.406 299.127   1
   1 -11  -6 359.497 205.426   2
  11   1  -5 874.803 445.987   1
  -1  11  -5 1048.67 290.577   1
   1 -11  -5 1202.39 304.856   2
  11  -1   4 1604.89 287.060   1
  -1  11  -4 1461.59 316.222   1
  11   1  -4 1470.34 447.884   1
  -1  11  -3 3135.98 448.783   1
  11   1  -3 3674.29 642.112   1
  11  -1   3 3063.04 397.437   1
  -1  11  -2 384.897 247.042   1
  11   1  -2 51.3913 269.851   1
  11  -1   2 35.0659 140.979   1
  11  -1   1 2823.32 418.648   1
  11   1  -1 2757.20 512.263   1
  11  -1   0 15665.0 1000.11   1
  11   1   0 14773.5 1062.33   1
  11   1   1 3119.11 510.279   1
  11  -1  -1 3131.58 497.348   1
   1  11  -2 289.954 289.343   1
  11  -1  -2 81.1293 228.633   1
  11   1   2 163.283 197.481   1
   1  11  -3 2909.72 505.880   1
  11  -1  -3 4042.56 616.059   1
  11   1   3 3078.79 480.777   1
  11   1   4 1624.96 366.992   1
  11  -1  -4 1199.72 372.585   1
   1  11  -4 1446.17 371.511   1
  11  -1  -5 780.123 333.589   1
  11   1   5 1103.30 326.496   1
   1  11  -5 582.998 267.778   1
   1  11  -6 97.7165 207.324   1
  11   1   6 418.124 251.430   1
  11  -1  -6 562.671 357.487   1
   1  11  -7 4851.79 625.062   1
  11  -1  -7 5524.17 835.567   1
  11  -1  -8 1.60808 329.774   1
  -1 -11  -8 150.625 218.080   2
 -11   1  -9 114.091 244.008   2
  -1 -11  -9-520.853 289.982   2
 -11   1 -10 1145.80 435.123   2
  -1 -11 -10 1265.65 438.188   2
  11   2  -8 855.108 479.463   1
  11   2  -7 389.586 352.063   1
   2 -11  -7-6.74143 204.613   2
  11   2  -6 715.090 434.795   1
   2 -11  -6 252.741 175.455   2
  11   2  -5 631.666 456.694   1
   2 -11  -5 247.477 155.605   2
  -2  11  -4 174.483 148.042   1
  11   2  -4 123.081 327.378   1
   2 -11  -4 182.313 160.589   2
  -2  11  -3 2602.52 397.833   1
  11  -2   3 2548.68 328.318   1
  11   2  -3 2668.12 545.589   1
  -2  11  -2 229.582 165.713   1
  11  -2   2 134.320 159.148   1
  11   2  -2 291.914 291.217   1
  11   2  -1 3973.15 614.965   1
  11  -2   1 3938.47 474.230   1
  11   2   0 7787.51 799.601   1
  11  -2   0 8431.30 707.619   1
  11  -2  -1 3840.65 524.175   1
  11   2   1 4123.07 600.804   1
  11  -2  -2 206.385 210.407   1
  11   2   2 475.948 272.918   1
   2  11  -2 317.443 294.654   1
  11  -2  -3 2871.21 502.231   1
  11   2   3 2133.65 410.388   1
   2  11  -3 2782.00 521.864   1
   2  11  -4 263.314 256.112   1
  11   2   4 393.956 276.008   1
  11  -2  -4 778.257 354.512   1
  11   2   5 386.761 245.490   1
   2  11  -5 364.678 239.989   1
  11  -2  -5 385.117 355.365   1
  11   2   6 666.956 281.413   1
   2  11  -6 693.767 277.129   1
  11  -2  -6 758.863 388.034   1
   2  11  -7 1462.89 405.250   1
  11   2   7 549.872 275.416   1
  11  -2  -7 542.274 320.869   1
   2  11  -8 1158.30 391.427   1
  11  -2  -8-91.2171 357.378   1
 -11   2  -8 657.880 319.369   2
  -2 -11  -9 183.898 269.772   2
 -11   2  -9 526.080 339.346   2
 -11   2 -10 1052.59 402.227   2
  11   3  -7 798.076 501.198   1
  11   3  -6 1130.88 495.827   1
  11   3  -5 5586.57 819.310   1
  11   3  -4 204.856 336.709   1
  11   3  -3 1380.32 447.602   1
  -3  11  -3 2528.89 359.195   1
  11   3  -2 766.111 362.002   1
  -3  11  -2 1423.32 295.797   1
  11  -3   2 1150.42 231.539   1
  11   3  -1 7422.23 827.898   1
  11  -3   1 6691.40 549.062   1
  11   3   0 3653.62 588.454   1
  11  -3   0 3962.51 468.449   1
  11  -3  -1 6196.62 624.855   1
  11   3   1 6317.76 771.616   1
   3  11  -1 6658.80 804.825   1
  11   3   2 512.527 272.211   1
   3  11  -2 557.999 314.289   1
  11  -3  -2 821.795 286.949   1
  11   3   3 2774.68 504.127   1
   3  11  -3 2476.72 492.468   1
  11  -3  -3 2947.90 511.891   1
   3  11  -4 141.079 237.457   1
  11   3   4-121.212 288.496   1
  11  -3  -4-761.581 328.874   1
  11   3   5 5490.50 686.073   1
  11  -3  -5 4912.02 711.511   1
   3  11  -5 4783.12 676.668   1
   3  11  -6 2616.25 546.148   1
  11   3   6 1973.42 445.726   1
  11  -3  -6 2388.65 541.452   1
   3  11  -7 231.245 274.803   1
  11   3   7-270.828 225.204   1
 -11   3  -7 356.361 277.720   2
  11  -3  -8 336.970 329.998   1
   3  11  -8-338.894 277.984   1
 -11   3  -8 577.161 303.307   2
   3  11  -9 11.1196 243.946   1
  11   4  -7 1189.54 515.425   1
  11   4  -6 1715.09 543.627   1
  11   4  -5-5.84316 273.312   1
  11   4  -4 246.551 285.899   1
  11   4  -3 830.484 402.107   1
  11   4  -2-69.0969 293.165   1
  -4  11  -2 240.883 165.628   1
  11   4  -1 1044.35 409.371   1
  11  -4   1 1876.11 290.946   1
  11  -4   0 1173.50 281.706   1
  11   4   0 1089.82 426.239   1
  11   4   1 1083.96 374.564   1
  11  -4  -1 1000.27 290.381   1
   4  11  -2-352.477 335.822   1
  11   4   2-125.174 299.672   1
  11  -4  -2-155.027 245.654   1
   4  11  -3 135.834 286.920   1
  11   4   3 264.399 255.560   1
  11  -4  -3 520.336 236.840   1
  11   4   4 1475.93 455.910   1
   4  11  -4 867.204 384.664   1
  11  -4  -4 895.263 348.594   1
  11   4   5-151.949 246.413   1
  11  -4  -5-368.941 321.008   1
   4  11  -5 557.622 323.772   1
  11   4   6 1103.92 402.877   1
   4  11  -6 1818.58 502.639   1
  11  -4  -6 1081.69 419.754   1
  11   4   7 424.097 330.284   1
   4  11  -7 860.782 382.154   1
  11  -4  -7 101.947 265.171   1
  11  -4  -8-199.401 371.368   1
   4  11  -8-169.654 245.314   1
   4  11  -9 692.724 364.191   1
  11   5  -6 927.619 448.856   1
  11   5  -5 539.069 487.482   1
  11   5  -4-469.853 442.420   1
  11   5  -3 5450.91 826.825   1
  11   5  -2 498.376 398.109   1
  11   5  -1 1467.52 452.209   1
   5  11   0 287.143 277.288   1
  11  -5   0-31.4983 143.870   1
  11   5   0-259.438 378.191   1
  11   5   1 771.651 387.856   1
  11  -5  -1 637.331 232.680   1
   5  11  -1 312.546 274.888   1
  11   5   2 1349.02 473.316   1
  11  -5  -2 782.190 271.744   1
   5  11  -2 1511.25 492.679   1
   5  11  -3 5149.95 735.342   1
  11  -5  -3 4232.35 591.783   1
  11   5   3 4651.51 708.526   1
   5  11  -4-666.580 437.818   1
  11   5   4 356.960 361.310   1
  11  -5  -4-147.825 297.027   1
  11  -5  -5 119.871 233.341   1
   5  11  -5 697.844 349.153   1
  11   5   5 1208.01 407.077   1
   5  11  -6 403.486 345.639   1
  11  -5  -6 58.2563 277.670   1
  11   5   6 530.764 332.276   1
   5  11  -7 115.410 290.167   1
  11   5   7-141.568 261.304   1
  11  -5  -7 118.269 290.293   1
  11  -5  -8 487.483 389.135   1
   5  11  -8-37.4225 244.903   1
  11   6  -6 427.978 388.163   1
  11   6  -5-563.372 459.468   1
  11   6  -4 47.2075 374.128   1
  11   6  -3-2.93065 359.609   1
  11   6  -2 2797.77 584.606   1
   6  11   1 464.237 395.044   1
  11   6  -1 281.252 317.091   1
  11   6   0-204.058 385.878   1
   6  11   0 391.940 310.988   1
   6  11  -1 120.116 305.958   1
  11   6   1-71.6150 339.930   1
  11  -6  -2 2292.97 401.129   1
  11   6   2 1366.03 481.762   1
   6  11  -2 2516.66 572.669   1
  11   6   3-332.039 397.065   1
   6  11  -3-345.852 460.005   1
  11  -6  -3 298.166 233.720   1
  11  -6  -4 90.9081 220.740   1
  11   6   4 68.8007 320.638   1
   6  11  -4 723.685 339.425   1
  11   6   5-179.662 255.272   1
  11  -6  -5 319.799 316.005   1
   6  11  -5-282.891 280.172   1
  11   6   6 1094.83 464.150   1
  11  -6  -6 1145.79 428.134   1
   6  11  -6 633.423 353.860   1
   6  11  -7 1179.18 433.079   1
  11  -6  -7 1014.24 438.012   1
  11   6   7 860.202 371.016   1
  11  -6  -8 1025.86 472.006   1
  11   7  -4 1264.67 562.803   1
  11   7  -3 1923.56 591.985   1
  11   7  -2 925.027 487.576   1
   7  11   2 195.284 278.267   1
   7  11   1 980.183 498.295   1
  11   7  -1 996.822 468.624   1
  11   7   0 2321.91 613.851   1
   7  11   0 2061.80 574.361   1
  11   7   1 1482.35 553.309   1
   7  11  -1 1359.82 485.038   1
   7  11  -2 25.9452 336.751   1
  11   7   2 795.957 400.818   1
  11   7   3 3157.79 694.284   1
   7  11  -3 1329.23 480.016   1
  11  -7  -4 731.002 270.424   1
  11   7   4 1077.66 478.666   1
  11   7   5-1067.35 444.858   1
  11  -7  -5-154.746 276.682   1
   7  11  -5-489.509 368.363   1
  11  -7  -6 443.778 299.311   1
  11   7   6-266.086 328.367   1
  11  -7  -7 117.147 255.739   1
  11   8  -3-46.4944 337.298   1
   8  11   2 278.322 378.059   1
  11   8  -2 80.1249 356.965   1
  11   8  -1 982.297 519.070   1
   8  11   1 510.306 394.778   1
   8  11   0-204.492 405.681   1
  11   8   0 751.591 440.108   1
  11   8   1 870.177 470.364   1
   8  11  -1 213.897 343.340   1
   8  11  -2 426.136 349.615   1
  11   8   2-218.157 353.111   1
   8  11  -3-628.599 409.944   1
  11   8   3 180.350 314.339   1
  11   8   4 747.355 468.969   1
  11   8   5-8.37219 335.685   1
  12   0   0 12791.5 987.573   1
  12   0  -1 613.155 345.963   1
  12   0   1 376.029 265.028   1
   0  12  -2 1746.65 410.028   1
  12   0  -2 883.054 369.657   1
  12   0   2 931.024 288.849   1
  12   0   3-18.5159 147.200   1
   0  12  -3 269.015 197.208   1
  12   0  -4 443.593 362.228   1
   0  12  -4-66.0860 211.364   1
  12   0   4 139.660 139.127   1
  12   0  -5 533.675 389.221   1
   0  12  -5-195.861 222.854   1
  12   0  -6 3576.67 684.139   1
   0 -12  -7 247.479 226.283   2
  12   0  -7 54.0986 317.978   1
   0 -12  -8 681.257 267.429   2
 -12   0  -9 512.051 298.001   2
  12   1  -7-181.524 345.353   1
  12   1  -6 514.635 352.545   1
  12   1  -5 1713.59 504.723   1
   1 -12  -5 908.525 284.749   2
  -1  12  -4 225.139 225.368   1
  12   1  -4 944.647 405.243   1
  12   1  -3 755.368 409.226   1
  12  -1   3 352.384 193.548   1
  -1  12  -3 864.073 300.381   1
  -1  12  -2 1169.93 323.721   1
  12  -1   2 1399.96 313.945   1
  12   1  -2 1585.71 455.457   1
  12  -1   1 4794.83 580.941   1
  12   1  -1 4272.65 650.259   1
  12  -1   0 6733.93 710.867   1
  12   1   0 4518.55 622.394   1
  12   1   1 4550.20 611.114   1
  12  -1  -1 3684.47 547.135   1
  12  -1  -2 758.727 351.778   1
  12   1   2 1002.27 329.868   1
   1  12  -2 1220.23 379.473   1
  12  -1  -3 132.782 263.614   1
  12   1   3 630.852 262.288   1
   1  12  -3 722.585 311.472   1
  12  -1  -4 234.231 328.434   1
   1  12  -4 246.584 301.364   1
  12   1   4 184.855 224.164   1
  12  -1  -5 757.054 339.570   1
   1  12  -5 1038.94 354.096   1
   1  12  -6 507.718 272.362   1
  12  -1  -6 553.289 411.669   1
  12  -1  -7 435.438 400.645   1
  -1 -12  -8-652.769 304.643   2
 -12   1  -9 650.290 334.857   2
  -1 -12  -9 813.914 373.101   2
  12   2  -7-104.738 418.607   1
  12   2  -6 363.676 418.485   1
  12   2  -5 387.776 373.942   1
  12   2  -4 3392.19 659.058   1
  12   2  -3 1154.04 437.974   1
  -2  12  -3 418.005 199.982   1
  12  -2   2 977.423 269.899   1
  -2  12  -2 1052.46 321.012   1
  12   2  -2 830.280 390.764   1
  12  -2   1 1468.04 307.648   1
  12   2  -1 1147.12 387.532   1
  12  -2   0 1625.19 357.292   1
  12   2   0 1856.99 471.143   1
  12  -2  -1 824.796 299.207   1
  12   2   1 1026.65 343.409   1
  12  -2  -2 1070.37 354.993   1
  12   2   2 513.373 262.926   1
   2  12  -2 558.537 354.562   1
   2  12  -3 995.839 391.097   1
  12   2   3 846.778 332.308   1
  12  -2  -3 1522.60 395.074   1
  12   2   4 3054.05 518.406   1
   2  12  -4 1855.55 450.405   1
  12  -2  -4 2618.54 529.418   1
  12   2   5 786.813 295.841   1
   2  12  -5 704.581 346.693   1
  12  -2  -5 701.451 355.743   1
   2  12  -6-73.4870 236.031   1
  12  -2  -6 559.669 359.543   1
   2  12  -7 87.9901 299.186   1
  12  -2  -7-270.060 406.968   1
  -2 -12  -9-452.560 308.993   2
  12   3  -6 1533.69 548.669   1
  12   3  -5 740.838 418.578   1
  12   3  -4 486.211 362.150   1
  12   3  -3 445.554 385.930   1
  12   3  -2 2620.36 553.655   1
  -3  12  -2 2473.85 423.113   1
  12   3  -1 903.913 386.518   1
  12   3   0 281.150 310.592   1
  12  -3   0 76.7010 149.969   1
   3  12  -1 2674.99 562.499   1
  12   3   1 2678.64 552.680   1
  12  -3  -1 2414.91 424.063   1
   3  12  -2 3469.26 599.585   1
  12  -3  -2 3267.28 525.474   1
  12   3   2 3469.13 591.951   1
  12   3   3 626.809 321.048   1
   3  12  -3 606.905 361.243   1
  12  -3  -3 654.781 278.019   1
   3  12  -4 58.5209 277.031   1
  12   3   4 200.045 227.210   1
  12  -3  -4 642.991 304.272   1
  12  -3  -5-688.280 355.455   1
   3  12  -5-215.731 238.754   1
   3  12  -6 1400.25 464.370   1
  12  -3  -6 1595.09 502.123   1
  12   3   6 619.620 258.305   1
   3  12  -7-184.423 248.616   1
  12  -3  -7-305.800 355.691   1
   3  12  -8 687.986 311.701   1
  12   4  -6-260.357 422.973   1
  12   4  -5 1600.30 544.986   1
  12   4  -4 751.077 379.331   1
  12   4  -3 1364.49 480.399   1
  12   4  -2 430.881 350.120   1
  12   4  -1 2044.26 491.833   1
   4  12   0 390.142 321.644   1
  12   4   0-153.142 281.666   1
   4  12  -1 1597.16 496.934   1
  12  -4  -1 2727.97 433.005   1
  12   4   1 1961.18 487.658   1
  12   4   2 1561.46 441.906   1
   4  12  -2 909.532 401.696   1
  12  -4  -2 978.588 323.640   1
  12   4   3 1781.09 483.874   1
   4  12  -3 1462.37 457.662   1
  12  -4  -3 2057.25 445.569   1
   4  12  -4 909.912 405.130   1
  12   4   4 1190.67 391.612   1
  12  -4  -4 1086.67 367.307   1
  12  -4  -5 1100.54 402.200   1
  12   4   5 1235.88 403.981   1
   4  12  -5 1114.63 405.191   1
  12   4   6 366.938 280.391   1
   4  12  -6-789.422 377.352   1
  12  -4  -6-306.607 348.026   1
   4  12  -7-542.653 302.775   1
  12   4   7-150.248 227.106   1
  12  -4  -7 41.6018 266.560   1
   4  12  -8 286.966 245.933   1
  12   5  -5 1204.23 496.909   1
  12   5  -4 1005.75 489.158   1
  12   5  -3 1683.30 497.358   1
  12   5  -2 1257.55 442.566   1
  12   5  -1-300.836 394.195   1
   5  12   0 526.924 340.517   1
  12   5   0 1439.71 514.675   1
   5  12  -1 885.609 412.027   1
  12   5   1 299.144 301.085   1
  12   5   2 1366.02 461.892   1
  12  -5  -2 1318.16 346.597   1
   5  12  -2 1488.00 509.963   1
   5  12  -3 2261.41 565.908   1
  12   5   3 1450.68 414.668   1
  12  -5  -3 1664.67 398.853   1
   5  12  -4 1177.21 453.102   1
  12  -5  -4 672.333 328.588   1
  12   5   4 1296.95 417.558   1
  12   5   5 1071.53 397.313   1
  12  -5  -5 758.349 370.096   1
   5  12  -5 1235.32 448.146   1
  12   5   6-220.074 315.576   1
   5  12  -6 691.300 387.559   1
  12  -5  -6 698.450 343.703   1
   5  12  -7 583.235 412.107   1
  12  -5  -7 275.137 303.012   1
  12   5   7 156.238 244.459   1
  12   6  -4-490.666 446.204   1
  12   6  -3 538.202 441.247   1
  12   6  -2 2389.57 587.197   1
   6  12   1 329.497 402.754   1
  12   6  -1-158.897 375.675   1
   6  12   0 378.885 326.502   1
  12   6   0 282.226 341.804   1
  12   6   1 28.2554 288.454   1
   6  12  -1 14.0048 253.534   1
  12   6   2 2749.47 602.494   1
   6  12  -2 2793.88 654.512   1
   6  12  -3 371.789 311.612   1
  12   6   3 321.409 332.048   1
  12  -6  -4 85.8059 253.411   1
  12   6   4-4.47259 321.418   1
   6  12  -4 281.020 294.425   1
  12   6   5-398.679 321.801   1
  12  -6  -5 10.6544 236.104   1
   6  12  -5-152.432 303.936   1
  12  -6  -6 237.548 273.602   1
  12   6   6 1290.78 455.330   1
  12   6   7 727.708 359.536   1
  12  -6  -7 560.430 355.159   1
  12   7  -2 1436.75 530.649   1
   7  12   1 746.033 460.180   1
  12   7  -1 484.567 436.978   1
   7  12   0 1267.17 553.679   1
  12   7   0 371.049 395.521   1
  12   7   1 394.500 379.876   1
   7  12  -1 531.977 412.410   1
  12   7   2 1446.86 522.278   1
   7  12  -2 536.406 418.976   1
  12   7   3 522.269 347.372   1
  12   7   4 872.934 440.968   1
  12   7   5 118.287 301.306   1
  13   0   0 229.509 258.051   1
  13   0  -1 963.562 357.086   1
  13   0   1 1617.60 377.266   1
  13   0  -2 37.4536 262.061   1
  13   0   2-5.63351 198.524   1
   0  13  -2 307.717 277.672   1
  13   0  -3 117.791 287.463   1
   0  13  -3 132.684 198.699   1
  13   0  -4 502.945 382.410   1
   0  13  -4-72.1107 192.257   1
  13   0  -5 2898.28 614.396   1
  13   0  -6-777.799 402.574   1
  13   1  -6 468.219 408.340   1
  13   1  -5 982.348 438.576   1
  13   1  -4 813.959 441.587   1
  13   1  -3 181.494 287.964   1
  -1  13  -3 295.104 269.224   1
  -1  13  -2 704.866 318.794   1
  13   1  -2 1861.53 490.369   1
  13  -1   1 2995.12 456.442   1
  13   1  -1 2731.14 551.930   1
  13  -1   0 977.455 315.258   1
  13   1   0 410.497 280.297   1
  13  -1  -1 3282.04 553.892   1
   1  13  -1 3991.81 648.609   1
  13   1   1 3450.86 570.162   1
  13   1   2 584.159 309.070   1
  13  -1  -2 403.313 246.296   1
   1  13  -2 487.264 317.515   1
  13  -1  -3-55.6031 312.382   1
   1  13  -3-369.015 292.385   1
  13  -1  -4 730.350 352.599   1
   1  13  -4 516.540 325.790   1
   1  13  -5 1059.18 328.687   1
  13  -1  -5 748.037 373.564   1
  13  -1  -6-564.667 385.652   1
  13   2  -5 735.603 381.260   1
  13   2  -4 2044.83 583.592   1
  13   2  -3 578.134 411.454   1
  13   2  -2 461.878 329.179   1
  13   2  -1 332.565 258.305   1
  13   2   0 918.354 352.021   1
  13  -2   0 1135.19 297.776   1
  13  -2  -1-348.103 230.122   1
  13   2   1 315.034 299.143   1
   2  13  -1 199.870 336.227   1
  13  -2  -2 924.798 333.667   1
  13   2   2 464.411 292.432   1
  13   2   3 388.791 225.022   1
  13  -2  -3-56.3251 225.657   1
   2  13  -4 1093.05 398.362   1
  13   2   4 881.677 324.359   1
  13  -2  -4 983.283 354.333   1
   2  13  -5-203.603 200.605   1
  13  -2  -5-314.412 318.285   1
   2  13  -6 93.1786 190.382   1
  13  -2  -6 220.560 255.525   1
  13   3  -5 671.334 467.458   1
  13   3  -4-292.240 350.757   1
  13   3  -3 1370.18 474.009   1
  13   3  -2 25.5150 305.477   1
  13   3  -1 690.093 352.202   1
  13   3   0 615.812 332.371   1
   3  13   0 47.4064 281.779   1
   3  13  -1 677.636 314.591   1
  13   3   1-95.5263 314.996   1
   3  13  -2 33.4195 227.687   1
  13  -3  -2 70.1037 210.620   1
   3  13  -3 1.37565 268.077   1
  13   3   3 398.075 267.433   1
  13  -3  -3 576.144 306.347   1
   3  13  -4 330.912 289.588   1
  13  -3  -4 614.635 306.378   1
  13   3   4 208.160 244.138   1
  13  -3  -5-39.6010 266.747   1
   3  13  -5 441.574 258.927   1
   3  13  -6 700.273 330.702   1
  13  -3  -6-46.7359 293.172   1
  13   4  -4 567.345 445.218   1
  13   4  -3 1730.10 490.851   1
  13   4  -2 225.650 338.513   1
  13   4  -1 547.518 296.867   1
   4  13   0 453.500 387.969   1
  13   4   0 766.765 372.605   1
  13   4   1 309.093 323.944   1
   4  13  -1-217.382 305.209   1
  13   4   2 575.563 311.089   1
   4  13  -2 745.960 390.865   1
   4  13  -3 1302.03 482.252   1
  13  -4  -3 1131.61 355.689   1
  13   4   3 839.427 385.105   1
   4  13  -4 99.2348 230.113   1
  13   4   4 145.461 259.131   1
  13  -4  -4 364.321 262.566   1
  13   4   5 670.012 337.392   1
  13  -4  -5 147.627 248.695   1
   4  13  -5-60.4093 240.535   1
   4  13  -6 243.492 307.317   1
  13  -4  -6-57.6070 240.643   1
   4  13  -7 826.044 387.070   1
  13   5  -3-1114.75 475.251   1
  13   5  -2 776.375 414.481   1
  13   5  -1 141.787 344.529   1
   5  13   1 82.0117 322.305   1
   5  13   0 284.941 316.276   1
  13   5   0 400.028 326.268   1
   5  13  -1-56.2717 261.239   1
  13   5   1-864.275 395.652   1
   5  13  -2 917.168 444.593   1
  13   5   2 1159.33 469.381   1
  13   5   3 347.829 318.501   1
   5  13  -3-736.436 370.879   1
   5  13  -4 558.530 302.036   1
  13   5   4-2.93226 297.904   1
  13  -5  -5 274.164 258.733   1
  13   5   5 394.647 262.570   1
   5  13  -5 1014.90 440.878   1
  13  -5  -6 1090.67 384.562   1
  13   5   6-93.1921 332.044   1
  13   6  -1 1011.83 479.351   1
  13   6   0 398.549 313.850   1
  13   6   1 1302.51 482.670   1
  13   6   2 344.577 299.440   1
  13   6   3 765.365 455.602   1
  13   6   4-133.919 274.708   1
  13   6   5-418.195 343.657   1
  14   0   0 147.800 207.631   1
   0  14  -1 1743.89 455.182   1
  14   0  -1 1088.91 345.480   1
  14   0  -2 435.101 329.427   1
   0  14  -2 275.520 218.783   1
  14   0  -3 1220.52 410.552   1
  14   0  -4 303.326 330.358   1
  14   0  -5 525.829 385.598   1
  14   1  -4 842.390 433.902   1
  14   1  -3 781.381 385.688   1
  14   1  -2 974.195 386.938   1
  14   1  -1 40.0572 236.665   1
  -1  14  -1 266.540 252.708   1
  14   1   0 688.988 349.133   1
  14  -1  -1-8.27679 223.436   1
   1  14  -1 138.596 256.510   1
  14   1   1 339.823 236.719   1
  14  -1  -2 1072.20 359.420   1
   1  14  -2 1510.60 428.893   1
  14  -1  -3-120.916 228.482   1
   1  14  -3 412.077 262.273   1
  14  -1  -4-503.021 294.594   1
  14  -1  -5-942.956 380.338   1
  14   2  -4 880.972 509.790   1
  14   2  -3 2181.75 542.919   1
  14   2  -2 389.015 308.613   1
  14   2  -1 281.327 262.687   1
   2  14   0 304.298 318.089   1
  14   2   0 122.264 238.067   1
   2  14  -1-434.622 309.242   1
  14   2   1-903.098 336.014   1
  14   2   2 1225.34 372.636   1
   2  14  -2 1237.61 443.484   1
   2  14  -3 1117.46 416.858   1
  14  -2  -3 1915.18 455.332   1
   2  14  -4 509.621 282.957   1
  14  -2  -4 139.819 266.509   1
  14  -2  -5 793.695 350.753   1
  14   3  -3 1008.52 486.735   1
  14   3  -2-32.4928 294.783   1
  14   3  -1 347.818 319.844   1
  14   3   0 359.922 287.180   1
   3  14   0 182.242 290.517   1
  14   3   1 903.359 359.972   1
   3  14  -1 1140.32 507.699   1
   3  14  -2 152.798 357.500   1
  14   3   2-316.916 294.540   1
   3  14  -3 183.723 303.905   1
  14   3   3-367.446 224.679   1
   3  14  -4 155.191 251.308   1
  14  -3  -5-761.329 335.747   1
   3  14  -5 337.351 288.891   1
  14   4  -2 634.573 398.356   1
  14   4  -1 148.101 278.217   1
  14   4   0 130.986 257.922   1
  14   4   1-151.965 268.978   1
   4  14  -1 841.066 449.567   1
  14   4   2 751.648 390.448   1
   4  14  -2 741.638 392.703   1
   4  14  -3 513.322 328.353   1
  14   4   3 546.539 310.621   1
  14   5   0-17.9613 321.647   1
  14   5   1 653.420 379.624   1
  14   5   2 316.891 320.313   1
  14   5   3 1072.84 443.364   1
  14   5   4 460.860 289.530   1
  15   0  -3 328.273 285.058   1
  15   1  -3-299.894 289.349   1
  15   1  -2 491.872 306.228   1
   1  15   0 467.663 240.082   1
   1  15  -1 375.964 339.219   1
  15   2  -2 353.639 319.404   1
  15   2  -1 368.212 315.792   1
  15   2   0 251.201 253.515   1
   2  15  -1 745.111 406.640   1
   2  15  -2-412.264 287.858   1
  15   3  -1-173.168 288.577   1
  15   3   0-741.009 344.820   1
   0   0   0    0.00    0.00   0
TITL UNCA49A_298K-100 in P4(1)2(1)2
REM P4(1)2(1)2 (#92 in standard setting)
CELL 0.71073  11.129408  11.129408  10.905170  90.0000  90.0000  90.0000
ZERR    4.00   0.000746   0.000746   0.001004   0.0000   0.0000   0.0000
LATT -1
SYMM -x,-y, z+1/2
SYMM -y+1/2, x+1/2, z+1/4
SYMM  y+1/2,-x+1/2, z+3/4
SYMM -x+1/2, y+1/2,-z+1/4
SYMM  x+1/2,-y+1/2,-z+3/4
SYMM  y, x,-z
SYMM -y,-x,-z+1/2
SFAC C H N O
UNIT 48.00 56.00 8.00 16.00
TREF
HKLF 4
END
;
_shelx_hkl_checksum     22882
data_1_TEO
_audit_creation_method     'WinGX routine CIF_UPDATE'
_audit_conform_dict_name     cif_core.dic
_audit_conform_dict_version     2.4.5
_chemical_name_systematic
;
Diethyl <i>N</i>,<i>N</i>'-(1,3-phenylene)dicarbamate--theophylline (1/1)
;
_chemical_formula_moiety     'C12 H16 N2 O4, C7 H8 N4 O2'
_chemical_formula_sum     'C19 H24 N6 O6'
_chemical_formula_iupac     'C12 H16 N2 O4, C7 H8 N4 O2'
_chemical_formula_weight     432.44
_symmetry_cell_setting     triclinic
_symmetry_space_group_name_H-M     'P -1'
_symmetry_space_group_name_Hall     '-P 1'
loop_
    _symmetry_equiv_pos_as_xyz
    'x, y, z'
    '-x, -y, -z'
_cell_length_a     7.5284(14)
_cell_length_b     11.2362(18)
_cell_length_c     12.2606(12)
_cell_angle_alpha     85.742(10)
_cell_angle_beta     76.887(12)
_cell_angle_gamma     79.803(15)
_cell_volume     993.5(3)
_cell_formula_units_Z     2
_cell_measurement_reflns_used     1977
_cell_measurement_theta_min     3.5929
_cell_measurement_theta_max     29.6358
_cell_measurement_temperature     130(2)
_exptl_crystal_description     prism
_exptl_crystal_colour     colourless
_exptl_crystal_size_max     0.38
_exptl_crystal_size_mid     0.12
_exptl_crystal_size_min     0.07
_exptl_crystal_density_diffrn     1.446
_exptl_crystal_F_000     456
loop_
    _exptl_crystal_face_index_h
    _exptl_crystal_face_index_k
    _exptl_crystal_face_index_l
    _exptl_crystal_face_perp_dist
    1 -15 1 0.0329
    -1 15 -1 0.0329
    1 1 17 0.1859
    -1 -1 -17 0.1859
    -10 -4 -1 0.0601
    10 4 1 0.0601
_exptl_absorpt_coefficient_mu     0.11
_exptl_absorpt_correction_type     analytical
_exptl_absorpt_process_details
;
(CrysAlis PRO; Agilent, 2013)
;
_exptl_absorpt_correction_T_min     0.976
_exptl_absorpt_correction_T_max     0.993
_diffrn_ambient_temperature     130(2)
_diffrn_radiation_type     MoK\a
_diffrn_radiation_wavelength     0.71073
_diffrn_radiation_monochromator     graphite
_diffrn_measurement_device_type     'Agilent Xcalibur Atlas Gemini'
_diffrn_measurement_method     '\w scans'
_diffrn_detector_area_resol_mean     10.4685
_diffrn_reflns_number     11140
_diffrn_reflns_av_R_equivalents     0.0511
_diffrn_reflns_av_unetI/netI     0.0907
_diffrn_reflns_theta_min     3.598
_diffrn_reflns_theta_max     29.684
_diffrn_reflns_theta_full     25.242
_diffrn_measured_fraction_theta_max     0.848
_diffrn_measured_fraction_theta_full     0.997
_diffrn_reflns_limit_h_min     -10
_diffrn_reflns_limit_h_max     10
_diffrn_reflns_limit_k_min     -15
_diffrn_reflns_limit_k_max     14
_diffrn_reflns_limit_l_min     -16
_diffrn_reflns_limit_l_max     14
_reflns_number_total     4780
_reflns_number_gt     3041
_reflns_threshold_expression     'I > 2\s(I)'
_refine_ls_structure_factor_coef     Fsqd
_refine_ls_matrix_type     full
_refine_ls_R_factor_all     0.1109
_refine_ls_R_factor_gt     0.0619
_refine_ls_wR_factor_gt     0.1239
_refine_ls_wR_factor_ref     0.1566
_refine_ls_goodness_of_fit_ref     1.048
_refine_ls_restrained_S_all     1.048
_refine_ls_number_reflns     4780
_refine_ls_number_parameters     290
_refine_ls_number_restraints     0
_refine_ls_hydrogen_treatment     mixed
_refine_ls_weighting_scheme     calc
_refine_ls_weighting_details
              'w=1/[\s^2^(Fo^2^)+(0.0543P)^2^+0.3739P] where P=(Fo^2^+2Fc^2^)/3'
_atom_sites_solution_hydrogens     mixed
_refine_ls_shift/su_max     0
_refine_ls_shift/su_mean     0
_refine_diff_density_max     0.29
_refine_diff_density_min     -0.376
_refine_ls_extinction_method     none
loop_
    _atom_type_symbol
    _atom_type_description
    _atom_type_scat_dispersion_real
    _atom_type_scat_dispersion_imag
    _atom_type_scat_source
    C C 0.0033 0.0016 'International Tables Vol C Tables 4.2.6.8 and 6.1.1.4'
    H H 0 0 'International Tables Vol C Tables 4.2.6.8 and 6.1.1.4'
    N N 0.0061 0.0033 'International Tables Vol C Tables 4.2.6.8 and 6.1.1.4'
    O O 0.0106 0.006 'International Tables Vol C Tables 4.2.6.8 and 6.1.1.4'
_computing_data_collection
;
CrysAlis PRO (Agilent, 2013)
;
_computing_cell_refinement
;
CrysAlis PRO (Agilent, 2013)
;
_computing_data_reduction
;
CrysAlis PRO (Agilent, 2013)
;
_computing_structure_solution
;
SHELXT2018 (Sheldrick, 2015<i>a</i>)
;
_computing_structure_refinement
;
SHELXL2018 (Sheldrick, 2015<i>b</i>)
;
_computing_molecular_graphics
;
ORTEP-3 for Windows (Farrugia, 2012)'
;
_computing_publication_material
;
WinGX and ORTEP-3 for Windows (Farrugia, 2012)
;
loop_
    _atom_site_type_symbol
    _atom_site_label
    _atom_site_fract_x
    _atom_site_fract_y
    _atom_site_fract_z
    _atom_site_U_iso_or_equiv
    _atom_site_adp_type
    _atom_site_calc_flag
    _atom_site_occupancy
    _atom_site_disorder_assembly
    _atom_site_disorder_group
    C C1 0.5463(3) 0.2028(2) 0.78512(18) 0.0190(5) Uani d 1 . .
    C C1C 0.4338(3) 0.2986(2) 0.35063(19) 0.0215(5) Uani d 1 . .
    H H1CA 0.353162 0.244731 0.336241 0.032 Uiso calc 1 . .
    H H1CB 0.494817 0.262892 0.410779 0.032 Uiso calc 1 . .
    H H1CC 0.52745 0.309502 0.282366 0.032 Uiso calc 1 . .
    C C2 0.4500(3) 0.3167(2) 0.81742(18) 0.0177(5) Uani d 1 . .
    H H2 0.410633 0.373618 0.762944 0.021 Uiso calc 1 . .
    C C2C 0.2423(3) 0.4822(2) 0.30231(18) 0.0201(5) Uani d 1 . .
    C C3 0.4111(3) 0.3474(2) 0.92910(18) 0.0189(5) Uani d 1 . .
    C C3C 0.0487(4) 0.6642(2) 0.24618(19) 0.0254(6) Uani d 1 . .
    H H3CA -0.035569 0.618628 0.223344 0.038 Uiso calc 1 . .
    H H3CB 0.143249 0.682163 0.18063 0.038 Uiso calc 1 . .
    H H3CC -0.021228 0.740118 0.278817 0.038 Uiso calc 1 . .
    C C4 0.4733(3) 0.2640(2) 1.00821(19) 0.0206(5) Uani d 1 . .
    H H4 0.450411 0.284584 1.084468 0.025 Uiso calc 1 . .
    C C4C 0.1141(3) 0.6329(2) 0.43593(17) 0.0163(5) Uani d 1 . .
    C C5 0.5674(3) 0.1523(2) 0.97481(19) 0.0221(6) Uani d 1 . .
    H H5 0.607619 0.095673 1.029292 0.026 Uiso calc 1 . .
    C C5C 0.1929(3) 0.5649(2) 0.51488(17) 0.0173(5) Uani d 1 . .
    C C6 0.6062(3) 0.1189(2) 0.86387(19) 0.0226(6) Uani d 1 . .
    H H6 0.671885 0.040927 0.842405 0.027 Uiso calc 1 . .
    C C6C 0.3045(3) 0.4509(2) 0.49485(18) 0.0187(5) Uani d 1 . .
    C C8 0.6744(3) 0.0802(2) 0.61652(18) 0.0198(5) Uani d 1 . .
    C C8C 0.0308(3) 0.7349(2) 0.58082(19) 0.0209(5) Uani d 1 . .
    H H8C -0.025456 0.797994 0.631144 0.025 Uiso calc 1 . .
    C C10 0.7646(4) -0.0096(2) 0.44008(19) 0.0242(6) Uani d 1 . .
    H H10A 0.709082 -0.082963 0.466538 0.029 Uiso calc 1 . .
    H H10B 0.895855 -0.026062 0.445724 0.029 Uiso calc 1 . .
    C C11 0.7503(4) 0.0231(2) 0.3206(2) 0.0272(6) Uani d 1 . .
    H H11A 0.815312 -0.044205 0.272752 0.041 Uiso calc 1 . .
    H H11B 0.806536 0.095447 0.295147 0.041 Uiso calc 1 . .
    H H11C 0.619877 0.039493 0.316086 0.041 Uiso calc 1 . .
    C C28 0.2235(3) 0.5478(2) 0.91024(18) 0.0193(5) Uani d 1 . .
    C C30 0.0354(4) 0.7401(2) 0.92134(19) 0.0249(6) Uani d 1 . .
    H H30A -0.058581 0.717608 0.885374 0.03 Uiso calc 1 . .
    H H30B 0.129797 0.772846 0.862603 0.03 Uiso calc 1 . .
    C C31 -0.0537(4) 0.8331(2) 1.0073(2) 0.0275(6) Uani d 1 . .
    H H31A -0.114052 0.90489 0.971246 0.041 Uiso calc 1 . .
    H H31B 0.040704 0.855668 1.041478 0.041 Uiso calc 1 . .
    H H31C -0.146116 0.79956 1.065306 0.041 Uiso calc 1 . .
    N N1C 0.3232(3) 0.41599(18) 0.38423(15) 0.0192(4) Uani d 1 . .
    N N3C 0.1380(3) 0.59203(18) 0.32969(14) 0.0190(5) Uani d 1 . .
    N N7 0.5761(3) 0.17967(19) 0.67025(15) 0.0200(5) Uani d 1 . .
    N N7C 0.1354(3) 0.63331(19) 0.60949(15) 0.0211(5) Uani d 1 . .
    H H7C 0.162221 0.613989 0.675449 0.025 Uiso calc 1 . .
    N N9C 0.0133(3) 0.73883(19) 0.47468(15) 0.0203(5) Uani d 1 . .
    N N27 0.3066(3) 0.45819(18) 0.96964(16) 0.0193(5) Uani d 1 . .
    O O2C 0.2650(2) 0.44115(16) 0.20915(12) 0.0250(4) Uani d 1 . .
    O O6C 0.3800(2) 0.38575(15) 0.56199(12) 0.0236(4) Uani d 1 . .
    O O8 0.7563(2) -0.00796(16) 0.65750(13) 0.0268(4) Uani d 1 . .
    O O9 0.6657(2) 0.09231(15) 0.50758(12) 0.0221(4) Uani d 1 . .
    O O10 0.2371(3) 0.55224(16) 0.80905(13) 0.0266(4) Uani d 1 . .
    O O29 0.1208(2) 0.63513(15) 0.97792(12) 0.0217(4) Uani d 1 . .
    H H7 0.526(4) 0.240(3) 0.627(2) 0.026 Uiso d 1 . .
    H H27 0.289(4) 0.466(2) 1.047(2) 0.026 Uiso d 1 . .
loop_
    _atom_site_aniso_label
    _atom_site_aniso_U_11
    _atom_site_aniso_U_22
    _atom_site_aniso_U_33
    _atom_site_aniso_U_12
    _atom_site_aniso_U_13
    _atom_site_aniso_U_23
    C1 0.0182(13) 0.0203(14) 0.0181(11) -0.0026(11) -0.0036(10) 0.0007(10)
    C1C 0.0248(14) 0.0171(13) 0.0199(11) 0.0051(11) -0.0045(10) -0.0036(9)
    C2 0.0193(13) 0.0164(13) 0.0172(10) -0.0010(10) -0.0056(9) 0.0013(9)
    C2C 0.0195(13) 0.0205(14) 0.0195(11) -0.0022(11) -0.0045(10) 0.0028(10)
    C3 0.0175(13) 0.0185(13) 0.0211(11) -0.0033(10) -0.0051(10) 0.0001(9)
    C3C 0.0346(16) 0.0207(14) 0.0214(12) 0.0015(12) -0.0128(11) 0.0033(10)
    C4 0.0205(13) 0.0215(14) 0.0195(11) 0.0010(11) -0.0072(10) -0.0011(10)
    C4C 0.0166(12) 0.0148(13) 0.0172(10) -0.0016(10) -0.0047(9) 0.0017(9)
    C5 0.0208(13) 0.0240(14) 0.0194(11) 0.0025(11) -0.0068(10) 0.0046(10)
    C5C 0.0187(13) 0.0174(13) 0.0153(10) -0.0017(10) -0.0040(9) -0.0006(9)
    C6 0.0247(14) 0.0188(14) 0.0222(11) 0.0022(11) -0.0057(10) 0.0014(10)
    C6C 0.0210(13) 0.0203(13) 0.0148(10) -0.0018(11) -0.0055(10) 0.0006(9)
    C8 0.0185(13) 0.0203(14) 0.0200(11) -0.0023(11) -0.0041(10) 0.0003(10)
    C8C 0.0222(13) 0.0160(13) 0.0242(12) 0.0002(10) -0.0055(10) -0.0054(10)
    C10 0.0258(14) 0.0201(14) 0.0244(12) 0.0023(11) -0.0045(11) -0.0049(10)
    C11 0.0312(16) 0.0233(15) 0.0247(12) -0.0007(12) -0.0032(11) -0.0045(10)
    C28 0.0204(13) 0.0184(14) 0.0180(11) -0.0005(11) -0.0038(10) -0.0020(9)
    C30 0.0311(15) 0.0197(14) 0.0208(11) 0.0057(11) -0.0083(11) 0.0029(10)
    C31 0.0308(16) 0.0210(15) 0.0307(13) -0.0010(12) -0.0108(12) 0.0031(11)
    N1C 0.0229(11) 0.0166(11) 0.0163(9) 0.0012(9) -0.0052(8) 0.0029(8)
    N3C 0.0232(11) 0.0189(11) 0.0148(9) 0.0006(9) -0.0071(8) 0.0009(8)
    N7 0.0249(12) 0.0152(11) 0.0165(9) 0.0062(9) -0.0045(9) -0.0022(8)
    N7C 0.0270(12) 0.0202(12) 0.0174(9) 0.0001(9) -0.0102(9) -0.0028(8)
    N9C 0.0224(11) 0.0190(12) 0.0192(9) -0.0010(9) -0.0063(8) 0.0015(8)
    N27 0.0234(11) 0.0196(12) 0.0143(9) 0.0020(9) -0.0074(8) 0.0003(8)
    O2C 0.0345(11) 0.0235(10) 0.0157(8) 0.0030(8) -0.0078(7) -0.0030(7)
    O6C 0.0300(10) 0.0209(10) 0.0178(8) 0.0039(8) -0.0085(7) 0.0019(7)
    O8 0.0330(11) 0.0207(10) 0.0224(8) 0.0081(8) -0.0074(8) 0.0006(7)
    O9 0.0269(10) 0.0184(10) 0.0184(8) 0.0046(8) -0.0058(7) -0.0022(7)
    O10 0.0355(11) 0.0242(11) 0.0174(8) 0.0059(8) -0.0086(8) -0.0005(7)
    O29 0.0282(10) 0.0160(10) 0.0189(8) 0.0048(8) -0.0073(7) -0.0005(7)
_geom_special_details
;
 All esds (except the esd in the dihedral angle between two l.s. planes)
 are estimated using the full covariance matrix.  The cell esds are taken
 into account individually in the estimation of esds in distances, angles
 and torsion angles; correlations between esds in cell parameters are only
 used when they are defined by crystal symmetry.  An approximate (isotropic)
 treatment of cell esds is used for estimating esds involving l.s. planes.
;
loop_
    _geom_bond_atom_site_label_1
    _geom_bond_atom_site_label_2
    _geom_bond_site_symmetry_2
    _geom_bond_distance
    _geom_bond_publ_flag
    C1 C2 . 1.391(3) ?
    C1 C6 . 1.392(3) ?
    C1 N7 . 1.411(3) ?
    C1C N1C . 1.462(3) ?
    C1C H1CA . 0.98 ?
    C1C H1CB . 0.98 ?
    C1C H1CC . 0.98 ?
    C2 C3 . 1.390(3) ?
    C2 H2 . 0.95 ?
    C2C O2C . 1.228(3) ?
    C2C N3C . 1.360(3) ?
    C2C N1C . 1.393(3) ?
    C3 C4 . 1.398(3) ?
    C3 N27 . 1.408(3) ?
    C3C N3C . 1.468(3) ?
    C3C H3CA . 0.98 ?
    C3C H3CB . 0.98 ?
    C3C H3CC . 0.98 ?
    C4 C5 . 1.369(3) ?
    C4 H4 . 0.95 ?
    C4C N9C . 1.349(3) ?
    C4C C5C . 1.365(3) ?
    C4C N3C . 1.376(3) ?
    C5 C6 . 1.390(3) ?
    C5 H5 . 0.95 ?
    C5C N7C . 1.383(3) ?
    C5C C6C . 1.407(3) ?
    C6 H6 . 0.95 ?
    C6C O6C . 1.229(3) ?
    C6C N1C . 1.409(3) ?
    C8 O8 . 1.210(3) ?
    C8 O9 . 1.348(3) ?
    C8 N7 . 1.352(3) ?
    C8C N9C . 1.334(3) ?
    C8C N7C . 1.340(3) ?
    C8C H8C . 0.95 ?
    C10 O9 . 1.452(3) ?
    C10 C11 . 1.507(3) ?
    C10 H10A . 0.99 ?
    C10 H10B . 0.99 ?
    C11 H11A . 0.98 ?
    C11 H11B . 0.98 ?
    C11 H11C . 0.98 ?
    C28 O10 . 1.219(3) ?
    C28 O29 . 1.345(3) ?
    C28 N27 . 1.346(3) ?
    C30 O29 . 1.449(3) ?
    C30 C31 . 1.499(4) ?
    C30 H30A . 0.99 ?
    C30 H30B . 0.99 ?
    C31 H31A . 0.98 ?
    C31 H31B . 0.98 ?
    C31 H31C . 0.98 ?
    N7 H7 . 0.91(3) ?
    N7C H7C . 0.88 ?
    N27 H27 . 0.94(3) ?
loop_
    _geom_angle_atom_site_label_1
    _geom_angle_atom_site_label_2
    _geom_angle_atom_site_label_3
    _geom_angle_site_symmetry_1
    _geom_angle_site_symmetry_3
    _geom_angle
    _geom_angle_publ_flag
    C2 C1 C6 . . 120.5(2) ?
    C2 C1 N7 . . 115.91(19) ?
    C6 C1 N7 . . 123.6(2) ?
    N1C C1C H1CA . . 109.5 ?
    N1C C1C H1CB . . 109.5 ?
    H1CA C1C H1CB . . 109.5 ?
    N1C C1C H1CC . . 109.5 ?
    H1CA C1C H1CC . . 109.5 ?
    H1CB C1C H1CC . . 109.5 ?
    C3 C2 C1 . . 120.2(2) ?
    C3 C2 H2 . . 119.9 ?
    C1 C2 H2 . . 119.9 ?
    O2C C2C N3C . . 122.0(2) ?
    O2C C2C N1C . . 120.3(2) ?
    N3C C2C N1C . . 117.7(2) ?
    C2 C3 C4 . . 119.4(2) ?
    C2 C3 N27 . . 123.8(2) ?
    C4 C3 N27 . . 116.7(2) ?
    N3C C3C H3CA . . 109.5 ?
    N3C C3C H3CB . . 109.5 ?
    H3CA C3C H3CB . . 109.5 ?
    N3C C3C H3CC . . 109.5 ?
    H3CA C3C H3CC . . 109.5 ?
    H3CB C3C H3CC . . 109.5 ?
    C5 C4 C3 . . 119.4(2) ?
    C5 C4 H4 . . 120.3 ?
    C3 C4 H4 . . 120.3 ?
    N9C C4C C5C . . 112.90(19) ?
    N9C C4C N3C . . 125.98(19) ?
    C5C C4C N3C . . 121.1(2) ?
    C4 C5 C6 . . 122.2(2) ?
    C4 C5 H5 . . 118.9 ?
    C6 C5 H5 . . 118.9 ?
    C4C C5C N7C . . 104.4(2) ?
    C4C C5C C6C . . 123.7(2) ?
    N7C C5C C6C . . 132.0(2) ?
    C5 C6 C1 . . 118.2(2) ?
    C5 C6 H6 . . 120.9 ?
    C1 C6 H6 . . 120.9 ?
    O6C C6C C5C . . 126.8(2) ?
    O6C C6C N1C . . 121.5(2) ?
    C5C C6C N1C . . 111.71(18) ?
    O8 C8 O9 . . 124.0(2) ?
    O8 C8 N7 . . 126.8(2) ?
    O9 C8 N7 . . 109.22(19) ?
    N9C C8C N7C . . 113.4(2) ?
    N9C C8C H8C . . 123.3 ?
    N7C C8C H8C . . 123.3 ?
    O9 C10 C11 . . 107.5(2) ?
    O9 C10 H10A . . 110.2 ?
    C11 C10 H10A . . 110.2 ?
    O9 C10 H10B . . 110.2 ?
    C11 C10 H10B . . 110.2 ?
    H10A C10 H10B . . 108.5 ?
    C10 C11 H11A . . 109.5 ?
    C10 C11 H11B . . 109.5 ?
    H11A C11 H11B . . 109.5 ?
    C10 C11 H11C . . 109.5 ?
    H11A C11 H11C . . 109.5 ?
    H11B C11 H11C . . 109.5 ?
    O10 C28 O29 . . 123.3(2) ?
    O10 C28 N27 . . 126.0(2) ?
    O29 C28 N27 . . 110.69(18) ?
    O29 C30 C31 . . 107.81(18) ?
    O29 C30 H30A . . 110.1 ?
    C31 C30 H30A . . 110.1 ?
    O29 C30 H30B . . 110.1 ?
    C31 C30 H30B . . 110.1 ?
    H30A C30 H30B . . 108.5 ?
    C30 C31 H31A . . 109.5 ?
    C30 C31 H31B . . 109.5 ?
    H31A C31 H31B . . 109.5 ?
    C30 C31 H31C . . 109.5 ?
    H31A C31 H31C . . 109.5 ?
    H31B C31 H31C . . 109.5 ?
    C2C N1C C6C . . 126.1(2) ?
    C2C N1C C1C . . 115.60(18) ?
    C6C N1C C1C . . 118.33(17) ?
    C2C N3C C4C . . 119.69(18) ?
    C2C N3C C3C . . 119.50(19) ?
    C4C N3C C3C . . 120.8(2) ?
    C8 N7 C1 . . 127.66(19) ?
    C8 N7 H7 . . 116.0(17) ?
    C1 N7 H7 . . 116.3(17) ?
    C8C N7C C5C . . 106.38(18) ?
    C8C N7C H7C . . 126.8 ?
    C5C N7C H7C . . 126.8 ?
    C8C N9C C4C . . 102.95(19) ?
    C28 N27 C3 . . 126.79(19) ?
    C28 N27 H27 . . 118.2(17) ?
    C3 N27 H27 . . 114.9(17) ?
    C8 O9 C10 . . 114.89(18) ?
    C28 O29 C30 . . 115.15(17) ?
loop_
    _geom_torsion_atom_site_label_1
    _geom_torsion_atom_site_label_2
    _geom_torsion_atom_site_label_3
    _geom_torsion_atom_site_label_4
    _geom_torsion_site_symmetry_1
    _geom_torsion_site_symmetry_2
    _geom_torsion_site_symmetry_3
    _geom_torsion_site_symmetry_4
    _geom_torsion
    _geom_torsion_publ_flag
    C6 C1 C2 C3 . . . . -0.6(4) ?
    N7 C1 C2 C3 . . . . 178.9(2) ?
    C1 C2 C3 C4 . . . . 1.5(4) ?
    C1 C2 C3 N27 . . . . -176.7(2) ?
    C2 C3 C4 C5 . . . . -1.6(4) ?
    N27 C3 C4 C5 . . . . 176.7(2) ?
    C3 C4 C5 C6 . . . . 0.9(4) ?
    N9C C4C C5C N7C . . . . 0.5(3) ?
    N3C C4C C5C N7C . . . . -178.7(2) ?
    N9C C4C C5C C6C . . . . -179.9(2) ?
    N3C C4C C5C C6C . . . . 0.8(4) ?
    C4 C5 C6 C1 . . . . -0.1(4) ?
    C2 C1 C6 C5 . . . . -0.1(4) ?
    N7 C1 C6 C5 . . . . -179.6(2) ?
    C4C C5C C6C O6C . . . . 179.6(2) ?
    N7C C5C C6C O6C . . . . -1.0(4) ?
    C4C C5C C6C N1C . . . . -0.4(3) ?
    N7C C5C C6C N1C . . . . 179.1(2) ?
    O2C C2C N1C C6C . . . . -178.2(2) ?
    N3C C2C N1C C6C . . . . 1.4(3) ?
    O2C C2C N1C C1C . . . . 0.3(3) ?
    N3C C2C N1C C1C . . . . 180.0(2) ?
    O6C C6C N1C C2C . . . . 179.3(2) ?
    C5C C6C N1C C2C . . . . -0.8(3) ?
    O6C C6C N1C C1C . . . . 0.8(3) ?
    C5C C6C N1C C1C . . . . -179.3(2) ?
    O2C C2C N3C C4C . . . . 178.8(2) ?
    N1C C2C N3C C4C . . . . -0.8(3) ?
    O2C C2C N3C C3C . . . . 0.2(4) ?
    N1C C2C N3C C3C . . . . -179.4(2) ?
    N9C C4C N3C C2C . . . . -179.3(2) ?
    C5C C4C N3C C2C . . . . -0.2(3) ?
    N9C C4C N3C C3C . . . . -0.8(4) ?
    C5C C4C N3C C3C . . . . 178.3(2) ?
    O8 C8 N7 C1 . . . . -0.3(4) ?
    O9 C8 N7 C1 . . . . 178.6(2) ?
    C2 C1 N7 C8 . . . . 175.6(2) ?
    C6 C1 N7 C8 . . . . -4.9(4) ?
    N9C C8C N7C C5C . . . . 0.4(3) ?
    C4C C5C N7C C8C . . . . -0.5(3) ?
    C6C C5C N7C C8C . . . . 180.0(3) ?
    N7C C8C N9C C4C . . . . -0.1(3) ?
    C5C C4C N9C C8C . . . . -0.2(3) ?
    N3C C4C N9C C8C . . . . 178.9(2) ?
    O10 C28 N27 C3 . . . . -6.3(4) ?
    O29 C28 N27 C3 . . . . 173.9(2) ?
    C2 C3 N27 C28 . . . . 2.8(4) ?
    C4 C3 N27 C28 . . . . -175.5(2) ?
    O8 C8 O9 C10 . . . . -0.4(3) ?
    N7 C8 O9 C10 . . . . -179.3(2) ?
    C11 C10 O9 C8 . . . . -176.3(2) ?
    O10 C28 O29 C30 . . . . -3.8(3) ?
    N27 C28 O29 C30 . . . . 175.9(2) ?
    C31 C30 O29 C28 . . . . -173.4(2) ?
_shelx_estimated_absorpt_T_min     0.959
_shelx_estimated_absorpt_T_max     0.992
_shelx_hkl_file
;
   0   0  -3 15834.8 322.167   3
   0   0   3 15514.9 380.596   6
   0   0  -3 15058.3 370.443   6
   0   0   3 15280.7 310.928   3
   0   0  -3 15705.1 424.721   4
   0   0  -4 8338.79 269.687   3
   0   0   4 8555.69 330.259   6
   0   0  -4 8542.77 362.476   4
   0   0  -4 8218.25 318.694   6
   0   0   4 8344.76 265.026   3
   0   0  -5 8050.35 294.342   3
   0   0   5 8327.42 368.945   6
   0   0  -5 7935.93 393.916   4
   0   0   5 7856.13 287.662   3
   0   0  -5 7547.06 339.357   6
   0   0  -6 22474.3 527.766   3
   0   0  -6 22444.7 637.270   2
   0   0  -6 21856.2 629.996   6
   0   0   6 22576.4 529.933   3
   0   0  -6 22957.1 730.211   4
   0   0   6 22508.1 653.288   6
   0   0  -7 6826.69 372.850   2
   0   0   7 6953.11 308.414   3
   0   0  -7 6997.12 432.859   4
   0   0  -7 6092.30 357.134   6
   0   0   7 6599.14 375.754   6
   0   0  -7 6956.69 308.679   3
   0   0   8 464.351 81.8128   3
   0   0  -8 489.371 112.237   6
   0   0   8 442.230 103.909   6
   0   0  -8 583.500 136.679   4
   0   0  -8 605.647 95.8090   3
   0   0  -8 372.198 99.5043   2
   0   0   9 2743.57 267.371   6
   0   0  -9 2327.09 192.380   3
   0   0  -9 2595.36 268.230   6
   0   0  -9 2499.91 255.259   2
   0   0 -10 2955.94 213.609   3
   0   0 -10 3040.08 291.424   2
   0   0 -10 2837.50 304.093   1
   0   0 -10 3165.41 307.681   6
   0   0  10 3208.43 305.667   6
   0   0 -11 249.298 79.4730   2
   0   0  11 352.437 118.060   6
   0   0 -11 231.166 73.5597   1
   0   0 -11 128.919 40.9603   3
   0   0 -11 266.195 100.932   6
   0   0  12 1624.40 229.934   6
   0   0 -12 1173.88 132.360   3
   0   0 -12 1096.14 182.544   2
   0   0 -12 1153.69 202.646   1
   0   0 -12 1199.85 194.273   6
   0   0 -13 91.8173 59.7875   1
   0   0 -13 341.744 110.184   2
   0   0 -14 156.176 90.8915   1
   0   0 -15 26.7079 100.733   1
   0   1 -15 1033.64 257.364   5
   0   1 -15 1396.79 254.526   1
   0   1 -14 94.7910 61.7541   1
   0   1 -14 168.063 109.615   5
   0   1 -13 138.591 74.6827   2
   0   1 -13 124.393 94.3362   5
   0   1 -13 159.257 96.6925   1
   0   1 -12 338.242 114.113   1
   0   1 -12 363.112 107.660   2
   0   1 -12 185.703 73.0482   6
   0   1 -11 49.4635 67.9569   6
   0   1 -11 186.675 66.7226   2
   0   1 -10 4640.34 362.359   6
   0   1 -10 4678.27 191.749   3
   0   1 -10 5521.01 406.152   2
   0   1  -9 23.1631 55.7432   2
   0   1  -9 9.08237 17.3143   3
   0   1  -9-38.7047 54.9108   6
   0   1  -8 6192.11 390.565   2
   0   1  -8 6456.30 391.070   6
   0   1  -8 6197.13 235.276   3
   0   1  -7 1014.40 144.358   2
   0  -1   7 1118.49 96.5407   3
   0   1  -7 1059.21 93.2182   3
   0  -1   7 1268.60 164.473   6
   0   1  -7 1075.22 149.928   6
   0   1  -7 1094.62 174.728   4
   0   1  -6 13409.4 498.696   2
   0   1  -6 12938.9 300.708   3
   0   1  -6 13574.0 491.701   6
   0   1  -6 14571.7 571.679   4
   0  -1   6 13350.6 486.686   6
   0  -1   6 13299.2 309.987   3
   0   1  -5 21360.6 577.510   2
   0   1  -5 22026.2 574.714   6
   0   1  -5 22697.2 647.905   4
   0   1  -5 21461.0 347.122   3
   0  -1   5 22123.9 576.811   6
   0  -1   5 22095.1 355.770   3
   0   1  -4 20.5896 33.8171   4
   0   1  -4 98.9462 56.5621   6
   0   1  -4-1.55077 44.3155   2
   0  -1   3 15933.1 412.171   2
   0   1  -3 16873.7 406.040   6
   0   1  -3 17034.8 418.032   2
   0   1  -2 2311.79 138.566   4
   0   1  -2 2187.36 138.045   2
   0  -1  -2 496.079 86.7633   3
   0   1   2 458.768 83.5407   6
   0  -1  -2 622.316 77.5167   1
   0   1   3 202.677 74.9800   6
   0  -1  -3 240.964 80.1343   6
   0   1   3 237.061 71.2569   3
   0  -1  -3 113.141 66.7888   3
   0  -1  -3 207.386 66.0772   1
   0   1   4 14571.1 442.170   3
   0  -1  -4 15005.0 473.253   6
   0  -1  -4 15133.4 471.130   1
   0   1   4 14906.9 471.701   6
   0  -1  -4 15355.7 461.257   3
   0   1   5 919.010 124.091   3
   0  -1  -5 921.285 135.353   6
   0   1   5 792.685 133.227   6
   0  -1  -5 731.576 123.237   3
   0  -1  -5 809.691 121.475   1
   0   1   6 22.8148 45.1075   3
   0   1   6 93.2416 64.2800   6
   0  -1  -6 64.9041 56.2221   3
   0  -1  -6 82.7351 54.6982   1
   0  -1  -6 164.021 72.4480   4
   0  -1  -6 124.153 73.9521   6
   0  -1  -7 13604.3 519.257   3
   0   1   7 13360.4 505.922   3
   0  -1  -7 12963.9 552.542   1
   0   1   7 12663.3 532.927   6
   0  -1  -7 13592.9 560.267   6
   0  -1  -7 13679.9 619.822   4
   0   1   8 69.4364 59.3435   6
   0   1   8 212.844 75.0100   3
   0  -1  -8 96.0096 46.3924   1
   0  -1  -8 93.0707 84.3604   4
   0  -1  -8 139.767 73.3115   6
   0  -1  -8 115.882 74.3015   3
   0  -1  -9 2595.79 265.776   1
   0  -1  -9 2370.89 230.280   3
   0   1   9 2584.33 264.844   6
   0  -1  -9 2882.31 296.137   6
   0  -1 -10 691.344 147.254   1
   0  -1 -10 681.575 153.047   6
   0  -1 -10 819.441 154.593   2
   0  -1 -10 882.664 148.283   3
   0   1  10 848.963 157.476   6
   0  -1 -11 1459.60 220.926   6
   0  -1 -11 1657.37 218.035   2
   0  -1 -11 1436.00 222.242   1
   0  -1 -11 1518.71 198.608   3
   0   1  11 1455.21 212.820   6
   0   1  12 37.3500 58.6025   6
   0  -1 -12-17.8701 83.8355   2
   0  -1 -12-68.5273 58.7844   6
   0  -1 -12-131.466 62.1898   3
   0  -1 -12-116.819 116.756   1
   0  -1 -13 34.5771 38.4062   2
   0  -1 -13 56.8069 58.2021   1
   0   1  13-84.7295 67.6152   6
   0  -1 -14 150.282 65.3792   1
   0  -1 -15 181.953 83.9068   1
   0   2 -15 3666.64 414.489   1
   0   2 -15 4458.31 504.272   5
   0   2 -14 32.0417 83.9368   5
   0   2 -14 139.595 90.8442   1
   0   2 -13 1483.99 274.934   5
   0   2 -13 1519.09 235.814   2
   0   2 -12 71.9880 74.2058   2
   0   2 -12-54.8620 86.1818   5
   0   2 -11 18446.2 887.071   5
   0   2 -11 19345.2 748.989   6
   0   2 -11 19565.2 823.637   2
   0   2 -10 1092.96 172.015   6
   0   2 -10 1414.85 209.762   2
   0   2 -10 1210.44 210.961   5
   0   2  -9 3126.41 334.229   5
   0   2  -9 3606.76 314.750   6
   0   2  -9 3132.19 307.830   2
   0   2  -8 2110.03 228.089   6
   0   2  -8 1891.26 234.289   5
   0   2  -8 1891.35 221.799   2
   0   2  -8 2655.07 287.729   4
   0   2  -7 484.246 100.541   6
   0   2  -7 616.299 134.784   4
   0   2  -7 408.265 99.6180   5
   0   2  -7 270.082 60.4916   2
   0  -2   6 1757.03 219.921   4
   0   2  -6 1509.77 177.899   2
   0   2  -6 1890.37 205.496   5
   0   2  -6 1836.25 185.744   6
   0   2  -6 1927.23 207.588   4
   0   2  -5 98.0340 44.7432   5
   0   2  -5 196.213 66.8686   4
   0   2  -5 113.742 56.0128   2
   0   2  -5 109.872 51.3718   6
   0  -2   5 132.835 60.1366   4
   0  -2   5 133.855 65.7984   2
   0   2  -4-19.7575 46.1922   6
   0   2  -4 44.7443 43.3306   4
   0  -2   4 20.4639 47.4702   2
   0   2  -4-20.1989 70.3501   2
   0   2  -4 109.968 54.7812   5
   0   2  -3 8062.04 353.294   2
   0  -2   3 7672.95 337.123   2
   0   2  -3 8306.11 312.018   5
   0   2  -3 8380.20 321.283   4
   0  -2   2 3303.52 175.186   5
   0  -2   2 4153.83 175.304   3
   0   2  -2 3802.47 235.707   2
   0  -2   1 60609.2 739.980   3
   0   2  -1 60002.1 860.301   2
   0  -2   0 7863.81 305.625   3
   0  -2  -1 710.533 121.126   3
   0   2   1 797.125 119.918   6
   0  -2  -2 2009.94 152.193   1
   0  -2  -2 2222.07 200.851   3
   0   2   2 2058.14 193.212   6
   0  -2  -3 1965.68 168.772   1
   0  -2  -3 2171.05 211.310   3
   0   2   3 1883.89 195.516   6
   0  -2  -4 106.429 76.5605   6
   0   2   4 36.6902 64.4815   3
   0  -2  -4 293.968 122.256   1
   0   2   4-12.1863 88.1278   6
   0  -2  -4 60.8081 84.5834   3
   0  -2  -5 14293.6 546.000   6
   0   2   5 14970.4 565.146   6
   0   2   5 14556.9 549.326   3
   0  -2  -5 15241.9 540.541   1
   0  -2  -5 15234.9 572.588   3
   0   2   6 29541.5 840.508   6
   0   2   6 30124.0 825.652   3
   0  -2  -6 29077.3 833.309   3
   0  -2  -6 29551.6 794.508   1
   0  -2  -6 28652.4 811.035   6
   0   2   7 2917.78 268.156   3
   0  -2  -7 3226.58 290.680   6
   0  -2  -7 3018.39 277.047   1
   0  -2  -7 3234.50 289.151   3
   0   2   7 3003.28 280.446   6
   0  -2  -8 295.734 114.253   3
   0   2   8 298.305 98.0723   3
   0   2   8 346.397 115.569   6
   0  -2  -8 223.276 83.8947   6
   0  -2  -8 322.234 98.3538   1
   0  -2  -8 421.338 134.977   4
   0  -2  -9 585.432 142.377   1
   0  -2  -9 460.623 120.474   6
   0   2   9 736.093 157.886   6
   0  -2  -9 804.214 150.146   3
   0   2  10 61.4651 82.5661   6
   0  -2 -10-17.9468 52.9103   6
   0  -2 -10 190.576 101.935   1
   0  -2 -10 10.1011 53.9832   3
   0  -2 -11 6314.93 448.509   3
   0  -2 -11 5754.50 441.995   1
   0  -2 -11 6191.45 455.374   6
   0   2  11 6019.91 450.922   6
   0  -2 -12 1936.69 265.090   1
   0   2  12 2002.86 270.804   6
   0  -2 -12 1975.05 249.277   3
   0  -2 -12 2245.55 260.446   2
   0  -2 -12 1699.98 234.795   6
   0   2  13-54.4506 58.0953   6
   0  -2 -13-209.624 86.8366   3
   0  -2 -13-141.180 70.3935   2
   0  -2 -14-79.4990 69.9567   1
   0  -2 -15 96.6324 71.4745   1
   0  -2 -16 1160.47 227.352   1
   0   3 -15 192.088 110.252   5
   0   3 -14 661.250 198.697   5
   0   3 -13 274.807 109.149   2
   0   3 -13 325.413 139.944   5
   0   3 -12 48.3517 56.9037   2
   0   3 -12 87.2989 83.8603   5
   0   3 -11 13341.5 720.447   2
   0   3 -11 12700.3 607.408   6
   0   3 -11 12066.6 709.138   5
   0   3 -10 13768.7 638.980   6
   0   3 -10 13033.4 702.228   5
   0   3 -10 14009.6 705.350   2
   0   3  -9-69.8836 85.1038   5
   0   3  -9-5.96312 42.1941   6
   0   3  -9 36.6647 62.4622   2
   0   3  -8 5094.88 374.178   6
   0   3  -8 4737.38 395.296   2
   0   3  -8 5193.54 400.328   4
   0   3  -8 4582.47 374.926   5
   0  -3   7 1345.48 198.480   4
   0   3  -7 1193.13 189.687   4
   0   3  -7 1280.58 171.909   6
   0   3  -7 1156.81 191.642   2
   0   3  -7 1121.98 176.247   5
   0  -3   6 32.5756 65.9879   4
   0  -3   6 50.9516 49.6835   2
   0   3  -6 22.8507 36.7672   4
   0   3  -6 71.6132 48.8832   6
   0   3  -6 0.89704 38.2688   5
   0   3  -6 152.690 73.7719   2
   0  -3   5 86.5166 56.0902   2
   0   3  -5 108.345 67.9677   4
   0   3  -5 39.1710 38.0088   6
   0  -3   5 15.6995 20.2692   3
   0  -3   5 72.2036 65.1817   4
   0   3  -5-5.01576 37.6240   5
   0  -3   5 27.2889 20.5433   3
   0   3  -5 43.3721 67.4494   2
   0   3  -4 18521.8 560.910   4
   0  -3   4 18547.7 399.183   3
   0   3  -4 18661.7 648.151   2
   0  -3   4 18114.8 601.105   2
   0  -3   4 18676.1 572.422   4
   0   3  -4 19364.3 551.655   5
   0  -3   3 8396.14 329.911   5
   0  -3   3 8680.50 361.154   4
   0   3  -3 8976.21 336.704   5
   0  -3   3 8286.62 400.116   2
   0   3  -3 8428.32 424.323   2
   0  -3   3 8766.52 307.578   3
   0   3  -2 2137.22 226.998   2
   0  -3   2 1978.79 148.212   5
   0  -3   2 2124.57 176.489   3
   0  -3   1 13978.1 464.015   3
   0   3  -1 14319.4 532.226   2
   0   3   0 8764.95 439.886   2
   0  -3   0 9222.21 411.867   3
   0  -3  -1 40902.3 896.322   3
   0   3   2 3186.06 267.164   6
   0  -3  -2 3105.97 275.410   3
   0  -3  -3 33751.2 887.660   3
   0  -3  -3 33223.8 718.147   1
   0   3   3 33914.7 842.128   6
   0  -3  -4 2043.94 241.906   3
   0   3   4 1897.21 227.082   6
   0  -3  -4 2025.02 197.463   1
   0   3   4 1981.96 222.182   3
   0  -3  -4 1859.26 209.503   6
   0  -3  -5 2492.02 249.197   6
   0  -3  -5 2196.17 257.890   3
   0   3   5 2539.13 265.670   6
   0   3   5 2333.72 246.398   3
   0   3   5 2540.58 224.418   1
   0  -3  -5 2541.76 240.084   1
   0  -3  -6 21374.8 746.360   6
   0   3   6 21510.2 766.322   3
   0   3   6 21930.8 789.043   6
   0  -3  -6 20526.0 782.884   3
   0  -3  -6 21732.0 724.151   1
   0  -3  -7 51.9344 58.1646   6
   0   3   7 126.015 76.0233   3
   0  -3  -7 181.167 104.052   1
   0   3   7 86.8433 61.7014   6
   0  -3  -7 128.443 98.5087   3
   0  -3  -8-6.11395 86.5272   3
   0   3   8 97.9416 92.5545   6
   0  -3  -8-44.3104 90.8892   6
   0   3   8 237.854 104.007   3
   0  -3  -8 89.2629 106.388   1
   0  -3  -9 1310.74 216.272   6
   0  -3  -9 1280.53 221.636   3
   0   3   9 1335.01 208.626   6
   0  -3  -9 1307.10 213.504   1
   0  -3 -10 261.740 113.792   6
   0   3  10 366.303 130.625   6
   0  -3 -10 441.006 139.858   3
   0  -3 -10 325.875 121.805   1
   0  -3 -11 2274.26 290.375   1
   0  -3 -11 1944.10 261.756   6
   0  -3 -11 1834.61 275.048   3
   0   3  11 1857.82 263.532   6
   0  -3 -12 3106.78 353.137   3
   0  -3 -12 2589.52 312.252   1
   0   3  12 3120.51 342.494   6
   0  -3 -13-21.0082 76.1631   1
   0  -3 -13 84.2007 47.2900   3
   0  -3 -13 189.105 74.0982   2
   0   3  13 141.471 95.9238   6
   0  -3 -14 8.21279 80.5398   1
   0  -3 -15 25.3562 62.6392   1
   0  -3 -16 209.842 126.792   1
   0   4 -15 540.184 186.119   5
   0   4 -14 554.941 195.099   5
   0   4 -13 65.5577 50.3695   5
   0   4 -13 148.948 99.7916   2
   0   4 -12 1330.77 248.178   5
   0   4 -12 1635.01 269.155   2
   0   4 -11 463.394 159.334   2
   0   4 -11 329.715 96.2562   6
   0   4 -11 498.289 142.960   5
   0   4 -10 15017.7 769.122   2
   0   4 -10 14009.9 655.506   6
   0   4 -10 14660.3 737.085   5
   0   4  -9 3084.27 353.901   2
   0   4  -9 2884.16 294.774   6
   0   4  -9 2852.09 310.097   5
   0   4  -8 373.252 99.2758   6
   0   4  -8 292.869 99.2055   4
   0  -4   8 532.643 142.417   2
   0   4  -8 483.176 153.870   2
   0   4  -8 325.748 105.959   5
   0  -4   8 507.207 144.442   4
   0   4  -7 130.218 84.4983   2
   0   4  -7 207.798 89.8388   4
   0  -4   7 130.396 81.6976   2
   0   4  -7 102.818 57.6442   6
   0   4  -7 204.680 76.5945   5
   0  -4   7 176.318 88.7517   4
   0   4  -6 742.896 164.407   2
   0   4  -6 516.685 116.073   6
   0  -4   6 566.622 132.782   4
   0   4  -6 442.596 102.000   5
   0   4  -6 654.045 124.632   4
   0  -4   6 545.464 67.8602   3
   0  -4   6 662.905 73.7309   3
   0  -4   6 620.767 129.425   2
   0  -4   5 9415.46 498.133   2
   0  -4   5 8956.70 317.990   3
   0   4  -5 9162.62 429.574   5
   0   4  -5 9329.78 530.435   2
   0  -4   5 8859.32 448.325   4
   0   4  -4 26271.5 870.372   2
   0  -4   4 26487.3 821.436   2
   0  -4   4 26754.7 731.438   4
   0  -4   4 25727.9 656.112   5
   0  -4   4 26506.6 607.241   3
   0  -4   3 403.032 84.0709   5
   0   4  -3 450.488 125.049   2
   0  -4   3 453.004 124.574   2
   0  -4   3 195.960 73.8110   4
   0  -4   3 534.977 106.911   3
   0  -4   2 25208.5 691.387   3
   0   4  -2 27027.3 833.062   2
   0  -4   1 5517.51 350.630   3
   0   4  -1 5180.11 382.702   2
   0   4   0 537.330 163.753   2
   0  -4   0 817.408 187.814   3
   0  -4  -1 1173.34 203.250   3
   0  -4  -2 575.527 167.646   3
   0   4   2 531.032 145.816   6
   0   4   3 84.2206 100.344   6
   0  -4  -3 201.903 126.408   3
   0  -4  -4 32554.2 1001.41   3
   0   4   4 31603.3 943.747   6
   0  -4  -4 31252.9 813.120   1
   0  -4  -5 1725.30 254.276   3
   0   4   5 1844.27 253.720   6
   0   4   5 2010.12 251.510   3
   0   4   5 1876.60 203.083   1
   0  -4  -5 1552.65 206.160   1
   0  -4  -5 1498.54 207.722   6
   0  -4  -6 688.057 149.539   1
   0   4   6 622.377 132.822   1
   0   4   6 694.402 156.225   3
   0   4   6 349.900 131.143   6
   0  -4  -6 656.737 162.205   3
   0  -4  -6 465.530 131.933   6
   0   4   7 7077.90 505.075   6
   0  -4  -7 6273.48 497.127   3
   0   4   7 7081.36 499.662   3
   0  -4  -7 7131.37 495.516   6
   0  -4  -7 6955.70 450.788   1
   0   4   8 6269.62 491.552   6
   0  -4  -8 5742.67 427.946   1
   0  -4  -8 5738.85 480.454   3
   0   4   8 6077.56 480.305   3
   0  -4  -8 5683.65 450.811   6
   0  -4  -9 29.9896 87.8338   3
   0   4   9 12.8486 101.367   6
   0  -4  -9 10.2295 71.5525   1
   0  -4  -9-43.3901 66.9647   6
   0  -4 -10 9343.15 630.655   3
   0   4  10 8699.93 599.894   6
   0  -4 -10 7941.71 544.192   6
   0  -4 -10 8015.68 535.049   1
   0  -4 -11 2914.85 357.572   3
   0  -4 -11 3093.41 345.172   1
   0   4  11 3103.20 361.382   6
   0   4  12 0.37965 59.1351   6
   0  -4 -12 200.844 108.321   3
   0  -4 -12 63.5646 60.3740   1
   0  -4 -13 204.196 97.2408   1
   0  -4 -13 284.969 124.462   3
   0   4  13 238.225 101.647   6
   0  -4 -14-49.8710 69.0618   1
   0  -4 -15 114.781 88.3675   1
   0  -4 -16 1174.20 234.623   1
   0   5 -15 507.460 153.947   5
   0   5 -14 14.2414 54.7336   5
   0   5 -13 152.428 96.3165   2
   0   5 -13 119.977 82.4060   5
   0   5 -12 131.004 58.3295   5
   0   5 -12 214.625 109.623   2
   0   5 -11 1467.15 245.337   5
   0   5 -11 1430.46 267.634   2
   0   5 -10 188.949 121.738   2
   0   5 -10 137.887 70.1259   6
   0   5 -10 149.501 73.9166   5
   0  -5   9 203.097 92.3336   2
   0   5  -9 225.103 94.2959   2
   0  -5   9 22.2700 68.2932   4
   0   5  -9 125.505 78.4082   6
   0   5  -9 98.9001 73.0001   5
   0  -5   8 10360.8 601.052   4
   0   5  -8 10222.9 548.666   5
   0  -5   8 9412.22 578.346   2
   0   5  -8 10020.5 643.309   2
   0   5  -8 9009.35 515.842   6
   0  -5   7 360.698 111.523   2
   0  -5   7 406.652 60.0202   3
   0   5  -7 409.782 108.452   5
   0  -5   7 386.175 57.3454   3
   0   5  -7 516.260 117.693   6
   0  -5   7 333.814 104.827   4
   0   5  -7 565.213 164.065   2
   0  -5   6-50.9713 51.7689   4
   0  -5   6-26.8093 49.3621   2
   0   5  -6 31.4337 115.694   2
   0  -5   6-1.42962 30.2087   3
   0   5  -5 5762.96 458.497   2
   0  -5   5 5635.46 372.763   4
   0  -5   5 6130.08 363.770   5
   0  -5   5 6121.63 441.659   2
   0  -5   5 5905.91 314.841   3
   0  -5   4 2687.56 234.256   3
   0  -5   4 2421.57 213.363   5
   0  -5   4 2562.97 284.300   2
   0  -5   4 2270.11 226.100   4
   0   5  -4 2123.20 283.030   2
   0  -5   3 11129.4 572.981   2
   0  -5   3 10782.0 415.669   5
   0  -5   3 10841.7 491.785   3
   0  -5   3 11719.7 479.121   4
   0   5  -3 10885.1 600.887   2
   0  -5   2 1225.19 183.901   3
   0   5  -2 1341.86 228.611   2
   0   5  -1 9217.48 549.657   2
   0  -5   1 8203.89 479.098   3
   0  -5   0 7351.20 473.725   3
   0  -5  -1 70292.9 1472.32   3
   0   5   2 8479.10 516.961   6
   0  -5  -2 8923.51 551.649   3
   0  -5  -3 5906.96 474.398   3
   0  -5  -3 6146.35 420.048   2
   0   5   3 5903.76 440.038   6
   0   5   4 353.546 132.568   6
   0  -5  -4 549.044 176.512   3
   0   5   5 1780.66 257.324   3
   0   5   5 1539.58 195.666   1
   0  -5  -5 1340.88 234.410   3
   0   5   5 1182.33 224.353   6
   0  -5  -6 194.102 140.234   3
   0   5   6 61.1850 58.5735   3
   0   5   6-42.2753 80.2134   6
   0   5   6 124.803 84.8376   1
   0  -5  -6 17.5500 71.1454   1
   0   5   7 249.449 97.7210   1
   0  -5  -7 352.508 110.330   1
   0  -5  -7 319.296 146.015   3
   0   5   7 202.480 101.906   3
   0   5   7 222.148 131.774   6
   0  -5  -8 60.9449 104.120   3
   0   5   8-103.201 117.000   6
   0  -5  -8 63.3361 78.5362   1
   0   5   9 25647.5 1072.69   6
   0  -5  -9 24611.0 1089.78   3
   0  -5  -9 24109.1 947.834   1
   0   5  10 1536.99 278.690   6
   0  -5 -10 1149.79 218.270   1
   0  -5 -10 1136.63 260.973   3
   0   5  11 702.941 196.347   6
   0  -5 -11 708.786 202.208   3
   0  -5 -11 588.702 162.060   1
   0  -5 -12 207.409 102.395   1
   0   5  12 136.568 122.739   6
   0  -5 -12-64.2989 81.7552   3
   0  -5 -13 88.3380 86.5581   3
   0  -5 -13-33.2313 65.3508   1
   0   5  13-78.1185 55.6015   6
   0  -5 -14 88.9638 90.9846   1
   0  -5 -15 88.5734 77.9219   1
   0   6 -15 369.839 146.771   5
   0   6 -14 43.5318 49.7269   5
   0   6 -13 618.596 191.630   5
   0   6 -12 151.878 116.507   2
   0   6 -12-180.361 99.9266   5
   0   6 -11 2067.79 288.053   5
   0   6 -11 2264.24 340.418   2
   0   6 -10 1782.59 290.662   2
   0   6 -10 1108.28 178.213   6
   0   6 -10 1561.60 239.745   5
   0   6  -9 15128.2 848.342   2
   0  -6   9 15578.7 781.780   4
   0   6  -9 13282.6 630.351   6
   0  -6   8 1375.49 100.793   3
   0   6  -8 1298.48 244.035   2
   0  -6   8 1293.99 215.376   4
   0  -6   8 1172.34 89.1653   3
   0   6  -8 1340.09 205.017   6
   0  -6   7 1712.55 146.188   3
   0  -6   7 1983.13 167.698   3
   0  -6   7 2017.86 274.294   2
   0  -6   7 1825.95 245.666   4
   0   6  -7 2092.15 317.785   2
   0  -6   6 987.445 139.369   3
   0   6  -6 803.545 198.701   2
   0  -6   6 824.957 181.888   2
   0  -6   6 1022.03 173.691   4
   0  -6   5 1152.82 205.235   2
   0   6  -5 1182.80 227.277   2
   0  -6   5 1060.56 159.924   5
   0  -6   5 952.248 155.440   3
   0  -6   5 793.890 155.845   4
   0  -6   4 4922.90 319.956   5
   0  -6   4 4975.47 364.499   4
   0  -6   4 4249.56 331.728   3
   0   6  -4 4519.69 430.346   2
   0  -6   4 4893.65 415.880   2
   0  -6   3 11988.0 574.293   3
   0  -6   3 14046.7 693.060   2
   0  -6   3 12310.3 479.939   5
   0   6  -3 12991.6 714.225   2
   0  -6   2 3855.72 350.861   3
   0   6  -2 3587.33 400.383   2
   0  -6   1 30.0482 91.3273   3
   0   6  -1 99.6986 122.642   2
   0  -6   0 1312.05 241.151   3
   0  -6  -1 34492.3 1129.00   3
   0   6   2 7662.02 550.453   6
   0  -6  -2 8886.61 599.324   3
   0  -6  -3 11373.3 620.919   2
   0   6   3 11233.6 648.204   6
   0  -6  -3 11877.1 696.872   3
   0  -6  -4 5238.01 430.384   2
   0  -6  -4 5083.48 482.570   3
   0   6   4 4621.69 442.883   6
   0   6   5 3353.15 314.185   1
   0  -6  -5 3207.96 390.899   3
   0  -6  -5 2825.74 318.893   2
   0   6   5 3436.26 381.382   3
   0   6   5 2674.87 330.147   6
   0   6   6 231.787 120.825   3
   0   6   6 93.0612 116.027   6
   0   6   6 104.250 79.0863   1
   0  -6  -6 147.695 111.910   3
   0   6   7 1931.76 307.094   6
   0  -6  -7 1673.61 307.994   3
   0  -6  -8 16458.1 779.047   1
   0   6   8 16619.5 883.280   6
   0  -6  -8 16158.3 930.472   3
   0   6   9 932.587 219.481   6
   0  -6  -9 690.212 166.613   1
   0  -6  -9 661.568 206.907   3
   0   6  10 3669.40 439.117   6
   0  -6 -10 3374.84 435.810   3
   0  -6 -10 3376.08 365.713   1
   0  -6 -11 647.959 203.682   3
   0  -6 -11 743.338 187.066   1
   0   6  11 827.260 214.923   6
   0   6  12 696.277 179.960   6
   0  -6 -12 548.621 178.136   3
   0  -6 -12 505.696 150.761   1
   0  -6 -13 1268.90 243.938   1
   0   6  13 1953.73 331.181   6
   0  -6 -13 1278.23 285.900   3
   0  -6 -14 185.511 128.061   1
   0  -6 -15 106.077 103.156   1
   0   7 -12 168.953 113.781   2
   0   7 -11 146.294 115.508   2
   0  -7  10 34.9172 95.2695   4
   0   7 -10 73.2271 107.302   2
   0  -7   9 481.625 152.689   4
   0   7  -9 365.867 169.532   2
   0  -7   8 3766.25 372.169   4
   0  -7   8 4537.05 251.368   3
   0  -7   8 3813.05 216.050   3
   0   7  -8 3797.86 447.458   2
   0   7  -7 168.886 91.2375   2
   0  -7   7 29.8672 33.0458   3
   0  -7   7 94.9410 82.2441   4
   0  -7   6 69.9454 49.9309   3
   0   7  -6-34.7832 107.881   2
   0  -7   6 123.929 61.7813   5
   0  -7   6 114.734 66.0009   4
   0   7  -5 1271.67 259.696   2
   0  -7   5 1397.82 242.214   2
   0  -7   5 1244.80 178.799   3
   0  -7   5 1358.32 187.059   5
   0  -7   5 1496.50 211.995   4
   0   7  -4 2106.55 322.023   2
   0  -7   4 2046.63 248.600   4
   0  -7   4 2181.49 254.541   3
   0  -7   4 2321.31 243.306   5
   0  -7   4 2185.04 296.249   2
   0  -7   3 75.2121 41.3724   5
   0   7  -3 58.8157 99.2377   2
   0  -7   3 104.715 85.4170   2
   0  -7   3 55.4306 72.8847   3
   0   7  -2 999.622 234.442   2
   0  -7   2 1230.19 215.438   3
   0  -7   1 237.832 113.951   3
   0  -7   0 6159.16 505.468   3
   0  -7  -1 675.831 187.666   3
   0  -7  -2 959.211 201.480   2
   0   7   2 1317.64 253.541   6
   0  -7  -2 1154.17 264.155   3
   0   7   3-21.4164 93.2978   6
   0  -7  -3 130.328 109.483   2
   0  -7  -3-84.9010 141.771   3
   0   7   4 175.657 118.211   6
   0  -7  -4 350.277 132.484   2
   0   7   4 256.564 87.9575   1
   0  -7  -4 127.122 134.860   3
   0  -7  -5 583.389 157.312   2
   0   7   5 695.253 207.254   6
   0  -7  -5 240.823 177.922   3
   0   7   6 18012.1 940.397   6
   0  -7  -6 16836.4 1012.24   3
   0  -7  -6 17941.9 847.097   2
   0  -7  -7 1980.57 280.041   2
   0  -7  -7 2411.06 399.816   3
   0   7   7 2582.45 374.217   6
   0  -7  -8 2041.49 355.398   3
   0   7   8 2475.41 365.296   6
   0   7   9 1733.64 302.604   6
   0  -7  -9 2123.86 362.652   3
   0  -7 -10 153.668 140.303   3
   0   7  10 223.285 143.435   6
   0  -7 -11-13.5093 95.9380   3
   0   7  11-69.2158 100.223   6
   0  -7 -12 1420.52 317.315   3
   0   7  12 1340.96 290.864   6
   0  -7 -13-30.1749 74.3077   3
   0   7  13-60.8364 86.6768   6
   0  -7 -14 930.511 240.300   3
   0   8 -12 712.439 219.021   2
   0   8 -11-10.8833 69.2843   2
   0  -8  10 2957.22 376.706   4
   0   8 -10 2974.34 429.914   2
   0   8  -9 1130.49 267.640   2
   0  -8   9 1584.92 274.076   4
   0  -8   8 350.427 77.1080   3
   0  -8   8 367.051 134.628   4
   0   8  -8 523.766 177.274   2
   0   8  -7 1891.03 331.501   2
   0  -8   7 2111.00 229.858   3
   0  -8   7 1615.66 238.595   4
   0  -8   6 44.2722 57.3108   4
   0  -8   6 140.571 67.5321   3
   0   8  -6 107.215 137.449   2
   0  -8   6 28.2193 41.9271   5
   0  -8   5 193.323 84.1405   3
   0   8  -5 314.336 143.287   2
   0  -8   5 250.930 83.1912   5
   0  -8   5 17.8480 70.1600   4
   0  -8   4 823.205 168.469   4
   0  -8   4 553.286 143.213   3
   0   8  -4 598.921 195.338   2
   0  -8   4 596.352 127.531   5
   0  -8   3 4335.23 335.831   5
   0  -8   3 3788.01 383.087   3
   0   8  -3 3353.02 470.470   2
   0  -8   2 4845.10 458.057   3
   0   8  -2 3413.93 509.246   2
   0  -8   1 175.199 99.5787   3
   0  -8   0 221.916 146.704   3
   0   8   1 1276.98 316.504   6
   0  -8  -1 1882.91 323.713   3
   0  -8  -2 7759.12 640.021   3
   0   8   2 7456.55 610.681   6
   0   8   3 785.021 210.455   6
   0  -8  -3 922.157 239.042   3
   0  -8  -4 26.5114 117.935   3
   0   8   4 525.366 205.093   6
   0   8   5-77.9063 133.956   6
   0  -8  -5-28.3895 144.031   3
   0   8   6 4645.59 519.277   6
   0  -8  -6 3465.69 558.078   3
   0   8   7 18009.7 1012.74   6
   0  -8  -7 17004.7 1050.92   3
   0   8   8 159.391 124.476   6
   0  -8  -8 52.4911 132.413   3
   0  -8  -9 290.800 173.408   3
   0   8   9 171.254 108.121   6
   0   8  10 658.402 206.371   6
   0  -8 -10 610.358 259.254   3
   0  -8 -11 247.092 162.088   3
   0   8  11-35.1754 85.2628   6
   0   8  12 859.543 249.536   6
   0  -8 -12 380.784 185.311   3
   0   8  13 563.914 196.053   6
   0  -8 -13 395.919 214.429   3
   0  -8 -14 290.747 152.220   3
   0   9 -12 305.296 155.445   2
   0   9 -11 120.414 116.724   2
   0  -9  10 447.594 152.871   4
   0   9 -10 416.384 178.988   2
   0   9  -9 4031.31 528.472   2
   0  -9   9 3563.39 395.618   4
   0  -9   8-60.1300 63.4660   4
   0   9  -8 102.037 136.746   2
   0  -9   7 2826.54 297.854   3
   0  -9   7 2482.76 309.701   4
   0   9  -7 3006.48 441.251   2
   0   9  -6 714.504 235.036   2
   0  -9   6 596.245 149.515   3
   0  -9   6 329.150 97.8781   4
   0  -9   5 2696.36 316.561   3
   0  -9   5 2192.85 280.620   4
   0   9  -5 3135.76 440.337   2
   0  -9   4 2409.95 266.467   5
   0  -9   4 2389.75 290.069   4
   0  -9   4 1941.16 282.097   3
   0   9  -4 1958.46 358.873   2
   0  -9   3 9854.65 660.675   3
   0  -9   3 10130.4 528.766   5
   0  -9   2 2946.59 371.211   3
   0  -9   1 3720.95 444.769   3
   0  -9   0 1479.33 291.159   3
   0   9   1 120.400 178.276   6
   0  -9  -1 874.867 252.189   3
   0  -9  -2 688.684 214.955   3
   0   9   2 576.097 209.867   6
   0   9   3 4487.56 511.146   6
   0  -9  -3 4399.87 529.824   3
   0   9   4 353.714 170.733   6
   0  -9  -4 442.263 210.177   3
   0  -9  -5 10.3111 191.217   3
   0   9   5 217.165 165.752   6
   0  -9  -6-91.5816 142.025   3
   0   9   6 177.785 139.173   6
   0   9   7 6583.85 642.266   6
   0  -9  -7 6738.54 691.510   3
   0   9   8 171.647 129.191   6
   0  -9  -8 233.939 149.337   3
   0   9   9 98.1277 105.405   6
   0  -9  -9 345.718 184.743   3
   0   9  10-92.7141 113.385   6
   0  -9 -10 2.69459 114.507   3
   0   9  11 495.675 201.393   6
   0  -9 -11 801.122 276.512   3
   0  -9 -12 48.7438 99.8662   3
   0   9  12-22.0674 69.5596   6
   0   9  13 3594.49 499.274   6
   0  -9 -13 3824.57 552.144   3
   0  10 -11-184.635 169.125   2
   0 -10  11 214.021 141.391   4
   0  10 -10 1113.64 287.988   2
   0 -10  10 1119.83 235.226   4
   0  10  -9 1130.82 303.743   2
   0 -10   9 555.087 169.219   4
   0 -10   8 1751.30 280.081   4
   0  10  -8 1521.17 329.331   2
   0 -10   7 542.078 137.721   4
   0 -10   7 539.287 131.148   3
   0  10  -7 293.009 166.048   2
   0 -10   6 493.255 149.307   3
   0  10  -6 233.173 149.859   2
   0 -10   6 109.568 80.9904   4
   0 -10   5 478.637 122.088   4
   0  10  -5 664.624 238.442   2
   0 -10   5 393.096 124.349   3
   0 -10   4 5071.17 486.330   3
   0 -10   4 4502.51 407.361   4
   0 -10   3 671.805 184.863   3
   0 -10   2 11752.2 788.271   3
   0 -10   1 5895.88 575.189   3
   0 -10   0 1049.42 241.670   3
   0  10   0 568.837 282.790   6
   0 -10  -1 5979.86 609.915   3
   0  10   1 5222.49 625.071   6
   0 -10  -2 14.3256 120.679   3
   0  10   2-47.2338 121.077   6
   0 -10  -3 52.1277 149.867   3
   0  10   3-29.5274 105.173   6
   0  10   4 2095.61 379.147   6
   0 -10  -4 1627.58 404.332   3
   0 -10  -5 258.754 125.542   3
   0  10   5 232.938 145.774   6
   0  10   6 832.592 271.066   6
   0 -10  -6 269.170 172.170   3
   0  10   7 551.012 217.239   6
   0 -10  -7 396.591 157.932   3
   0 -10  -8 464.980 196.658   3
   0  10   8 538.232 225.844   6
   0  10   9-4.41612 96.1560   6
   0 -10  -9 61.1604 173.968   3
   0  10  10 1263.21 300.087   6
   0 -10 -10 1770.45 404.516   3
   0  10  11 584.099 221.833   6
   0 -10 -11 495.328 203.263   3
   0  10  12 166.012 137.775   6
   0 -10 -12 82.2076 97.7010   3
   0 -11  10 329.414 158.348   4
   0  11 -10 202.015 151.928   2
   0  11  -9 1253.69 313.932   2
   0 -11   9 652.872 178.799   4
   0  11  -8 169.964 136.294   2
   0 -11   8 299.950 144.061   4
   0 -11   7-2.66411 63.7136   4
   0 -11   6 80.3579 76.4328   4
   0 -11   6 314.496 110.229   3
   0 -11   5 93.4605 74.3700   3
   0 -11   5 64.8650 64.3239   4
   0 -11   4 9160.58 579.309   4
   0 -11   4 9747.48 710.882   3
   0 -11   3 138.974 70.4443   3
   0 -11   2 2171.73 359.235   3
   0 -11   1 433.610 206.600   3
   0  11   0 12957.8 940.948   6
   0 -11   0 12952.0 897.293   3
   0  11   1 197.098 163.681   6
   0 -11  -1 358.903 184.518   3
   0 -11  -2 11094.9 885.001   3
   0  11   2 9998.13 832.143   6
   0 -11  -3 137.902 157.548   3
   0  11   3 247.714 185.795   6
   0  11   4 772.998 248.208   6
   0 -11  -4 1528.31 357.426   3
   0 -11  -5 1804.30 384.206   3
   0  11   5 829.309 262.897   6
   0 -11  -6 258.122 180.649   3
   0  11   6 22.4734 105.705   6
   0 -11  -7 485.209 194.708   3
   0  11   7 801.129 253.443   6
   0  11   8 88.8148 129.068   6
   0 -11  -8 0.76432 108.520   3
   0 -11  -9 206.747 120.639   3
   0  11   9 92.0470 143.204   6
   0  11  10 1075.56 303.764   6
   0 -11 -10 1403.68 385.166   3
   0  11  11-259.239 162.975   6
   0 -12   7-123.453 81.7069   4
   0 -12   6 1754.27 271.904   4
   0 -12   5 273.545 102.671   3
   0 -12   5 193.059 86.4562   4
   0 -12   4 44.1343 75.7272   3
   0 -12   4 28.6995 75.1626   4
   0 -12   3 1562.39 307.281   3
   0 -12   2 263.758 146.474   3
   0  12  -2 37.4325 133.288   6
   0  12  -1-64.1271 119.406   6
   0 -12   1-49.0222 88.5834   3
   0 -12   0 61.4841 103.631   3
   0  12   0 141.528 130.859   6
   0 -12  -1 1936.98 384.536   3
   0  12   1 2779.51 453.044   6
   0  12   2 1.31538 123.115   6
   0 -12  -2-65.1145 108.230   3
   0 -12  -3 102.219 187.795   3
   0  12   3 62.4686 179.201   6
   0  12   4 91.8038 115.861   6
   0 -12  -4 302.464 204.974   3
   0 -12  -5-57.6180 163.206   3
   0  12   5 236.315 163.154   6
   0 -12  -6-55.2715 178.324   3
   0  12   6 475.410 214.088   6
   0  12   7 695.536 275.216   6
   0 -12  -7 141.682 175.250   3
   0 -12  -8-103.270 134.063   3
   0  12   8-143.963 103.988   6
   0  12   9-366.406 194.021   6
   0 -13   4 372.821 170.389   3
   0 -13   4 26.0944 58.3359   4
   0 -13   3-234.376 137.288   3
   0 -13   3 210.139 143.252   4
   0  13  -3-58.2430 143.425   6
   0 -13   2 300.025 156.168   3
   0  13  -2 1.39317 107.511   6
   0  13  -1 341.592 231.439   6
   0 -13   1 678.071 234.710   3
   0  13   0-63.1803 125.400   6
   0 -13   0-99.9428 135.278   3
   0  13   1 317.037 203.421   6
   0 -13  -1 491.465 190.924   3
   0 -13  -2 300.533 184.401   3
   0  13   2-47.8936 159.454   6
   0  13   3 69.0630 133.645   6
   0 -13  -3-259.930 173.093   3
   0  13   4 311.915 168.430   6
   0 -13  -4 237.410 169.571   3
   0  13   5 324.700 210.109   6
   0 -13  -5 532.174 269.700   3
   0  13   6 1028.82 317.301   6
   0 -14   3 181.619 119.921   3
   0 -14   2 594.547 222.888   3
   0  14  -2 885.914 307.271   6
   0  14  -1 384.369 210.527   6
   0 -14   1 566.373 226.387   3
   0 -14   0 148.901 127.690   3
   0  14   0-166.221 186.006   6
   0 -14  -1 1568.44 387.342   3
   0 -14  -2 142.465 113.278   3
   0 -15   2 1148.14 300.852   3
   1 -14  -1 505.029 216.171   3
   1 -14   0-84.9135 109.248   3
   1 -14   1 918.693 283.514   3
   1 -14   2 330.253 171.203   3
   1 -14   3 394.455 170.109   3
  -1  13   4 144.709 127.871   6
   1 -13  -4 125.882 166.074   3
  -1  13   3-18.9250 203.581   6
   1 -13  -3-343.256 171.691   3
   1 -13  -2-4.63727 128.307   3
  -1  13   2 152.393 108.820   6
   1 -13  -1 777.815 278.741   3
  -1  13   1 497.360 238.096   6
   1 -13   0 197.660 150.007   3
  -1  13   0-2.24714 166.467   6
  -1  13  -1 1321.05 329.646   6
   1 -13   1 2108.73 418.160   3
   1 -13   2 148.228 136.187   3
  -1  13  -2 281.444 170.362   6
   1 -13   3 413.062 180.450   3
  -1  13  -3 268.900 170.137   6
   1 -13   4 1457.38 317.834   3
   1 -13   4 1332.75 256.946   4
  -1  13  -4 1227.30 311.991   6
  -1  13  -5 332.078 172.232   6
   1 -13   5 292.960 125.875   4
  -1  13  -6 447.092 205.725   6
   1 -13   6 369.391 161.125   4
  -1  13  -7 1100.52 285.477   6
   1 -13   7 922.689 211.143   4
  -1  13  -8-15.5208 79.3958   6
  -1  12   7 351.255 204.613   6
   1 -12  -7 76.7403 181.827   3
   1 -12  -6 189.434 166.341   3
  -1  12   6 183.629 190.473   6
   1 -12  -5 246.854 183.867   3
  -1  12   5-109.335 151.303   6
   1 -12  -4 144.155 179.231   3
  -1  12   4-34.1743 126.239   6
   1 -12  -3-92.0373 174.507   3
  -1  12   3 13.4719 150.597   6
  -1  12   2 1058.15 317.354   6
   1 -12  -2 922.742 305.325   3
   1 -12  -1 644.371 261.049   3
  -1  12   1 754.188 293.252   6
   1 -12   0 236.788 146.088   3
  -1  12   0-105.429 169.907   6
   1 -12   1-120.198 103.474   3
  -1  12  -1-44.1963 133.285   6
  -1  12  -2 198.724 126.536   6
   1 -12   2 41.8967 79.8751   3
   1 -12   3-16.8084 123.374   3
  -1  12  -3 134.168 104.782   6
   1 -12   4-46.7999 81.4515   4
   1 -12   4 241.026 113.088   3
  -1  12  -4 293.583 197.341   6
   1 -12   5 136.365 125.654   4
   1 -12   5-63.4702 106.654   3
  -1  12  -5 208.851 176.255   6
   1 -12   6 746.419 196.348   4
  -1  12  -6 760.929 269.083   6
   1 -12   7 403.406 155.283   4
  -1  12  -7 795.047 232.375   6
  -1  12  -8 9.53228 114.836   6
   1 -12   8 51.2478 113.944   4
   1 -12   9 175.623 107.535   4
  -1  11   9 177.837 177.411   6
   1 -11  -9 190.803 210.273   3
   1 -11  -8 1283.81 368.471   3
  -1  11   8 1452.26 368.700   6
   1 -11  -7 466.348 243.724   3
  -1  11   7 1228.29 328.724   6
   1 -11  -6 689.311 268.165   3
  -1  11   6 535.707 223.529   6
   1 -11  -5 114.249 148.141   3
  -1  11   5 28.8693 101.664   6
   1 -11  -4 285.643 199.761   3
  -1  11   4-19.4757 146.537   6
  -1  11   3-2.53506 201.186   6
   1 -11  -3 379.720 253.933   3
   1 -11  -2 147.771 118.223   3
  -1  11   2 92.9733 141.044   6
   1 -11  -1 1788.10 355.437   3
  -1  11   1 1611.85 343.910   6
  -1  11   0 1643.58 344.123   6
   1 -11   0 1624.10 327.236   3
  -1  11  -1-53.9494 125.221   6
   1 -11   1 271.033 152.276   3
   1 -11   2 1901.33 344.797   3
  -1  11  -2 2311.73 399.803   6
  -1  11  -3 206.684 137.515   6
   1 -11   3 62.6064 85.5529   3
  -1  11  -4 300.367 164.413   6
   1 -11   4 586.803 177.509   3
  -1  11  -5 2276.10 391.609   6
   1 -11   5 2325.59 340.989   4
   1 -11   5 2065.87 318.045   3
   1 -11   6 371.153 146.983   3
   1 -11   6 71.1671 83.3709   4
   1 -11   7 367.271 153.264   4
   1 -11   8-11.3138 60.7046   4
   1 -11   9-104.600 96.2503   4
   1 -11  10 168.532 99.5413   4
   1 -11  11 3133.87 383.653   4
  -1  10  11-9.62218 74.1063   6
   1 -10 -10 142.947 153.974   3
  -1  10  10 49.8481 184.084   6
   1 -10  -9 299.377 161.095   3
  -1  10   9 441.264 190.409   6
   1 -10  -8-2.20384 110.765   3
  -1  10   8-329.595 177.159   6
   1 -10  -7 216.047 152.742   3
  -1  10   7 263.055 208.360   6
  -1  10   6 554.412 221.851   6
   1 -10  -6 637.950 258.158   3
  -1  10   5 8.40594 112.350   6
   1 -10  -5 154.690 160.818   3
  -1  10   4 1305.45 312.239   6
   1 -10  -4 884.211 254.710   3
  -1  10   3 4020.16 531.457   6
   1 -10  -3 3969.90 530.607   3
   1 -10  -2 607.147 228.249   3
  -1  10   2 716.061 219.691   6
   1 -10  -1 4461.49 548.896   3
  -1  10   1 3979.15 520.521   6
  -1  10   0 646.005 307.646   6
   1 -10   0 1003.01 257.862   3
  -1  10  -1 1639.92 315.619   6
   1 -10   1 1718.63 331.810   3
   1 -10   2 2571.51 388.698   3
  -1  10  -2 2294.77 391.013   6
  -1  10  -3 124.773 141.304   6
   1 -10   3 62.3565 98.8832   3
   1 -10   4 6650.59 568.754   3
  -1  10  -4 6921.47 646.725   6
   1 -10   5 2502.55 329.810   3
   1 -10   5 2437.24 331.264   4
   1 -10   6 1942.78 297.529   4
   1 -10   6 2144.92 296.503   3
   1 -10   7-80.8854 132.335   4
   1 -10   8 159.947 92.3991   4
   1 -10   9 226.795 128.428   4
   1 -10  10 110.279 90.0602   4
   1 -10  11 95.9956 73.4921   4
   1  -9 -12-69.8985 115.134   3
  -1   9  12 24.9506 157.728   6
  -1   9  11 174.760 163.197   6
   1  -9 -11-590.349 231.224   3
  -1   9  10 337.047 202.353   6
   1  -9 -10 274.167 143.996   3
   1  -9  -9 714.219 236.679   3
  -1   9   9 854.693 266.674   6
  -1   9   8 544.051 217.905   6
   1  -9  -8 441.094 217.510   3
   1  -9  -7-41.9996 152.890   3
  -1   9   7 270.317 171.054   6
   1  -9  -6-123.327 138.891   3
  -1   9   6 139.915 127.843   6
   1  -9  -5 1447.08 353.846   3
  -1   9   5 1261.91 314.404   6
  -1   9   4 963.934 272.334   6
   1  -9  -4 322.220 233.063   3
   1  -9  -3 1248.04 314.113   3
  -1   9   3 690.845 285.002   6
   1  -9  -2 645.900 231.611   3
  -1   9   2 105.410 201.594   6
   1  -9  -1 2407.09 391.364   3
  -1   9   1 1742.14 401.119   6
  -1   9   0 61.0679 145.101   6
   1  -9   0 18.3490 123.932   3
   1  -9   1 741.877 209.883   3
  -1   9  -1 828.417 239.911   6
   1  -9   2-91.3211 99.3653   3
  -1   9  -2-74.6492 132.814   6
   1  -9   3 5472.94 511.199   3
   1  -9   4 10196.1 665.846   3
   1  -9   5 1390.63 246.671   4
   1  -9   5 1147.81 210.392   3
   1  -9   6 1378.62 220.822   3
   1  -9   6 1353.56 239.121   4
   1  -9   7-0.27186 66.4089   3
   1  -9   7-48.0518 113.906   4
   1  -9   8 830.324 212.418   4
   1  -9   9-66.9884 73.0669   4
   1  -9  10 750.561 207.625   4
   1  -9  11 380.294 143.949   4
   1  -9  12 620.466 199.549   4
  -1   8  13-122.970 101.084   6
   1  -8 -13-218.582 138.975   3
  -1   8  12-151.720 121.316   6
   1  -8 -12-23.6383 84.8452   3
  -1   8  11 2464.56 424.954   6
   1  -8 -11 2451.29 437.379   3
   1  -8 -10 606.582 217.173   3
  -1   8  10 398.048 192.790   6
   1  -8  -9-136.006 145.035   3
  -1   8   9-46.6278 96.1951   6
  -1   8   8-44.7897 104.207   6
   1  -8  -8 75.3970 126.660   3
   1  -8  -7-43.4172 146.637   3
  -1   8   7 239.422 165.579   6
   1  -8  -6 53.9935 153.112   3
  -1   8   6 429.756 195.450   6
  -1   8   5 57.2675 119.350   6
   1  -8  -5-228.765 159.626   3
   1  -8  -4-45.9542 111.761   3
  -1   8   4 264.796 173.837   6
   1  -8  -3 554.458 233.988   3
  -1   8   3 738.579 233.091   6
  -1   8   2 1696.36 391.148   6
   1  -8  -2 3059.43 427.638   3
  -1   8   1 1468.42 347.534   6
   1  -8  -1 2600.09 378.523   3
  -1   8   0 8927.80 628.040   3
   1  -8   0 9104.86 681.963   3
  -1   8   0 7712.73 680.393   6
   1  -8   1 6218.35 544.315   3
  -1   8  -1 6757.06 577.623   6
  -1   8  -1 6910.56 545.025   3
   1  -8   2 163.573 118.151   3
  -1   8  -2 166.678 97.3233   6
   1  -8   3 765.859 190.836   3
   1  -8   4 5782.85 468.740   3
   1  -8   5 7940.90 561.093   4
   1  -8   5 8040.11 523.311   3
   1  -8   6 250.221 86.5156   3
   1  -8   6 56.8361 97.6046   4
   1  -8   7 6576.96 527.573   4
   1  -8   7 6628.33 410.034   3
  -1   8  -8 735.549 207.180   2
   1  -8   8 678.717 112.013   3
   1  -8   8 489.696 143.923   4
  -1   8  -9 873.761 230.329   2
   1  -8   9 771.244 183.750   4
   1  -8  10 1627.94 287.490   4
  -1   8 -10 2345.16 374.149   2
   1  -8  11 140.680 132.940   4
  -1   8 -11 103.790 100.278   2
   1  -8  12 74.4221 116.853   4
  -1   7  14 660.110 232.827   6
   1  -7 -13 703.096 229.868   3
  -1   7  13 709.830 226.435   6
  -1   7  12 11.5771 66.5938   6
   1  -7 -12 58.4876 152.292   3
  -1   7  11 2170.94 379.784   6
   1  -7 -11 2341.18 409.491   3
  -1   7  10 1013.30 260.421   6
   1  -7 -10 1085.78 283.229   3
  -1   7   9 137.057 135.423   6
   1  -7  -9 213.994 141.767   3
   1  -7  -8 235.885 122.392   3
  -1   7   8 9.84652 100.955   6
   1  -7  -7 7504.93 683.932   3
  -1   7   7 7779.87 662.833   6
  -1   7   6 2289.13 378.897   6
   1  -7  -6 1686.55 375.079   3
  -1   7   5 2996.92 406.089   6
   1  -7  -5 2387.92 448.295   3
   1  -7  -4 1701.62 389.974   3
  -1   7   4 2540.83 371.868   6
  -1   7   3-93.9283 129.345   6
   1  -7  -3-48.9885 101.033   3
  -1   7   3 19.0919 54.2105   1
   1  -7  -3-64.7538 88.9685   2
  -1   7   2 550.555 151.300   3
   1  -7  -2 627.638 165.576   2
  -1   7   2 515.005 165.431   6
   1  -7  -2 488.314 180.568   3
  -1   7   1 254.749 134.176   6
  -1   7   1 147.384 101.188   3
  -1   7   0 1748.65 285.481   6
   1  -7   0 1939.28 305.712   3
  -1   7   0 1848.96 277.107   3
   1  -7   1 2522.77 323.637   2
   1  -7   1 2227.55 309.599   3
  -1   7  -1 2295.58 321.547   6
  -1   7  -1 1994.57 282.904   3
   1  -7   2 2562.75 337.896   2
   1  -7   2 2502.58 308.075   3
  -1   7  -2 2375.90 299.278   3
   1  -7   3 5080.04 453.575   2
   1  -7   3 4646.60 405.770   3
   1  -7   4 226.759 94.6125   5
   1  -7   4 94.8716 88.1129   3
   1  -7   4 214.598 97.6774   2
   1  -7   5 1887.57 281.162   2
   1  -7   5 2349.87 303.685   4
   1  -7   5 2177.21 252.202   3
   1  -7   5 2109.35 253.288   5
   1  -7   6 325.573 99.1961   3
   1  -7   6 84.3528 109.406   4
  -1   7  -6 455.794 165.437   2
   1  -7   7 298.854 82.0943   3
   1  -7   7 166.846 93.5358   4
  -1   7  -7 328.690 129.890   2
  -1   7  -8 312.465 127.923   2
   1  -7   8 338.264 120.868   4
   1  -7   8 341.741 67.7085   3
   1  -7   9 2214.19 320.628   4
  -1   7  -9 2024.70 326.657   2
  -1   7  -9 1921.74 234.419   6
   1  -7  10 8.11687 103.671   4
  -1   7 -10 179.175 155.795   2
   1  -7  11 362.697 140.941   4
  -1   7 -11 94.1966 60.4105   2
  -1   7 -12 120.941 103.985   2
   1  -7  12-68.2075 87.6090   4
  -1   6  14 85.0588 85.5683   6
   1  -6 -13 133.657 79.9221   3
  -1   6  13 638.701 189.693   6
   1  -6 -12 474.164 180.519   3
  -1   6  12 565.685 210.650   6
  -1   6  11 53.9504 86.5358   6
   1  -6 -11 212.357 127.939   3
   1  -6 -10-125.933 147.966   3
  -1   6  10-104.540 113.866   6
   1  -6  -9 439.237 198.394   3
  -1   6   9 299.450 118.143   6
   1  -6  -8 3693.89 465.232   3
  -1   6   8 4192.00 479.487   6
  -1   6   7 2383.97 364.465   6
   1  -6  -7 2396.94 369.717   3
  -1   6   6 10000.6 703.824   6
   1  -6  -6 9273.84 727.929   3
  -1   6   5 227.129 76.1712   1
  -1   6   5 141.193 122.268   6
  -1   6   5 205.218 111.905   3
   1  -6  -5 133.574 132.217   3
   1  -6  -4 405.428 176.050   3
  -1   6   4 505.648 124.141   1
  -1   6   4 257.012 157.651   6
  -1   6   4 414.750 143.722   3
  -1   6   3 9020.82 633.703   6
   1  -6  -3 9717.31 664.803   3
  -1   6   3 9695.22 494.114   1
  -1   6   2 8159.71 565.495   6
   1  -6  -2 8877.11 615.394   3
  -1   6   1 900.976 204.719   6
   1  -6  -1 1202.52 231.602   3
  -1   6   0 4082.90 391.187   6
  -1   6   0 3900.13 368.863   3
   1  -6   0 4361.99 403.625   3
  -1   6  -1 1016.97 182.772   3
   1  -6   1 721.361 166.093   3
  -1   6  -1 974.658 208.393   6
  -1   6  -2 844.672 158.988   3
   1  -6   2 828.492 175.820   3
   1  -6   2 515.142 153.426   2
   1  -6   3 800.698 165.485   3
  -1   6  -3 1068.04 165.908   3
   1  -6   3 944.156 186.964   2
   1  -6   4 185.082 98.8541   3
   1  -6   4 46.4772 56.7102   2
   1  -6   4 196.803 70.3562   5
   1  -6   5 1502.48 227.112   4
  -1   6  -5 1250.33 242.549   2
   1  -6   5 1254.70 216.060   2
   1  -6   5 1241.38 171.370   3
   1  -6   5 1692.17 212.735   5
   1  -6   6 426.477 100.324   3
  -1   6  -6 517.488 174.071   2
   1  -6   6 283.783 112.039   4
   1  -6   6 361.052 126.710   2
   1  -6   6 348.045 94.9749   5
   1  -6   7 403.101 134.335   2
  -1   6  -7 502.057 170.604   2
   1  -6   7 690.542 176.454   4
   1  -6   7 452.689 83.6806   3
  -1   6  -8 2310.68 326.605   2
   1  -6   8 2125.74 267.564   2
   1  -6   8 1855.29 272.253   4
   1  -6   9 121.763 88.5633   4
  -1   6  -9 124.794 94.8081   2
   1  -6   9 220.241 105.122   2
  -1   6  -9 129.445 62.9780   6
  -1   6 -10 208.040 76.6433   6
   1  -6  10 237.413 144.032   4
  -1   6 -10 158.901 87.6706   2
   1  -6  11 5301.56 510.422   4
  -1   6 -11 5505.13 509.979   2
  -1   6 -12 438.581 146.921   2
  -1   6 -14 1093.08 241.217   5
  -1   5  14 298.762 173.008   6
  -1   5  13-162.875 110.578   6
   1  -5 -13-90.1618 89.9432   3
  -1   5  12 156.755 87.6881   6
   1  -5 -12 171.468 89.2988   3
  -1   5  11-5.86090 87.9867   6
   1  -5 -11 26.7726 98.4784   3
   1  -5 -10-48.1453 116.103   3
  -1   5  10 15.2792 75.7866   6
   1  -5  -9 395.818 182.160   3
  -1   5   9 35.7019 90.2437   6
   1  -5  -8 1088.40 256.433   3
  -1   5   8 1552.20 286.472   6
   1  -5  -7 4588.97 484.239   3
  -1   5   7 5072.12 394.260   1
  -1   5   7 5075.54 496.546   6
  -1   5   7 4639.65 445.771   3
  -1   5   6 17425.3 882.890   6
   1  -5  -6 16491.0 878.760   3
  -1   5   6 17669.1 855.637   3
   1  -5  -6 16178.7 796.439   6
  -1   5   6 17402.2 700.700   1
  -1   5   5 14.3987 37.4475   1
  -1   5   5 95.1478 112.955   3
   1  -5  -5 132.674 113.600   6
  -1   5   5 86.6347 90.5119   6
   1  -5  -5 2.79209 94.6427   3
  -1   5   4 7061.15 405.674   1
   1  -5  -4 6674.75 534.944   3
  -1   5   4 7053.40 527.223   6
   1  -5  -3 5124.46 453.203   3
  -1   5   3 5715.23 466.491   6
  -1   5   2 2264.84 296.973   6
   1  -5  -2 1970.02 277.695   3
  -1   5   1 2826.52 320.151   6
   1  -5  -1 3005.75 329.949   3
  -1   5   0 9869.40 559.764   6
   1  -5   0 10883.1 589.068   3
  -1   5   0 10372.9 548.330   3
  -1   5  -1 63.5974 64.1864   3
  -1   5  -1-19.4572 84.2457   6
   1  -5   1-95.7043 104.790   3
   1  -5   2 5093.31 365.107   3
  -1   5  -2 4690.30 342.420   3
   1  -5   3 10855.0 454.945   5
   1  -5   3 10973.7 569.770   2
   1  -5   3 10072.5 487.390   3
  -1   5  -3 9760.63 464.397   3
  -1   5  -4 580.737 159.783   2
   1  -5   4 769.055 159.797   4
   1  -5   4 716.283 151.920   2
   1  -5   4 682.205 127.600   3
   1  -5   4 560.281 112.305   5
  -1   5  -5 15644.1 740.113   2
   1  -5   5 15444.7 691.256   2
   1  -5   5 15107.9 604.495   5
   1  -5   5 14936.5 506.696   3
   1  -5   5 15981.4 683.797   4
   1  -5   6 225.837 84.4739   2
  -1   5  -6 141.592 113.459   2
   1  -5   6 335.323 68.5407   3
   1  -5   6 218.344 77.8038   5
   1  -5   6 29.7425 109.082   4
   1  -5   7 185.686 79.9053   4
   1  -5   7 263.384 95.4268   2
  -1   5  -7 418.214 147.893   2
   1  -5   7 335.382 50.7093   3
  -1   5  -8 7200.26 528.494   2
   1  -5   8 6652.30 501.099   4
  -1   5  -8 6493.79 458.632   5
  -1   5  -8 5964.34 383.592   6
   1  -5   8 6570.99 470.502   2
  -1   5  -9 717.891 172.184   2
  -1   5  -9 844.640 150.495   6
  -1   5  -9 617.775 157.276   5
   1  -5   9 988.632 183.221   2
   1  -5   9 491.215 148.135   4
   1  -5  10 322.250 141.388   4
  -1   5 -10 212.620 95.8131   5
   1  -5  10 113.783 76.1149   2
  -1   5 -10 131.908 79.0088   2
  -1   5 -10 105.763 60.0560   6
  -1   5 -11 1076.50 215.148   2
   1  -5  11 1235.17 255.982   4
  -1   5 -11 1190.23 230.209   5
  -1   5 -12 557.249 152.364   2
  -1   5 -12 604.965 176.904   5
  -1   5 -13 2169.12 333.177   5
  -1   5 -14 450.429 170.730   5
  -1   5 -15 168.978 102.512   5
   1  -4 -14 291.421 113.711   1
  -1   4  14-67.3526 74.4507   6
  -1   4  13 305.924 142.922   6
   1  -4 -13 171.291 110.294   1
   1  -4 -13 208.457 114.335   3
   1  -4 -12 1701.82 288.796   3
   1  -4 -12 1275.67 223.921   1
  -1   4  12 1374.12 272.265   6
   1  -4 -11 489.792 183.644   3
   1  -4 -11 487.834 145.068   1
  -1   4  11 737.818 197.700   6
   1  -4 -10 50.5853 84.8751   1
  -1   4  10 35.2416 76.1784   6
   1  -4 -10 93.5342 108.135   3
   1  -4  -9 1152.49 198.028   1
  -1   4   9 1353.11 232.317   3
   1  -4  -9 1091.77 242.092   3
  -1   4   9 1435.62 270.079   6
   1  -4  -8 11816.3 724.742   3
  -1   4   8 11874.6 690.886   3
  -1   4   8 12008.7 741.528   6
   1  -4  -8 10936.6 671.487   6
   1  -4  -8 11069.6 570.044   1
  -1   4   7 31.4306 70.0698   1
   1  -4  -7 181.237 78.2327   1
  -1   4   7 31.6913 85.0814   6
  -1   4   7 143.551 88.6679   3
   1  -4  -7-33.4687 85.4233   6
   1  -4  -7-79.5226 104.505   3
  -1   4   6 211.399 111.158   3
   1  -4  -6 62.8560 84.9195   3
   1  -4  -6 317.892 130.362   6
  -1   4   6 308.967 131.058   6
  -1   4   6 316.980 99.1477   1
   1  -4  -5 10985.5 649.447   3
   1  -4  -5 11064.7 610.009   6
  -1   4   5 10947.1 642.559   6
  -1   4   5 11575.7 505.536   1
  -1   4   5 11434.0 621.747   3
   1  -4  -4 470.215 147.337   3
  -1   4   4 904.491 142.377   1
  -1   4   4 819.665 191.688   6
   1  -4  -3 37701.1 1105.39   3
  -1   4   3 37979.2 834.310   1
  -1   4   3 38413.3 1105.65   6
  -1   4   2 3947.08 344.831   6
   1  -4  -2 3917.00 359.344   3
   1  -4  -1 342.106 130.398   3
  -1   4   1 225.103 121.465   6
   1  -4   0 141.713 90.7296   3
  -1   4   0 131.158 108.758   6
  -1   4  -1 2023.23 214.731   3
   1  -4   1 2564.59 254.332   3
  -1   4  -1 2357.12 245.950   6
   1  -4   2 3825.99 288.064   3
  -1   4  -2 3656.49 274.270   3
  -1   4  -3 3569.07 250.862   3
   1  -4   3 3469.26 251.149   3
   1  -4   3 3814.88 305.887   2
   1  -4   3 3919.88 256.192   5
   1  -4   4 20966.5 699.695   4
   1  -4   4 18218.3 525.160   3
   1  -4   4 19134.2 615.057   5
   1  -4   4 19295.1 687.038   2
  -1   4  -4 19226.5 738.997   2
  -1   4  -4 18940.8 524.680   3
   1  -4   5 19029.8 466.944   3
   1  -4   5 19203.6 701.723   2
   1  -4   5 20922.6 744.463   4
   1  -4   5 19340.7 650.009   5
  -1   4  -5 20071.8 763.293   2
  -1   4  -6 2100.62 246.541   2
   1  -4   6 1941.01 116.444   3
  -1   4  -6 2131.92 236.244   5
   1  -4   6 1950.57 223.625   5
   1  -4   6 2054.08 235.187   2
   1  -4   6 2134.24 252.682   4
  -1   4  -7 1996.99 236.697   5
   1  -4   7 2224.55 247.990   2
  -1   4  -7 2392.27 276.736   2
   1  -4   7 2120.16 266.329   4
   1  -4   8 2917.78 291.278   2
   1  -4   8 2790.55 316.750   4
  -1   4  -8 2608.54 237.512   6
  -1   4  -8 3202.28 315.903   5
  -1   4  -8 2811.24 304.987   2
  -1   4  -9 710.156 167.211   2
   1  -4   9 558.751 163.767   4
  -1   4  -9 578.422 107.605   6
  -1   4  -9 464.172 126.652   5
   1  -4   9 681.833 144.047   2
   1  -4  10 3430.69 393.968   4
  -1   4 -10 4257.73 380.633   2
  -1   4 -10 3636.02 374.155   5
  -1   4 -10 4066.77 316.910   6
  -1   4 -11 1280.15 216.860   2
  -1   4 -11 1271.69 233.781   5
  -1   4 -11 1003.41 152.766   6
  -1   4 -12 145.072 55.6560   2
  -1   4 -12 168.525 99.5440   5
  -1   4 -13 226.602 131.991   5
  -1   4 -14 80.4112 78.8411   5
  -1   4 -15-226.584 121.777   5
  -1   3  14 604.535 179.778   6
   1  -3 -14 434.734 134.173   1
  -1   3  13 126.605 97.8422   6
   1  -3 -13 172.343 95.6452   1
   1  -3 -13 160.799 93.7363   3
  -1   3  12 195.855 131.610   6
   1  -3 -12 117.649 112.539   3
   1  -3 -12 165.561 95.6199   1
   1  -3 -11 9068.16 544.643   1
   1  -3 -11 10305.4 665.068   3
  -1   3  11 9631.68 570.903   3
  -1   3  11 9545.70 669.743   6
  -1   3  10 745.428 164.321   3
   1  -3 -10 1182.30 230.911   3
   1  -3 -10 1173.82 196.912   1
  -1   3  10 1017.03 215.010   6
   1  -3  -9 18.6379 56.5393   1
   1  -3  -9-219.490 114.825   6
   1  -3  -9 44.9921 99.7122   3
  -1   3   9-8.90039 72.6586   6
  -1   3   9-10.3035 69.8945   3
   1  -3  -8 1322.88 237.027   3
  -1   3   8 1499.71 238.502   3
   1  -3  -8 1168.10 184.918   1
   1  -3  -8 1172.37 214.117   6
  -1   3   8 1120.01 225.067   6
   1  -3  -7 568.302 159.390   6
   1  -3  -7 506.999 122.651   1
   1  -3  -7 541.146 154.931   3
  -1   3   7 317.929 124.443   3
  -1   3   7 328.334 136.285   6
   1  -3  -6 529.923 123.509   1
  -1   3   6 480.701 130.620   3
  -1   3   6 509.700 107.334   1
  -1   3   6 343.740 128.074   6
   1  -3  -6 599.296 158.615   3
   1  -3  -6 546.463 131.331   6
   1  -3  -5-14.2317 99.0489   3
   1  -3  -5 50.2828 76.3310   1
   1  -3  -5-24.0954 80.8152   6
  -1   3   5 43.0342 68.9061   3
  -1   3   5 35.3625 39.3344   1
  -1   3   5-35.0087 92.8193   6
  -1   3   4 5493.15 410.729   6
  -1   3   4 4980.06 368.604   3
  -1   3   4 4919.35 291.683   1
   1  -3  -4 4562.33 375.428   3
  -1   3   3 901.500 122.965   1
  -1   3   3 763.139 174.586   6
   1  -3  -3 991.874 191.428   3
  -1   3   2 101.425 117.455   6
   1  -3  -2 152.785 127.972   3
   1  -3  -1 3136.13 284.305   3
  -1   3   1 3198.93 284.969   6
  -1   3   0 101.975 105.526   6
   1  -3   0 191.228 121.686   3
   1  -3   1 51.4403 84.3008   3
  -1   3  -1 1.67686 60.4906   3
  -1   3  -1-17.6751 85.9031   6
   1  -3   2 4533.62 265.598   3
  -1   3  -2 4331.95 257.886   3
   1  -3   3 5153.15 286.302   5
   1  -3   3 5198.16 315.661   2
  -1   3  -3 4958.26 253.312   3
  -1   3  -3 5624.95 351.491   2
   1  -3   3 5463.68 260.731   3
   1  -3   4 1778.82 132.263   3
  -1   3  -4 1721.08 132.298   3
   1  -3   4 1541.38 172.182   2
  -1   3  -4 1658.13 198.386   2
   1  -3   4 1655.26 172.991   5
   1  -3   5 18655.8 617.649   2
   1  -3   5 18301.4 328.749   3
  -1   3  -5 19726.2 647.648   5
  -1   3  -5 20093.6 667.595   2
   1  -3   5 19688.3 639.935   5
  -1   3  -6 16725.3 627.666   2
   1  -3   6 16048.3 577.769   2
   1  -3   6 16153.0 654.953   4
  -1   3  -6 16781.5 637.711   5
  -1   3  -7 4654.36 348.401   2
  -1   3  -7 5306.79 378.851   4
   1  -3   7 4668.68 315.990   2
  -1   3  -7 4699.75 282.159   6
   1  -3   7 4511.82 374.806   4
  -1   3  -7 4836.50 370.518   5
  -1   3  -8 2517.49 260.524   2
  -1   3  -8 2329.59 273.212   5
  -1   3  -8 2814.38 232.410   6
  -1   3  -8 2528.54 276.215   4
   1  -3   8 2505.68 242.971   2
   1  -3   8 2338.42 288.766   4
  -1   3  -9 5811.36 400.532   2
  -1   3  -9 5286.52 334.012   6
  -1   3  -9 5024.54 417.619   5
   1  -3   9 5613.49 464.461   4
  -1   3 -10 384.569 114.769   5
  -1   3 -10 441.413 94.0741   6
  -1   3 -10 458.174 118.326   2
  -1   3 -11 45.9188 43.6256   2
  -1   3 -11 52.6320 73.9852   5
  -1   3 -11-56.9071 45.4104   6
  -1   3 -12 3589.99 328.146   2
  -1   3 -12 3786.20 418.498   5
  -1   3 -13 70.6182 123.785   5
  -1   3 -14 462.157 180.824   5
  -1   3 -15 406.859 162.812   5
   1  -2 -14 255.899 103.657   1
  -1   2  14 198.142 108.688   6
   1  -2 -13 284.100 94.3968   2
   1  -2 -13 304.868 111.087   1
  -1   2  13 584.216 159.810   6
  -1   2  12 83.9110 56.0689   6
   1  -2 -12 79.1159 36.0775   1
   1  -2 -12 193.741 93.1420   3
   1  -2 -11 2731.97 327.403   3
   1  -2 -11 2248.06 262.852   1
  -1   2  11 2867.48 310.919   3
  -1   2  11 2767.55 351.082   6
   1  -2 -10 1706.83 259.920   6
  -1   2  10 1505.44 254.762   6
  -1   2  10 1572.32 233.457   3
   1  -2 -10 1276.89 179.182   1
   1  -2 -10 1603.92 239.559   3
  -1   2   9 702.487 155.121   3
   1  -2  -9 487.983 115.416   1
   1  -2  -9 649.990 175.981   6
  -1   2   9 765.432 174.336   6
   1  -2  -9 506.148 147.091   3
  -1   2   8 26.9710 71.3028   6
   1  -2  -8-76.5578 92.8416   1
   1  -2  -8-37.5381 78.7164   3
  -1   2   8-37.7557 56.8343   3
   1  -2  -8-12.5712 68.5043   6
  -1   2   7 132.368 63.9406   3
  -1   2   7 135.761 100.127   6
   1  -2  -7-0.17796 75.7698   1
   1  -2  -7 50.8808 85.5392   3
   1  -2  -7 121.726 94.7967   6
   1  -2  -6 8270.02 496.006   6
  -1   2   6 8519.22 474.489   3
   1  -2  -6 8430.00 499.207   3
   1  -2  -6 8447.98 400.695   1
  -1   2   6 7965.93 506.136   6
   1  -2  -5 1536.75 219.700   3
  -1   2   5 1463.63 155.702   1
   1  -2  -5 1516.20 157.466   1
  -1   2   5 1996.26 260.432   6
  -1   2   5 1680.38 208.929   3
   1  -2  -5 1729.20 223.350   6
   1  -2  -4 278.500 84.6536   1
  -1   2   4 139.708 59.2218   1
  -1   2   4 185.874 102.811   6
   1  -2  -4 126.497 100.418   3
  -1   2   4 120.940 63.0364   3
  -1   2   3 19549.3 486.455   1
   1  -2  -3 18879.8 655.123   3
  -1   2   3 18985.1 674.378   6
  -1   2   2 9360.75 450.474   6
   1  -2  -2 9367.90 443.332   3
  -1   2   1 874.118 157.580   6
   1  -2  -1 875.467 160.360   3
   1  -2   0 11451.5 430.779   3
  -1   2   0 11334.3 413.804   6
   1  -2   1 29831.6 612.152   3
  -1   2  -1 28915.2 605.753   6
   1  -2   2 17138.9 433.112   5
   1  -2   2 17662.8 425.591   3
  -1   2  -2 16029.4 413.982   3
  -1   2  -3 4334.58 185.568   3
   1  -2   3 4477.07 252.274   5
   1  -2   3 4557.81 190.567   3
   1  -2   3 4994.61 260.585   2
  -1   2  -3 5012.02 278.468   2
   1  -2   4 613.162 57.7617   3
   1  -2   4 590.488 110.214   5
   1  -2   4 671.145 105.594   2
  -1   2  -4 697.103 131.481   2
  -1   2  -4 579.110 57.5532   3
  -1   2  -5 2393.49 214.946   4
  -1   2  -5 2036.59 182.540   2
   1  -2   5 2181.14 183.792   2
  -1   2  -6-25.9310 83.3876   2
  -1   2  -6 94.0768 33.5255   4
  -1   2  -6 39.1870 27.4300   6
   1  -2   6 146.269 59.0045   2
  -1   2  -7 2000.85 232.196   5
  -1   2  -7 2183.80 244.668   4
   1  -2   7 1874.94 179.987   2
  -1   2  -7 1716.18 176.537   2
  -1   2  -7 2075.54 173.615   6
  -1   2  -8 6415.21 320.974   6
  -1   2  -8 6239.16 370.964   2
  -1   2  -8 6976.13 459.782   4
  -1   2  -8 6524.09 449.686   5
   1  -2   8 6228.69 451.677   4
  -1   2  -9 9552.99 466.256   2
  -1   2  -9 8658.16 399.351   6
  -1   2  -9 8848.93 560.069   5
  -1   2 -10 920.748 139.083   6
  -1   2 -10 860.770 146.693   2
  -1   2 -10 1003.60 202.213   5
  -1   2 -11 638.333 172.460   5
  -1   2 -11 608.250 115.839   2
  -1   2 -11 485.757 96.8217   6
  -1   2 -12 1206.99 169.756   2
  -1   2 -12 852.355 214.649   5
  -1   2 -13 41.8770 88.8164   5
  -1   2 -14 327.114 145.569   5
  -1   2 -15 8.00018 61.7035   5
  -1   2 -16 80.7883 77.6586   1
   1  -1 -14-125.654 76.7128   1
  -1   1  14 32.1604 58.1512   6
   1  -1 -13 1171.21 208.002   1
  -1   1  13 942.579 199.024   6
   1  -1 -13 1145.30 215.178   2
   1  -1 -12 58.3127 41.2768   2
   1  -1 -12 160.216 84.8545   1
   1  -1 -12 226.281 92.4308   3
  -1   1  12 174.966 107.873   6
   1  -1 -11 2729.54 288.381   1
  -1   1  11 3510.58 319.141   3
   1  -1 -11 3007.11 304.675   3
  -1   1  11 2873.77 344.806   6
   1  -1 -11 2618.78 321.396   2
   1  -1 -10 3478.55 330.194   3
   1  -1 -10 3229.78 350.921   6
   1  -1 -10 3202.25 294.825   1
  -1   1  10 3541.21 369.994   6
  -1   1  10 3400.21 317.890   3
   1  -1  -9 7788.60 474.404   3
  -1   1   9 8412.54 494.712   3
  -1   1   9 7380.35 521.222   6
   1  -1  -9 7571.03 434.500   1
   1  -1  -9 7889.95 531.900   6
  -1   1   8 3018.73 326.769   6
   1  -1  -8 2700.00 308.521   6
   1  -1  -8 2730.98 279.187   3
   1  -1  -8 2616.26 242.678   1
  -1   1   8 2967.97 280.425   3
  -1   1   7 149.736 85.4972   6
   1  -1  -7 184.877 64.9832   1
  -1   1   7 160.769 79.7047   3
   1  -1  -7 231.521 93.1615   6
   1  -1  -7 277.456 103.597   3
   1  -1  -6 2516.59 264.969   6
   1  -1  -6 2167.05 194.123   1
  -1   1   6 2175.03 223.685   3
  -1   1   6 2318.96 260.273   6
   1  -1  -6 2316.64 242.812   3
  -1   1   5 1091.34 154.912   3
   1  -1  -5 1253.05 174.508   3
  -1   1   5 1086.21 187.237   6
   1  -1  -5 1327.78 142.907   1
   1  -1  -5 1071.16 163.482   6
   1  -1  -4 72.6834 81.9777   3
  -1   1   4 101.204 60.8203   3
  -1   1   4 89.2466 84.6241   6
   1  -1  -4 121.400 46.6259   1
   1  -1  -4 164.471 89.4148   6
   1  -1  -3 281.125 59.8727   1
  -1   1   3 243.344 84.6505   3
   1  -1  -3 320.706 110.939   3
  -1   1   3 221.985 53.8973   1
  -1   1   3 112.301 98.4765   6
   1  -1  -2 1381.52 166.380   3
  -1   1   2 1405.73 104.088   1
  -1   1   2 1390.89 180.007   6
   1  -1  -1 582.192 113.183   3
  -1   1   1 593.832 117.996   6
   1  -1   0 36548.3 644.513   3
  -1   1   0 37123.9 619.290   6
   1  -1   1 21681.9 435.263   3
  -1   1  -1 22455.4 414.013   6
   1  -1   2 69.4765 45.5075   5
  -1   1  -2 53.9388 37.9204   6
  -1   1  -2 14.3519 35.6023   3
   1  -1   2 101.820 49.9442   3
  -1   1  -3 321.545 66.0559   4
   1  -1   3 492.179 57.8920   3
  -1   1  -3 412.373 51.7886   3
   1  -1   3 481.006 87.3035   5
   1  -1   3 430.457 68.5646   2
  -1   1  -4 161.891 62.4200   4
   1  -1   4 226.738 59.3490   2
  -1   1  -4 174.819 36.3286   6
  -1   1  -4 202.074 52.1102   2
  -1   1  -5 2828.57 233.767   4
   1  -1   5 2413.87 156.360   2
  -1   1  -5 2565.75 141.959   6
  -1   1  -5 2783.64 175.082   2
  -1   1  -6 6936.11 258.712   6
  -1   1  -6 7092.57 391.550   4
  -1   1  -6 7206.86 301.837   2
  -1   1  -7 44.9424 42.5700   4
  -1   1  -7-41.7180 34.5041   6
  -1   1  -7-3.40501 36.3573   2
  -1   1  -8 609.195 95.4585   6
  -1   1  -8 931.273 165.035   4
  -1   1  -8 596.747 143.772   5
  -1   1  -8 707.855 107.943   2
  -1   1  -9 9719.72 425.577   2
  -1   1  -9 9385.76 403.613   6
  -1   1  -9 9199.66 574.115   5
  -1   1 -10 494.867 105.321   6
  -1   1 -10 610.878 110.395   2
  -1   1 -10 625.781 157.263   5
  -1   1 -11 2027.72 209.762   2
  -1   1 -11 1849.65 196.694   6
  -1   1 -11 1947.51 296.794   5
  -1   1 -12 2428.69 231.114   2
  -1   1 -12 2578.18 357.312   5
  -1   1 -13 1044.44 244.842   5
  -1   1 -14 2373.55 355.865   1
  -1   1 -14 2065.54 357.472   5
  -1   1 -15 373.632 157.401   1
  -1   1 -15 533.764 187.476   5
  -1   1 -16 849.786 226.813   1
   1   0 -14 1026.07 194.561   1
   1   0 -13-93.3493 69.5241   2
   1   0 -13-85.8661 60.4575   1
  -1   0  13 115.750 54.3894   6
  -1   0  12 115.579 72.2941   6
   1   0 -12 346.008 110.653   1
   1   0 -12 211.844 65.4793   3
   1   0 -12 216.352 113.281   2
  -1   0  11 61.3674 52.0298   3
   1   0 -11-27.3362 52.5499   2
   1   0 -11-33.4629 61.4189   1
   1   0 -11 138.614 78.7590   3
  -1   0  11 49.1661 85.3079   6
  -1   0  10 69.9111 59.2893   6
   1   0 -10 38.1247 46.6187   1
   1   0 -10 260.834 101.273   6
  -1   0  10 266.354 88.9268   3
   1   0 -10 175.468 57.7997   2
   1   0 -10 219.506 80.8687   3
   1   0  -9 1062.44 162.079   3
  -1   0   9 1127.10 201.449   6
   1   0  -9 1236.95 171.026   1
  -1   0   9 1062.65 160.568   3
   1   0  -9 888.131 191.487   2
   1   0  -9 814.253 166.408   6
   1   0  -8 1947.56 205.064   1
   1   0  -8 2032.77 211.549   3
   1   0  -8 2370.33 280.275   4
   1   0  -8 2038.78 262.068   6
  -1   0   8 2221.49 267.132   6
  -1   0   8 2230.38 222.554   3
   1   0  -7 78.6900 42.2284   1
  -1   0   7 52.5024 52.3917   3
  -1   0   7 64.7788 79.6561   6
   1   0  -7 52.9225 49.9194   6
   1   0  -7-12.1292 49.6903   3
   1   0  -7 185.374 71.8185   4
  -1   0   6 2583.51 272.686   6
   1   0  -6 2460.46 201.579   1
   1   0  -6 2801.76 243.563   3
  -1   0   6 2401.78 213.956   3
   1   0  -6 2579.82 257.021   6
  -1   0   5 26122.3 665.780   3
   1   0  -5 26124.2 774.474   6
   1   0  -5 26176.1 685.479   3
  -1   0   5 26276.1 790.140   6
   1   0  -5 26299.6 596.967   1
  -1   0   4 5504.33 348.485   6
   1   0  -4 5164.01 321.514   6
   1   0  -4 4997.58 292.156   3
   1   0  -4 5408.43 240.284   1
  -1   0   4 5384.43 290.545   3
  -1   0   3 9284.29 355.757   3
   1   0  -3 9358.82 366.934   3
   1   0  -3 9546.68 261.084   1
  -1   0   3 9837.12 421.485   6
  -1   0   2 6336.54 172.322   1
   1   0  -2 6194.37 283.667   3
   1   0  -2 6411.11 158.302   1
  -1   0   2 6760.04 324.131   6
   1   0  -1 1192.23 122.317   3
  -1   0  -2 46031.5 633.766   4
  -1   0  -3 10657.2 351.272   4
  -1   0  -4 52.3252 39.4304   4
  -1   0  -5 16828.7 375.481   3
  -1   0  -5 16541.5 348.495   6
  -1   0  -5 15763.2 320.177   2
   1   0   5 16397.3 335.711   6
  -1   0  -5 16730.0 556.337   4
  -1   0  -6 9920.76 300.883   3
   1   0   6 10510.1 318.888   6
  -1   0  -6 10358.5 325.029   6
  -1   0  -6 9644.45 294.360   2
  -1   0  -6 10762.6 489.012   4
  -1   0  -7 5308.72 231.053   3
  -1   0  -7 5536.29 261.448   6
  -1   0  -7 5947.08 389.903   4
   1   0   7 5597.71 265.925   6
  -1   0  -7 5427.76 247.151   2
  -1   0  -8 3651.03 224.025   2
   1   0   8 4042.47 247.833   6
  -1   0  -8 4192.44 356.042   4
  -1   0  -8 4035.41 250.270   6
  -1   0  -8 3905.31 204.674   3
  -1   0  -9 1168.62 135.208   2
   1   0   9 1308.37 154.447   6
  -1   0  -9 1152.29 144.137   6
  -1   0  -9 1145.06 109.537   3
  -1   0 -10 142.809 60.3304   2
  -1   0 -10 141.681 43.6456   3
  -1   0 -10 105.908 62.3246   6
  -1   0 -11 9.88578 16.4307   3
  -1   0 -11-16.7912 42.1290   6
  -1   0 -12 3329.79 262.434   6
  -1   0 -12 3784.62 272.290   2
  -1   0 -12 3118.23 362.134   1
  -1   0 -13 1236.02 217.539   1
  -1   0 -14-288.158 129.643   1
  -1   0 -14-29.7987 79.3293   5
  -1   0 -15-37.6510 70.1924   5
  -1   0 -15-118.712 82.1166   1
  -1   0 -16-157.416 101.893   1
   1   1 -15 318.719 137.320   5
   1   1 -14 232.425 108.835   1
   1   1 -13 356.140 117.787   2
   1   1 -13 510.099 124.657   1
   1   1 -12 704.714 182.935   2
   1   1 -12 626.326 148.661   1
   1   1 -11 260.886 115.413   2
   1   1 -11 296.361 68.9630   3
   1   1 -11 175.685 84.0469   6
   1   1 -11 363.913 114.739   1
   1   1 -10 60.3694 85.9714   2
  -1  -1  10 45.6467 33.5269   3
  -1  -1  10 76.6711 74.3366   6
   1   1 -10-50.4870 51.4478   3
   1   1 -10 66.7246 62.4071   1
   1   1 -10-31.0805 56.1282   6
   1   1  -9 86.1801 42.3978   3
  -1  -1   9 22.9536 61.7833   6
   1   1  -9 159.216 66.5274   2
   1   1  -9 201.364 78.0900   6
  -1  -1   9 156.530 70.3089   3
  -1  -1   8 504.751 96.2234   3
  -1  -1   8 581.212 150.621   6
   1   1  -8 598.183 141.731   2
   1   1  -8 501.896 143.716   6
   1   1  -8 481.937 124.686   4
   1   1  -8 375.299 89.0763   3
   1   1  -7 653.881 112.018   3
   1   1  -7 696.478 140.179   6
  -1  -1   7 559.772 122.340   6
   1   1  -7 800.161 157.110   4
   1   1  -7 715.179 154.693   2
  -1  -1   7 524.324 94.4684   3
   1   1  -6 12044.5 536.900   4
  -1  -1   6 10859.3 411.813   3
  -1  -1   6 10813.3 537.745   6
   1   1  -6 10605.4 416.624   3
   1   1  -6 11557.4 543.854   6
   1   1  -6 10878.6 551.352   2
   1   1  -5 87.9554 69.9249   3
   1   1  -5 8.27964 41.6976   4
  -1  -1   5-36.5647 91.0019   6
   1   1  -5-66.3362 53.5282   6
   1   1  -5-9.55909 76.8376   2
  -1  -1   5 6.23931 38.3562   3
   1   1  -4 28.0860 79.3653   2
  -1  -1   4 109.522 97.3896   6
   1   1  -4 132.519 65.3497   3
   1   1  -4 14.4345 63.5354   6
  -1  -1   4 75.9284 54.9888   3
   1   1  -3 36033.5 661.670   3
  -1  -1   3 36518.6 653.148   3
   1   1  -3 36427.8 811.862   2
  -1  -1   3 36225.9 785.927   6
  -1  -1   2 44340.2 791.146   6
   1   1  -2 43647.3 804.693   2
   1   1  -2 42385.3 683.493   3
  -1  -1   2 44052.5 694.955   3
  -1  -1   1 7616.58 300.966   6
   1   1  -1 7783.56 272.154   3
   1   1  -1 7494.54 306.861   2
  -1  -1  -2 25801.4 439.457   4
   1   1   3 52743.8 565.430   6
  -1  -1  -3 53092.9 758.107   4
   1   1   4 3.15481 43.5159   6
  -1  -1  -4-24.0560 66.2868   4
  -1  -1  -5 57.0150 36.6950   6
  -1  -1  -5 64.2221 50.0258   4
   1   1   5 126.770 49.2202   6
  -1  -1  -5 156.745 72.5514   3
  -1  -1  -6 15727.1 588.338   4
  -1  -1  -6 14585.7 476.228   3
   1   1   6 14468.8 417.861   6
  -1  -1  -6 14752.3 422.885   6
  -1  -1  -7 369.003 70.4819   2
   1   1   7 284.095 72.4513   6
  -1  -1  -7 129.830 50.3458   3
  -1  -1  -7 247.351 60.3559   6
  -1  -1  -7 342.036 104.656   4
  -1  -1  -8 2167.95 195.544   6
  -1  -1  -8 2059.08 191.952   3
  -1  -1  -8 2396.02 177.825   2
   1   1   8 2250.19 194.539   6
  -1  -1  -8 2522.38 274.322   4
  -1  -1  -9 46.9002 39.3022   6
  -1  -1  -9 45.8473 30.5373   3
  -1  -1  -9 49.2992 45.2037   2
   1   1   9 101.626 60.0266   6
  -1  -1 -10 307.104 77.1146   6
  -1  -1 -10 261.857 58.9164   2
  -1  -1 -10 257.231 73.6899   3
   1   1  10 288.117 85.4224   6
  -1  -1 -10 144.954 77.1346   1
   1   1  11-58.7877 71.1656   6
  -1  -1 -11-67.2736 41.6874   3
  -1  -1 -11 18.8163 45.9303   2
  -1  -1 -11 162.622 55.4947   6
  -1  -1 -11 75.8794 90.5958   1
   1   1  12 323.724 88.3469   6
  -1  -1 -12 331.701 77.4834   2
  -1  -1 -12 320.478 86.7378   6
  -1  -1 -12 297.653 74.2160   3
  -1  -1 -12 263.197 89.1263   1
  -1  -1 -13 949.260 206.816   1
  -1  -1 -14 214.029 113.399   1
  -1  -1 -15 832.285 200.677   1
  -1  -1 -16 204.211 108.400   1
   1   2 -15 211.937 81.8572   5
   1   2 -14-221.139 119.340   5
   1   2 -13 376.850 122.743   1
   1   2 -13 276.020 125.161   5
   1   2 -13 245.088 117.540   2
   1   2 -12 4047.36 373.452   1
   1   2 -12 4570.52 457.873   2
   1   2 -12 3363.40 393.977   5
   1   2 -11 166.097 78.0369   6
   1   2 -11-93.5235 101.444   2
  -1  -2  10 288.746 61.8167   3
   1   2 -10 257.667 120.924   2
   1   2 -10 197.375 69.2694   6
   1   2  -9 1827.21 248.457   6
   1   2  -9 1875.62 266.437   2
  -1  -2   9 2191.50 178.683   3
   1   2  -8 1311.05 140.270   3
  -1  -2   8 1368.12 138.680   3
   1   2  -8 1360.38 232.395   2
   1   2  -8 1459.57 228.858   6
   1   2  -8 1391.23 213.347   4
   1   2  -7 6707.63 442.415   6
   1   2  -7 6156.26 444.877   2
   1   2  -7 6540.64 421.286   4
  -1  -2   7 6621.35 301.455   3
   1   2  -7 6174.41 294.672   3
  -1  -2   6 4664.81 249.962   3
   1   2  -6 4623.02 249.275   3
   1   2  -6 4715.13 371.407   2
   1   2  -6 5018.79 363.347   6
   1   2  -6 5381.18 349.075   4
   1   2  -5 10739.8 503.403   6
   1   2  -5 9521.19 347.442   3
  -1  -2   5 9951.93 356.378   3
   1   2  -5 10155.1 515.407   2
   1   2  -5 10689.4 449.092   4
   1   2  -4 527.812 95.8516   4
   1   2  -4 409.235 102.292   6
   1   2  -4 348.540 81.9471   3
  -1  -2   4 519.783 85.9578   3
   1   2  -4 375.808 118.074   2
  -1  -2   3 2932.33 192.000   3
   1   2  -3 2961.52 183.728   4
   1   2  -3 3089.92 250.935   2
   1   2  -2 40209.3 815.242   2
   1   2  -2 39883.0 544.425   4
  -1  -2   2 40164.7 662.288   3
   1   2  -2 40757.2 496.196   5
   1   2  -1 11051.6 209.378   4
   1   2  -1 11750.6 417.554   2
   1   2   0 3331.59 222.850   2
  -1  -2  -1 8317.92 270.600   1
   1   2   1 8046.25 308.039   2
  -1  -2  -2 168.289 59.0086   2
   1   2   2 153.079 57.5775   2
  -1  -2  -3 17176.2 394.601   2
  -1  -2  -3 18652.5 533.263   1
  -1  -2  -4 4155.17 284.465   3
  -1  -2  -4 3956.17 190.306   2
   1   2   4 3996.45 235.015   6
  -1  -2  -4 4378.87 264.339   4
  -1  -2  -4 4390.88 290.430   1
  -1  -2  -5 23670.4 679.535   4
  -1  -2  -5 23906.5 728.576   1
  -1  -2  -5 24165.5 695.532   3
   1   2   5 23241.9 600.403   6
  -1  -2  -6 3695.41 247.288   6
  -1  -2  -6 4206.03 308.217   4
  -1  -2  -6 4348.27 331.348   1
  -1  -2  -6 3717.32 290.372   3
   1   2   6 3523.75 249.242   6
  -1  -2  -7 106.599 77.1030   6
  -1  -2  -7-39.0110 108.614   1
  -1  -2  -7-2.58906 47.7474   4
  -1  -2  -7 90.6756 55.7311   3
   1   2   7 65.9452 64.2052   6
  -1  -2  -8 1694.11 229.004   4
   1   2   8 1572.92 183.439   6
  -1  -2  -8 1736.66 203.951   3
  -1  -2  -8 1864.04 240.530   1
  -1  -2  -8 1747.53 199.756   6
  -1  -2  -9 354.735 94.6725   3
  -1  -2  -9 290.653 96.0773   6
   1   2   9 424.922 96.6123   6
  -1  -2  -9 320.501 109.927   1
  -1  -2 -10 117.492 42.0155   2
  -1  -2 -10 105.033 90.5043   1
  -1  -2 -10 150.591 93.7656   6
   1   2  10 174.444 81.7453   6
  -1  -2 -10 140.660 86.5068   3
  -1  -2 -11 180.999 82.7123   1
  -1  -2 -11 140.356 43.6879   2
  -1  -2 -11 107.107 55.8203   3
   1   2  11 291.926 92.6128   6
  -1  -2 -11 230.265 97.6178   6
  -1  -2 -12 523.357 148.559   1
  -1  -2 -12 595.687 139.960   3
  -1  -2 -12 483.404 99.4120   2
   1   2  12 406.074 106.923   6
  -1  -2 -12 427.634 112.104   6
   1   2  13 13.8491 44.1298   6
  -1  -2 -13 70.6165 42.0465   3
  -1  -2 -13 109.973 85.1212   1
  -1  -2 -14 1691.99 286.627   1
  -1  -2 -15 127.122 112.815   1
  -1  -2 -16 33.2057 64.7028   1
   1   3 -15 287.559 123.462   5
   1   3 -14 1631.36 295.689   5
   1   3 -13 155.508 83.0821   1
   1   3 -13 6.06123 65.8955   2
   1   3 -13 60.2560 99.7721   5
   1   3 -12 2220.87 323.781   5
   1   3 -12 2829.46 383.945   2
   1   3 -11 488.135 134.555   2
   1   3 -11 766.526 182.126   5
   1   3 -10 498.164 137.678   2
   1   3 -10 524.449 142.693   6
   1   3 -10 315.439 110.155   5
  -1  -3  10 406.843 50.7816   3
  -1  -3   9 8153.87 291.406   3
   1   3  -9 7780.40 524.599   6
   1   3  -9 7881.17 584.049   2
   1   3  -9 7435.25 498.290   5
   1   3  -8 710.102 145.622   5
   1   3  -8 999.586 195.807   2
  -1  -3   8 869.224 102.659   3
   1   3  -8 793.230 155.351   4
   1   3  -8 823.584 168.618   6
   1   3  -7 29.8844 52.5869   4
  -1  -3   7 42.5939 23.3738   3
   1   3  -7-65.0770 93.9922   2
   1   3  -7 46.1404 65.9268   6
   1   3  -7-8.11519 57.8699   5
   1   3  -6 3787.22 289.468   4
  -1  -3   6 3720.67 219.675   3
   1   3  -6 3490.13 268.889   5
   1   3  -6 3805.49 351.786   2
   1   3  -6 3865.43 325.031   6
   1   3  -5 2260.90 201.991   4
   1   3  -5 2192.10 257.328   2
   1   3  -5 2430.59 205.086   5
  -1  -3   5 2111.22 172.326   3
   1   3  -5 2127.42 229.102   6
  -1  -3   5 1963.32 227.606   2
  -1  -3   4 69.1188 57.3226   2
   1   3  -4 152.856 54.8152   4
   1   3  -4 28.9784 95.8646   2
   1   3  -4 107.520 70.2511   6
  -1  -3   4 8.57947 41.4945   3
   1   3  -4 82.2953 55.1915   5
   1   3  -3 1635.51 132.790   5
   1   3  -3 1650.38 142.790   4
   1   3  -3 1728.58 213.211   2
  -1  -3   3 1440.64 141.038   3
  -1  -3   3 1710.90 148.236   4
   1   3  -2 1689.39 207.528   2
  -1  -3   2 1538.66 118.697   4
  -1  -3   2 1374.77 106.694   5
   1   3  -1 12761.6 513.669   2
  -1  -3   1 12264.0 269.932   4
   1   3   0 25611.2 715.239   2
   1   3   1 502.993 131.869   2
  -1  -3  -1 409.628 84.2447   1
  -1  -3  -2 1242.78 152.451   2
   1   3   2 1246.38 158.677   2
  -1  -3  -2 1218.95 141.071   1
  -1  -3  -3 675.201 162.800   3
  -1  -3  -3 421.737 90.9257   2
  -1  -3  -3 555.635 120.655   1
  -1  -3  -4 131.108 88.6140   1
   1   3   4-75.1234 87.4286   6
  -1  -3  -4 26.9773 44.7734   2
  -1  -3  -4 20.1323 96.3331   3
  -1  -3  -5 1987.04 224.839   1
  -1  -3  -5 1690.90 161.512   2
  -1  -3  -5 1902.63 231.780   3
   1   3   5 1658.00 191.710   6
  -1  -3  -6 4108.78 329.963   1
  -1  -3  -6 3518.85 314.964   3
   1   3   6 3970.96 302.661   6
  -1  -3  -7 500.506 128.532   3
  -1  -3  -7 510.472 129.292   1
  -1  -3  -7 509.115 121.983   4
   1   3   7 559.225 112.957   6
  -1  -3  -8 3053.36 307.136   3
   1   3   8 3083.79 282.154   6
  -1  -3  -8 2955.08 304.675   1
  -1  -3  -8 3247.28 319.856   4
   1   3   9 8349.34 473.972   6
  -1  -3  -9 8298.63 514.890   3
  -1  -3  -9 8512.61 535.710   1
  -1  -3 -10 2195.26 270.692   3
   1   3  10 2449.37 262.375   6
  -1  -3 -10 2481.51 306.270   1
  -1  -3 -11 2793.99 338.655   1
  -1  -3 -11 3161.60 332.708   3
   1   3  11 2905.76 285.396   6
  -1  -3 -12 141.629 59.0032   3
  -1  -3 -12 75.9562 38.7496   2
   1   3  12 55.3931 63.5493   6
  -1  -3 -12 89.2584 84.9521   1
   1   3  13 1234.00 201.641   6
  -1  -3 -13 871.443 188.892   1
  -1  -3 -13 1110.91 195.707   3
  -1  -3 -14 423.056 164.433   1
  -1  -3 -15 307.847 164.795   1
  -1  -3 -16 177.009 104.703   1
   1   4 -15 313.244 129.707   5
   1   4 -14 194.228 129.520   5
   1   4 -13 255.468 144.466   2
   1   4 -13 136.547 96.9120   5
   1   4 -12 1168.98 232.858   5
   1   4 -12 1226.49 270.683   2
   1   4 -11 645.795 171.704   5
   1   4 -11 688.491 194.397   2
   1   4 -10 794.617 173.878   5
   1   4 -10 569.881 153.813   6
   1   4 -10 476.626 163.659   2
  -1  -4   9 6549.11 223.313   3
   1   4  -9 6190.15 469.971   6
   1   4  -9 6373.34 449.688   5
   1   4  -9 6505.32 550.704   2
   1   4  -8 1758.43 243.766   6
   1   4  -8 1996.64 252.269   4
  -1  -4   8 2238.94 157.010   3
   1   4  -8 2205.06 306.908   2
   1   4  -8 2056.66 241.137   5
   1   4  -7 296.310 104.631   5
  -1  -4   7 172.990 53.3153   3
   1   4  -7 83.7579 69.6883   6
   1   4  -7 219.032 89.0861   4
   1   4  -7 324.197 147.769   2
   1   4  -6 267.836 87.2123   5
   1   4  -6 212.420 82.0202   4
   1   4  -6 270.951 87.8869   6
  -1  -4   6 331.349 67.9179   3
  -1  -4   6 339.222 113.636   2
   1   4  -6 383.155 133.550   2
  -1  -4   5 2963.55 295.443   2
  -1  -4   5 3058.26 218.167   3
  -1  -4   5 2897.94 250.487   4
   1   4  -5 3415.74 301.637   6
   1   4  -5 3310.61 250.829   4
   1   4  -5 3430.80 341.228   2
   1   4  -5 3496.95 248.968   5
   1   4  -4 355.289 88.0646   4
  -1  -4   4 379.675 111.601   2
   1   4  -4 98.7635 44.1020   5
  -1  -4   4 155.040 55.5235   3
  -1  -4   4 295.417 80.9129   4
   1   4  -4 127.522 81.0057   2
  -1  -4   3 3653.49 205.892   5
  -1  -4   3 3657.95 220.665   4
   1   4  -3 4043.96 341.667   2
   1   4  -2 9734.09 512.407   2
  -1  -4   2 9714.90 319.385   4
  -1  -4   2 8791.21 289.116   5
   1   4  -1 18519.0 685.725   2
   1   4   0 8869.23 468.297   2
   1   4   1 3442.23 323.611   2
  -1  -4  -2 8410.47 417.050   2
  -1  -4  -2 8941.56 501.081   3
  -1  -4  -2 8200.97 372.603   1
   1   4   2 7772.30 446.904   2
  -1  -4  -3 15502.3 540.960   1
  -1  -4  -3 13492.2 519.750   2
  -1  -4  -3 14228.8 638.700   3
   1   4   4 43.4674 81.3058   6
  -1  -4  -4 120.444 90.5578   1
  -1  -4  -4 132.474 71.0110   2
  -1  -4  -4 38.5961 91.6802   3
  -1  -4  -5 4.88564 97.3834   3
  -1  -4  -5-4.85159 42.6923   2
  -1  -4  -5-36.5287 101.285   1
   1   4   5 3.78690 74.3798   6
   1   4   6 7398.21 457.433   6
  -1  -4  -6 7437.32 386.398   2
  -1  -4  -6 7949.45 477.833   1
  -1  -4  -6 7218.99 504.913   3
  -1  -4  -7-12.3716 99.4883   3
  -1  -4  -7 16.0167 68.5450   1
   1   4   7 29.2855 64.0190   6
  -1  -4  -8 110.638 115.965   1
   1   4   8 76.5219 57.6638   6
  -1  -4  -8 279.209 137.036   3
  -1  -4  -9 1111.84 211.817   3
  -1  -4  -9 988.402 219.107   1
   1   4   9 1257.46 202.356   6
  -1  -4 -10 2200.95 295.274   1
  -1  -4 -10 2193.81 303.970   3
   1   4  10 2389.53 288.411   6
   1   4  11 3675.37 353.765   6
  -1  -4 -11 3349.24 369.428   1
  -1  -4 -11 3583.10 378.370   3
  -1  -4 -12 539.169 160.631   3
   1   4  12 533.164 140.208   6
  -1  -4 -12 509.913 147.515   1
   1   4  13 245.856 100.970   6
  -1  -4 -13 370.012 142.181   1
  -1  -4 -13 147.148 121.636   3
  -1  -4 -14 497.680 181.160   1
  -1  -4 -15 83.7241 85.8622   1
  -1  -4 -16 197.683 136.603   1
   1   5 -15 27.2772 61.4411   5
   1   5 -14 112.326 56.8954   5
   1   5 -13-8.66409 57.5300   2
   1   5 -13 24.4292 54.9137   5
   1   5 -12 2295.81 374.501   2
   1   5 -12 1967.40 297.375   5
   1   5 -11 576.078 232.955   2
   1   5 -11 118.842 96.9775   5
   1   5 -10 366.222 138.127   5
   1   5 -10 390.615 155.140   2
  -1  -5   9 2426.34 128.025   3
  -1  -5   9 2551.49 132.459   3
   1   5  -9 2630.32 293.272   5
   1   5  -9 2097.36 272.531   6
   1   5  -8 1205.91 184.881   5
   1   5  -8 1161.87 241.030   2
   1   5  -8 1083.04 180.170   4
  -1  -5   8 1188.48 121.870   3
   1   5  -8 1186.12 206.571   6
   1   5  -7 4713.37 365.072   4
  -1  -5   7 5045.97 438.371   2
   1   5  -7 4975.25 471.873   2
   1   5  -7 4389.34 385.207   6
   1   5  -7 4681.62 339.360   5
  -1  -5   7 4811.54 264.225   3
  -1  -5   6 6812.12 414.392   4
  -1  -5   6 6778.85 330.348   3
  -1  -5   6 7978.30 537.280   2
   1   5  -6 7136.85 389.316   5
   1   5  -6 7545.25 547.598   2
   1   5  -6 7012.64 475.311   6
  -1  -5   5 6524.48 378.058   4
  -1  -5   5 6328.44 466.267   2
   1   5  -5 6360.82 497.715   2
  -1  -5   5 5976.02 320.996   3
   1   5  -4 1434.57 233.077   2
  -1  -5   4 1238.76 148.900   4
  -1  -5   4 1288.91 204.157   2
  -1  -5   3 8479.55 359.259   4
   1   5  -3 9119.85 569.693   2
  -1  -5   3 8428.09 336.665   5
   1   5  -2 477.710 149.754   2
  -1  -5   2 625.963 90.6814   5
   1   5  -1 15.0657 96.8169   2
   1   5   0-33.7071 104.582   2
  -1  -5  -1 2050.53 253.967   3
   1   5   1 1876.88 253.164   2
  -1  -5  -2 75.8537 74.7291   2
   1   5   2 39.6160 82.6773   2
  -1  -5  -2 115.880 110.508   3
  -1  -5  -3 689.346 164.630   3
  -1  -5  -3 440.714 124.507   2
   1   5   4 4598.74 376.234   6
  -1  -5  -4 5209.82 360.608   1
  -1  -5  -4 4511.71 415.036   3
  -1  -5  -4 4473.81 336.964   2
  -1  -5  -5 254.218 92.5051   2
   1   5   5 428.757 133.842   6
  -1  -5  -5 447.056 156.119   3
  -1  -5  -5 375.449 123.965   1
  -1  -5  -6 225.677 121.740   3
  -1  -5  -6 123.010 81.2826   1
   1   5   6 172.121 87.2216   6
  -1  -5  -6 160.500 55.3641   2
  -1  -5  -7 821.919 192.490   1
  -1  -5  -7 478.507 121.226   2
   1   5   7 813.493 185.454   6
  -1  -5  -7 614.140 187.872   3
  -1  -5  -8 712.197 142.968   2
  -1  -5  -8 737.394 196.074   3
   1   5   8 629.707 161.388   6
  -1  -5  -8 682.938 181.359   1
  -1  -5  -9 31.1900 44.6960   2
  -1  -5  -9 187.430 104.757   3
  -1  -5  -9 11.5916 88.0214   1
   1   5   9-14.6959 98.9701   6
  -1  -5 -10 146.924 70.8622   2
  -1  -5 -10-36.5974 128.881   3
   1   5  10 221.487 124.005   6
  -1  -5 -10 226.420 112.963   1
   1   5  11 8018.52 568.453   6
  -1  -5 -11 7958.54 573.262   1
  -1  -5 -11 7511.11 596.580   3
  -1  -5 -11 7308.53 428.558   2
   1   5  12 795.681 169.558   6
  -1  -5 -12 535.834 152.332   3
  -1  -5 -12 747.577 194.980   1
   1   5  13-35.0777 58.6652   6
  -1  -5 -13-14.9553 59.6103   1
  -1  -5 -13-8.80171 81.6691   3
  -1  -5 -14 196.214 114.857   1
  -1  -5 -15-69.5135 75.8483   1
   1   6 -14 37.1970 59.5921   5
   1   6 -13 160.548 92.6746   5
   1   6 -13 209.174 124.427   2
   1   6 -12 18.8758 53.9863   5
   1   6 -12 167.611 101.469   2
   1   6 -11 1167.85 211.939   5
   1   6 -11 1141.82 258.836   2
   1   6 -10 899.028 176.206   5
   1   6 -10 1038.24 249.094   2
  -1  -6   9 147.130 39.8601   3
   1   6  -9 22.3048 56.9557   5
   1   6  -9 154.394 109.825   2
  -1  -6   8 1439.03 143.536   3
   1   6  -8 1638.30 296.913   2
  -1  -6   8 1681.32 161.321   3
  -1  -6   7 3769.39 340.631   4
   1   6  -7 4086.73 376.635   6
   1   6  -7 3856.41 435.712   2
  -1  -6   7 4065.68 280.446   3
  -1  -6   7 3676.75 254.680   3
  -1  -6   6 744.951 142.232   3
  -1  -6   6 474.743 95.8346   3
  -1  -6   6 615.147 135.513   4
   1   6  -6 818.445 211.962   2
  -1  -6   6 547.859 145.745   2
   1   6  -5 7715.93 579.433   2
  -1  -6   5 7231.95 530.528   2
  -1  -6   5 7383.51 407.179   4
  -1  -6   4 8827.08 414.210   4
   1   6  -4 9040.20 613.359   2
  -1  -6   4 9288.77 583.095   2
  -1  -6   4 8876.32 386.959   5
  -1  -6   3 3566.86 238.327   5
   1   6  -3 3686.64 406.059   2
  -1  -6   3 3386.14 244.887   4
  -1  -6   2 231.058 99.6057   3
  -1  -6   2 422.241 91.0784   4
   1   6  -2 198.484 124.656   2
   1   6  -1 216.003 120.884   2
  -1  -6   1 101.190 80.8646   3
   1   6   0 602.595 179.880   2
  -1  -6   0 412.433 142.761   3
  -1  -6  -1-14.5007 123.948   3
   1   6   1 96.9432 97.5910   2
   1   6   2 1176.98 234.762   2
  -1  -6  -2 1521.25 228.425   2
  -1  -6  -2 1503.00 260.313   3
  -1  -6  -3 19593.4 893.162   3
  -1  -6  -3 20533.0 798.192   2
  -1  -6  -4 668.476 211.373   3
  -1  -6  -4 524.852 143.671   2
   1   6   4 411.933 138.230   6
  -1  -6  -5 8871.34 526.876   2
  -1  -6  -5 8585.87 623.295   3
   1   6   5 8881.41 573.381   6
  -1  -6  -5 9197.28 523.687   1
  -1  -6  -6 842.446 222.117   3
  -1  -6  -6 555.887 180.537   1
  -1  -6  -6 729.034 164.271   2
   1   6   6 634.132 147.966   1
   1   6   6 721.442 177.884   6
  -1  -6  -7 45.0009 114.545   3
  -1  -6  -7 276.664 111.222   2
   1   6   7 116.674 83.3344   6
  -1  -6  -7 71.4965 115.425   1
  -1  -6  -8 12593.0 791.556   3
  -1  -6  -8 11579.1 606.049   2
   1   6   8 12634.4 726.504   6
  -1  -6  -8 12960.3 722.521   1
  -1  -6  -9-22.9236 51.7632   2
  -1  -6  -9 49.7372 127.166   1
  -1  -6  -9 80.6474 118.317   3
   1   6   9 146.645 127.322   6
   1   6  10 293.363 146.400   6
  -1  -6 -10 163.625 89.3589   2
  -1  -6 -10-20.9785 69.5796   1
  -1  -6 -10 197.732 111.303   3
  -1  -6 -11 265.600 112.774   1
   1   6  11 125.784 103.950   6
  -1  -6 -11 148.684 95.0785   3
   1   6  12 1978.02 305.606   6
  -1  -6 -12 1527.91 284.315   1
  -1  -6 -12 1832.56 315.732   3
   1   6  13 160.673 107.944   6
  -1  -6 -13 328.679 145.202   1
  -1  -6 -13 181.748 131.507   3
  -1  -6 -14-192.423 112.102   3
  -1  -6 -14 77.5714 59.0511   1
  -1  -6 -15 1943.68 354.267   1
   1   7 -13 1497.86 305.891   2
   1   7 -12 283.727 151.190   2
   1   7 -11 1248.44 297.932   2
   1   7 -10 434.481 201.450   2
   1   7  -9 1299.74 290.645   2
  -1  -7   8 4352.04 391.618   4
  -1  -7   8 4466.26 275.770   3
   1   7  -8 4667.85 520.685   2
  -1  -7   8 4236.73 283.071   3
  -1  -7   7 246.101 102.518   4
   1   7  -7 100.879 117.452   2
  -1  -7   7 119.694 56.9261   3
  -1  -7   7 98.8284 68.2594   3
  -1  -7   6 279.691 100.835   4
  -1  -7   6 192.022 94.4811   3
  -1  -7   6 157.696 63.2943   3
   1   7  -6 359.915 181.135   2
  -1  -7   5 6246.49 390.576   4
   1   7  -5 5586.01 528.808   2
  -1  -7   5 5965.36 420.011   3
  -1  -7   5 5724.50 352.811   5
  -1  -7   4 400.098 92.3629   5
  -1  -7   4 251.870 78.9985   4
   1   7  -4 401.687 167.538   2
  -1  -7   4 305.405 118.915   3
  -1  -7   4 308.473 120.370   2
  -1  -7   3 5323.46 326.890   4
   1   7  -3 5260.38 512.520   2
  -1  -7   3 5535.90 440.111   3
  -1  -7   3 5627.18 482.896   2
  -1  -7   3 4694.57 290.794   5
   1   7  -2 2567.57 349.024   2
  -1  -7   2 2192.58 279.885   3
  -1  -7   1 13.6495 96.4841   3
   1   7  -1 112.550 138.063   2
   1   7   0 4973.17 464.510   2
  -1  -7   0 4835.02 443.641   3
  -1  -7  -1 2007.96 305.143   3
   1   7   1 2075.79 224.610   1
   1   7   1 1807.94 298.229   2
  -1  -7  -2 952.449 240.749   3
  -1  -7  -2 1367.74 235.261   2
  -1  -7  -3 1651.34 292.550   3
  -1  -7  -3 1893.57 269.521   2
   1   7   4 6646.16 533.877   6
  -1  -7  -4 5827.39 471.600   2
  -1  -7  -4 6413.27 566.386   3
   1   7   4 5511.33 398.405   1
  -1  -7  -5 290.285 115.856   2
   1   7   5 358.589 142.334   6
  -1  -7  -5 202.748 147.010   3
  -1  -7  -6 14171.2 719.098   2
  -1  -7  -6 12486.2 858.824   3
   1   7   6 13676.8 783.181   6
  -1  -7  -7 4045.23 473.806   3
   1   7   7 4736.10 469.887   6
  -1  -7  -8 723.753 235.297   1
  -1  -7  -8 1055.67 197.168   2
   1   7   8 1382.73 275.133   6
  -1  -7  -8 1026.03 258.730   3
  -1  -7  -9 43.3751 110.214   3
  -1  -7  -9 0.36515 77.7422   1
  -1  -7  -9 55.0330 41.4723   2
   1   7   9 68.5354 83.1918   6
  -1  -7 -10-47.9950 101.263   3
  -1  -7 -10-23.3154 110.245   1
   1   7  10-45.7180 86.7810   6
  -1  -7 -10 74.1111 61.9945   2
   1   7  11 46.2423 91.2031   6
  -1  -7 -11-110.274 108.734   1
  -1  -7 -11 1.59943 113.863   3
   1   7  12 689.582 206.858   6
  -1  -7 -12 420.579 132.062   1
  -1  -7 -12 130.038 92.7856   3
  -1  -7 -13-228.807 125.214   1
   1   7  13-57.8712 76.6786   6
  -1  -7 -13-74.9307 100.823   3
  -1  -7 -14 34.8008 76.9857   3
  -1  -7 -14 80.8901 100.150   1
   1   8 -12 980.574 279.868   2
   1   8 -11 3008.05 463.319   2
   1   8 -10 4.78320 106.711   2
   1   8  -9 307.580 159.104   2
  -1  -8   8 1719.43 254.337   4
  -1  -8   8 2176.51 222.301   3
   1   8  -8 2529.68 386.832   2
  -1  -8   7 386.964 117.601   4
  -1  -8   7 165.404 66.6332   3
  -1  -8   7 331.189 97.4535   3
   1   8  -7 319.393 159.521   2
  -1  -8   6 376.423 122.511   3
   1   8  -6 373.737 159.032   2
  -1  -8   6 424.881 117.311   4
  -1  -8   5 594.964 124.899   5
   1   8  -5 438.089 185.086   2
  -1  -8   5 516.692 146.243   3
  -1  -8   5 514.684 116.164   4
  -1  -8   4 215.984 99.0065   3
  -1  -8   4 86.8757 57.9045   4
   1   8  -4 216.694 172.506   2
  -1  -8   4 230.489 75.1356   5
  -1  -8   3 143.947 61.5920   5
  -1  -8   3 112.643 99.0959   3
   1   8  -3 100.165 178.142   2
  -1  -8   3 178.143 68.4661   4
   1   8  -2 185.076 190.822   2
  -1  -8   2 422.727 131.869   3
   1   8  -1 934.635 270.694   2
  -1  -8   1 971.193 218.777   3
  -1  -8   0 2089.94 304.116   2
   1   8   0 1635.54 320.853   2
  -1  -8   0 1648.78 288.869   3
  -1  -8  -1 433.349 173.689   3
   1   8   1 784.877 209.382   2
   1   8   1 920.331 161.233   1
  -1  -8  -1 679.237 168.933   2
   1   8   2 4316.56 348.782   1
  -1  -8  -2 5181.22 471.049   2
  -1  -8  -2 4801.76 505.695   3
  -1  -8  -3 5480.44 483.862   2
  -1  -8  -3 5463.04 543.179   3
   1   8   4 90.8959 118.116   6
  -1  -8  -4-82.2772 187.052   3
  -1  -8  -4-41.4074 82.8538   2
  -1  -8  -5 300.797 217.265   3
  -1  -8  -5 805.717 187.616   2
   1   8   5 752.993 211.682   6
  -1  -8  -6 7006.78 528.598   2
  -1  -8  -6 5734.32 641.390   3
   1   8   6 7226.52 606.479   6
  -1  -8  -7 1150.82 274.787   3
   1   8   7 1169.66 245.408   6
  -1  -8  -8 4704.75 545.907   3
   1   8   8 3862.40 466.249   6
   1   8   9 15.4359 73.0768   6
  -1  -8  -9 228.728 128.702   3
  -1  -8 -10-153.254 180.689   3
   1   8  10 123.806 113.418   6
  -1  -8 -11-226.177 177.406   3
   1   8  11-51.8241 97.6999   6
  -1  -8 -12 116.472 123.151   3
   1   8  12 526.374 206.574   6
  -1  -8 -13 292.738 143.146   3
   1   8  13 1035.91 254.784   6
  -1  -8 -14-444.794 175.750   3
   1   9 -12-60.9895 91.6180   2
   1   9 -11 148.286 131.422   2
   1   9 -10-10.4454 99.1410   2
   1   9  -9 1083.57 282.228   2
   1   9  -8 448.842 211.901   2
  -1  -9   8 573.510 156.077   4
  -1  -9   7 140.888 70.3842   3
  -1  -9   7-15.9056 57.3410   4
  -1  -9   6 52.0307 64.4849   4
  -1  -9   6-58.0546 66.7042   3
   1   9  -6-13.2799 98.1876   2
  -1  -9   5 1033.98 192.574   3
   1   9  -5 483.074 243.745   2
  -1  -9   5 930.833 154.294   5
  -1  -9   5 796.228 147.225   4
  -1  -9   4 16.2001 33.1029   5
  -1  -9   4 74.1409 68.2528   3
   1   9  -4 12.7893 131.056   2
  -1  -9   4-112.719 79.3633   4
  -1  -9   3 2245.44 239.723   4
  -1  -9   3 2850.08 366.418   3
  -1  -9   3 2584.92 247.971   5
   1   9  -2 498.879 225.761   2
  -1  -9   2 1463.66 273.994   3
   1   9  -1 225.505 153.918   2
  -1  -9   1 109.762 109.173   3
   1   9   0 916.704 266.400   2
  -1  -9   0 814.103 224.589   3
  -1  -9  -1 147.552 188.177   3
  -1  -9  -2-58.0367 155.600   3
  -1  -9  -3-240.308 140.109   3
   1   9   3 24.6874 125.297   6
  -1  -9  -4 2895.57 435.663   3
   1   9   4 2881.60 411.306   6
  -1  -9  -5 1507.53 455.229   3
   1   9   5 2974.48 426.626   6
   1   9   6 4317.44 507.162   6
  -1  -9  -6 2253.08 512.124   3
   1   9   7 3325.81 439.877   6
  -1  -9  -7 3608.75 492.590   3
   1   9   8 85.8481 113.730   6
  -1  -9  -8 91.1807 111.473   3
  -1  -9  -9 105.814 150.921   3
   1   9   9-142.737 126.528   6
  -1  -9 -10 1354.84 332.092   3
   1   9  10 1482.39 295.647   6
  -1  -9 -11 1365.06 347.360   3
   1   9  11 1402.36 295.972   6
  -1  -9 -12-176.747 193.014   3
   1   9  12-85.6226 81.6509   6
  -1  -9 -13 785.534 263.084   3
   1   9  13 308.325 146.819   6
  -1  -9 -14 768.523 259.083   3
   1  10 -12 101.375 101.673   2
   1  10 -11-114.455 116.306   2
   1  10 -10 653.412 234.562   2
  -1 -10   9 325.784 136.485   4
   1  10  -9 255.651 143.933   2
  -1 -10   8 821.530 183.498   4
   1  10  -8 613.192 209.350   2
   1  10  -7 2963.69 475.574   2
  -1 -10   7 2315.64 283.794   4
  -1 -10   7 3051.80 336.874   3
  -1 -10   6 1024.78 190.927   3
  -1 -10   6 844.212 169.695   4
   1  10  -6 1172.60 298.247   2
  -1 -10   5 5396.87 402.397   4
   1  10  -5 5828.72 670.365   2
  -1 -10   5 6800.52 550.299   3
  -1 -10   5 5878.39 385.642   5
  -1 -10   4 2056.98 239.160   4
  -1 -10   4 2374.52 339.614   3
   1  10  -4 1552.03 427.993   2
  -1 -10   4 2075.93 235.142   5
  -1 -10   3 989.408 160.176   5
  -1 -10   3 908.328 210.662   3
  -1 -10   3 1008.99 169.351   4
   1  10  -3 459.543 265.595   2
  -1 -10   2 217.381 133.354   3
   1  10  -2-14.3584 175.971   2
   1  10  -1 4026.60 607.308   2
  -1 -10   1 5874.58 575.994   3
  -1 -10   0 5254.13 558.715   3
  -1 -10  -1 1342.89 297.732   3
  -1 -10  -2 1991.71 383.094   3
  -1 -10  -3 186.778 163.319   3
   1  10   3 174.789 147.131   6
   1  10   4 28.7057 136.540   6
  -1 -10  -4-33.5402 119.867   3
   1  10   5 473.687 197.817   6
  -1 -10  -5 222.167 154.243   3
  -1 -10  -6 512.274 226.398   3
   1  10   6 353.648 188.418   6
  -1 -10  -7 214.119 133.408   3
   1  10   7 108.711 135.956   6
  -1 -10  -8-25.5734 106.871   3
   1  10   8-58.9002 149.212   6
   1  10   9 578.784 225.618   6
  -1 -10  -9 330.054 206.680   3
  -1 -10 -10 174.064 143.435   3
   1  10  10 634.223 245.984   6
  -1 -10 -11 1832.39 403.846   3
   1  10  11 1750.01 361.125   6
   1  10  12 47.3643 139.171   6
  -1 -10 -12-305.315 127.647   3
   1  10  13-190.310 133.791   6
   1  11 -10 508.008 207.682   2
   1  11  -9 338.392 180.370   2
   1  11  -8 580.212 228.115   2
  -1 -11   8 458.049 148.214   4
  -1 -11   7-32.5189 55.9748   4
   1  11  -7 356.039 198.015   2
  -1 -11   6 1553.84 234.779   4
  -1 -11   6 1817.16 288.613   3
   1  11  -6 2005.28 408.896   2
  -1 -11   5 1231.12 248.862   3
   1  11  -5 991.678 280.553   2
  -1 -11   5 737.039 161.076   4
  -1 -11   4 3173.14 316.201   4
  -1 -11   4 3112.34 399.232   3
   1  11  -4 3633.12 518.372   2
  -1 -11   3 3535.57 325.691   4
   1  11  -3 4440.14 565.802   2
  -1 -11   3 4277.82 491.225   3
  -1 -11   2 201.030 107.720   3
   1  11  -2 23.9601 106.332   2
  -1 -11   1 74.0205 126.682   3
  -1 -11   0-152.185 167.869   3
  -1 -11  -1 603.323 225.139   3
   1  11   2 203.555 133.107   6
  -1 -11  -2 239.119 157.234   3
  -1 -11  -3 924.223 284.416   3
   1  11   3 1139.85 290.780   6
  -1 -11  -4 774.759 256.104   3
   1  11   4 634.622 228.677   6
  -1 -11  -5 1992.85 403.354   3
   1  11   5 1534.15 335.430   6
   1  11   6-25.7429 89.6690   6
  -1 -11  -6 58.8295 139.096   3
  -1 -11  -7-4.87644 117.751   3
   1  11   7 58.5964 132.556   6
  -1 -11  -8 268.442 185.318   3
   1  11   8 462.418 200.135   6
  -1 -11  -9 597.834 244.117   3
   1  11   9 803.234 282.387   6
  -1 -11 -10 100.257 136.272   3
   1  11  10 21.4904 101.438   6
  -1 -11 -11 177.205 170.663   3
   1  11  11-65.1355 96.3819   6
   1  11  12-201.039 142.267   6
   1  12  -8-280.788 180.495   2
   1  12  -7 21.3852 158.067   2
   1  12  -6 1341.98 349.424   2
  -1 -12   5 1860.34 305.967   3
  -1 -12   5 1738.24 244.314   4
   1  12  -5 2120.36 422.494   2
  -1 -12   4 3152.56 326.932   4
   1  12  -4 4409.80 593.227   2
  -1 -12   4 4338.25 503.622   3
  -1 -12   3 170.517 96.9599   4
  -1 -12   3-145.988 140.457   3
  -1 -12   2 1015.60 252.764   3
  -1 -12   1 690.060 242.744   3
  -1 -12   0 2521.55 404.510   3
  -1 -12  -1 2662.13 427.609   3
  -1 -12  -2 605.300 181.058   3
   1  12   2 524.885 211.052   6
  -1 -12  -3 2505.26 450.072   3
   1  12   3 1656.33 360.919   6
  -1 -12  -4 1510.21 368.407   3
   1  12   4 1079.22 296.349   6
  -1 -12  -5-140.683 125.337   3
   1  12   5-205.415 188.006   6
   1  12   6 451.971 182.394   6
  -1 -12  -6 558.717 232.976   3
  -1 -12  -7 210.430 184.617   3
   1  12   7 441.631 198.248   6
  -1 -12  -8-278.441 191.867   3
   1  12   8 113.942 162.427   6
  -1 -12  -9 356.674 128.921   3
   1  12   9 377.727 230.190   6
   1  12  10 338.348 174.143   6
  -1 -13   4 290.011 122.294   3
  -1 -13   3-20.9969 74.5582   3
  -1 -13   2 1449.13 323.404   3
  -1 -13   1 0.64425 144.894   3
  -1 -13   0 1378.99 333.053   3
  -1 -13  -1 1054.36 276.538   3
   1  13   1 794.006 286.538   6
  -1 -13  -2-27.5556 149.494   3
   1  13   2-74.8390 107.773   6
  -1 -13  -3-132.098 175.028   3
   1  13   3 41.7314 128.720   6
   1  13   4 231.245 178.009   6
  -1 -13  -4 84.6422 166.836   3
  -1 -13  -5 135.662 100.409   3
   1  13   5 34.6349 112.752   6
  -1 -13  -6 981.462 343.573   3
   1  13   6 635.217 234.547   6
   1  13   7 491.952 231.740   6
  -1 -14   4 214.867 142.356   3
  -1 -14   3 123.703 116.825   3
  -1 -14   2-102.668 112.281   3
  -1 -14   1-251.124 172.199   3
   1  14  -1-71.5137 147.954   6
   1  14   0-65.9483 155.580   6
  -1 -14   0 166.522 141.340   3
   1  14   1 565.245 241.369   6
  -1 -14  -1 525.408 232.561   3
  -1 -14  -2 768.864 247.279   3
   1  14   2 334.618 193.626   6
  -1 -14  -3-49.1324 106.688   3
  -1 -15   3 855.197 243.850   3
  -1 -15   2-154.694 137.463   3
  -1 -15   1 721.720 285.159   3
   2 -14   1-110.374 114.198   3
   2 -14   2 498.934 224.389   3
   2 -14   3 603.007 218.879   3
   2 -14   4 238.945 127.083   4
   2 -13  -2-118.962 132.772   3
  -2  13   2 117.220 173.980   6
  -2  13   1-0.81097 163.320   6
   2 -13  -1-153.372 150.930   3
  -2  13   0 298.034 130.434   6
   2 -13   0 213.214 194.831   3
   2 -13   1 730.178 270.633   3
  -2  13  -1 501.708 237.113   6
  -2  13  -2 3750.21 571.818   6
   2 -13   2 2447.77 430.430   3
  -2  13  -3 112.709 153.746   6
   2 -13   3-83.7307 98.4839   3
  -2  13  -4 274.202 170.759   6
   2 -13   4-138.835 110.931   3
   2 -13   5 720.955 218.011   4
  -2  13  -5 797.542 270.294   6
   2 -13   6 1740.61 312.981   4
  -2  13  -6 1995.83 380.586   6
  -2  13  -7-8.66153 109.566   6
   2 -13   7-237.996 128.951   4
  -2  12   5 2134.35 452.870   6
   2 -12  -5 2736.78 525.793   3
  -2  12   4 794.176 275.573   6
   2 -12  -4 846.751 289.703   3
   2 -12  -3 2278.60 449.047   3
  -2  12   3 1883.35 426.724   6
  -2  12   2 100.259 135.983   6
   2 -12  -2 53.5129 127.713   3
   2 -12  -1 3016.62 501.511   3
  -2  12   1 3041.35 511.486   6
   2 -12   0 183.790 165.374   3
  -2  12   0-222.225 208.405   6
   2 -12   1 285.951 114.670   3
  -2  12  -1 182.996 151.582   6
   2 -12   2 774.356 215.898   3
  -2  12  -2 668.403 238.698   6
  -2  12  -3 440.724 220.479   6
   2 -12   3 187.784 76.1136   3
  -2  12  -4 72.5049 104.424   6
   2 -12   4 15.7431 71.1232   3
   2 -12   5 422.219 170.104   4
   2 -12   5 414.804 161.929   3
   2 -12   6 22.1935 73.9943   4
  -2  12  -6-52.4144 98.7178   6
   2 -12   7-219.949 130.485   4
  -2  12  -7-49.8708 83.3947   6
   2 -12   8 1180.57 273.075   4
   2 -11  -7 360.834 215.731   3
  -2  11   7 47.0918 102.327   6
  -2  11   6 1924.62 417.043   6
   2 -11  -6 1490.52 365.421   3
  -2  11   5 1455.31 378.660   6
   2 -11  -5 1395.15 369.286   3
   2 -11  -4 489.280 226.963   3
  -2  11   4-121.558 108.749   6
   2 -11  -3-60.3006 134.484   3
  -2  11   3 183.032 183.696   6
   2 -11  -2 51.9425 150.193   3
  -2  11   2 45.7229 109.401   6
   2 -11  -1 171.825 162.178   3
  -2  11   1 74.5741 146.163   6
  -2  11   0 376.927 178.398   6
   2 -11   0 452.072 189.330   3
   2 -11   1 1110.52 294.803   3
  -2  11  -1 1096.50 289.993   6
  -2  11  -2-99.8590 156.742   6
   2 -11   2 234.663 121.612   3
   2 -11   3-126.264 104.233   3
  -2  11  -3-90.3743 139.605   6
  -2  11  -4-401.597 182.828   6
   2 -11   4-8.59736 109.746   3
   2 -11   5 838.523 240.557   4
  -2  11  -5 506.877 192.807   6
   2 -11   5 722.838 197.757   3
   2 -11   6 263.924 143.252   4
   2 -11   6 113.095 101.944   3
  -2  11  -6 95.5439 96.4227   6
   2 -11   7 726.547 212.479   4
  -2  11  -7 517.630 203.455   6
   2 -11   8-32.4047 99.4594   4
  -2  11  -8-15.3550 124.020   6
   2 -11   9 495.110 171.893   4
   2 -11  10 143.104 113.118   4
  -2  10   9 234.046 165.036   6
   2 -10  -9 122.150 157.539   3
  -2  10   8 139.156 180.241   6
   2 -10  -8 27.6164 163.330   3
  -2  10   7-72.6131 104.075   6
   2 -10  -7 301.974 193.415   3
   2 -10  -6 367.040 209.704   3
  -2  10   6 149.750 106.864   6
  -2  10   5 658.540 252.412   6
   2 -10  -5 1073.68 301.223   3
   2 -10  -4 122.959 115.986   3
  -2  10   4 136.649 158.601   6
   2 -10  -3 836.585 277.290   3
  -2  10   3 894.544 292.061   6
   2 -10  -2-126.610 119.429   3
  -2  10   2 210.022 160.938   6
   2 -10  -1 3888.38 507.006   3
  -2  10   1 3546.20 498.657   6
   2 -10   0-184.617 121.313   3
  -2  10   0 20.5195 162.450   6
  -2  10  -1 34.5429 142.205   6
   2 -10   1 92.5608 113.624   3
   2 -10   2 123.591 92.0572   3
  -2  10  -2 245.503 139.282   6
   2 -10   3 3616.10 445.003   3
  -2  10  -3 3187.01 440.893   6
  -2  10  -4 417.498 159.312   6
   2 -10   4 113.170 80.8376   3
  -2  10  -5 595.337 185.888   6
   2 -10   5 1093.15 229.667   3
   2 -10   6 2634.69 389.348   4
   2 -10   6 2693.20 352.659   3
  -2  10  -6 2019.24 347.218   6
   2 -10   7-85.6215 94.0996   4
  -2  10  -7 4.04893 84.8460   6
   2 -10   8 619.350 193.111   4
  -2  10  -8 1249.02 275.485   6
   2 -10   9 338.294 131.959   4
  -2  10  -9 487.009 182.322   6
   2 -10  10-174.769 120.230   4
   2 -10  11 286.735 156.358   4
  -2   9  11-375.571 190.745   6
   2  -9 -11-281.047 171.675   3
  -2   9  10 2696.69 465.213   6
   2  -9 -10 1834.20 417.803   3
  -2   9   9-136.421 119.805   6
   2  -9  -9 153.289 171.919   3
  -2   9   8 38.1452 99.2916   6
   2  -9  -8-191.643 179.632   3
  -2   9   7 588.200 192.161   6
   2  -9  -7 701.068 261.368   3
  -2   9   6-36.9808 115.680   6
   2  -9  -6 176.005 190.071   3
  -2   9   5 1883.00 373.074   6
   2  -9  -5 1689.48 373.496   3
   2  -9  -4 822.970 265.077   3
  -2   9   4 679.985 260.410   6
   2  -9  -3 85.7617 137.279   3
  -2   9   3 2.76486 148.369   6
   2  -9  -2 12625.4 921.767   3
  -2   9   2 9787.15 886.260   6
  -2   9   1 28.9713 118.873   6
   2  -9  -1 357.018 196.764   3
   2  -9   0 22671.8 1173.93   3
  -2   9   0 23042.1 1183.54   6
   2  -9   1 21.1151 104.732   3
  -2   9  -1 98.8379 137.752   6
   2  -9   2 5230.58 530.620   3
  -2   9  -2 5450.89 561.820   6
  -2   9  -3-155.876 150.391   6
   2  -9   3-320.946 137.025   3
   2  -9   4 13978.2 808.334   3
  -2   9  -4 14038.3 872.087   6
  -2   9  -5-14.9834 82.0446   6
   2  -9   5 44.3116 91.3972   3
   2  -9   6 1866.86 305.761   4
   2  -9   6 1456.51 232.367   3
  -2   9  -6 1485.35 277.577   6
   2  -9   7 16.5285 80.6762   4
   2  -9   7 117.055 58.7165   3
  -2   9  -7 195.782 139.586   6
   2  -9   8-75.3842 110.694   4
  -2   9  -8 152.556 101.921   6
   2  -9   9 1406.18 281.198   4
  -2   9  -9 1526.82 263.916   6
   2  -9  10 538.914 184.640   4
   2  -9  11 24.1443 87.0118   4
   2  -9  12 48.7629 98.0483   4
  -2   8  12 211.440 139.505   6
   2  -8 -12 150.142 128.751   3
  -2   8  11-21.7274 129.620   6
   2  -8 -11 509.971 239.962   3
  -2   8  10 1127.22 315.811   6
   2  -8 -10 1208.96 330.717   3
   2  -8  -9 181.856 177.795   3
  -2   8   9-136.476 93.5916   6
   2  -8  -8 116.930 112.247   3
  -2   8   8 373.978 182.914   6
  -2   8   7 819.302 231.502   6
   2  -8  -7 881.543 264.669   3
   2  -8  -6 973.241 281.452   3
  -2   8   6 862.168 254.301   6
  -2   8   5 64.3840 128.434   6
   2  -8  -5 12.2661 134.366   3
   2  -8  -4 3943.42 503.497   3
  -2   8   4 2528.39 453.949   6
   2  -8  -3 435.057 205.997   3
  -2   8   3 116.179 215.644   6
   2  -8  -2-143.767 171.441   3
  -2   8   2 67.6038 133.304   6
   2  -8  -1 5193.36 550.601   3
  -2   8   1 4253.80 531.843   6
   2  -8   0 1190.51 275.032   3
  -2   8   0 844.367 222.325   6
  -2   8  -1 10490.9 748.645   6
   2  -8   1 10607.2 736.916   3
  -2   8  -2 20871.4 1040.39   6
   2  -8   2 21214.5 1003.19   3
  -2   8  -2 20299.3 924.151   3
   2  -8   3 3285.19 381.916   3
  -2   8  -3 3210.97 359.337   3
  -2   8  -3 3630.24 432.068   6
  -2   8  -4 3697.89 368.433   3
   2  -8   4 3739.20 396.128   3
  -2   8  -4 3957.68 439.831   6
   2  -8   5 1223.53 224.491   3
  -2   8  -5 1074.13 223.579   6
   2  -8   6 237.353 130.285   4
   2  -8   6 402.568 138.873   3
  -2   8  -6 185.248 81.5918   6
   2  -8   7 1185.70 238.001   4
  -2   8  -7 1514.14 269.978   6
   2  -8   7 1293.39 193.983   3
   2  -8   8 1824.65 293.861   4
   2  -8   8 1683.44 194.638   3
  -2   8  -8 1622.69 272.193   6
   2  -8   9 2647.85 365.127   4
  -2   8  -9 2789.03 342.942   6
   2  -8  10 1022.53 251.066   4
  -2   8 -10 1334.84 227.970   6
   2  -8  11 140.547 118.510   4
   2  -8  12 2.87235 99.9929   4
   2  -7 -13 3515.21 520.445   3
  -2   7  13 4592.78 596.832   6
  -2   7  12 417.060 204.005   6
   2  -7 -12-213.438 194.400   3
  -2   7  11 1560.07 350.567   6
   2  -7 -11 1004.28 262.814   3
  -2   7  10-4.34303 99.4569   6
   2  -7 -10 274.876 187.708   3
   2  -7  -9 384.811 191.978   3
  -2   7   9 174.722 103.821   6
  -2   7   8 330.108 149.116   6
   2  -7  -8 255.372 100.962   3
   2  -7  -7 8249.62 747.631   3
  -2   7   7 9641.04 778.506   6
  -2   7   6 891.056 242.931   6
   2  -7  -6 645.116 316.181   3
  -2   7   5 249.950 135.030   6
   2  -7  -5 3.97788 122.627   3
   2  -7  -4-24.5568 147.831   3
  -2   7   4-25.4941 100.563   6
   2  -7  -3 3038.13 425.190   3
  -2   7   3 1273.89 377.017   6
  -2   7   2 2586.34 426.103   6
   2  -7  -2 2670.69 384.997   3
  -2   7   1 1684.33 333.528   6
   2  -7  -1 2291.57 356.636   3
  -2   7   0 15.8520 98.8773   6
   2  -7   0 205.795 134.595   3
  -2   7   0 22.8316 60.9471   3
   2  -7   1 6707.12 553.120   3
  -2   7  -1 7089.71 537.688   3
  -2   7  -1 6507.65 555.344   6
  -2   7  -2 1198.42 241.025   6
  -2   7  -2 1766.11 269.328   3
   2  -7   2 1224.09 240.295   3
  -2   7  -3 17515.5 865.536   6
   2  -7   3 17134.0 811.888   3
  -2   7  -3 16423.5 783.200   3
   2  -7   4 1846.55 262.299   3
  -2   7  -4 2095.30 275.067   3
  -2   7  -4 2213.85 306.784   6
  -2   7  -5 1483.24 221.576   3
   2  -7   5 1715.76 241.964   3
  -2   7  -5 1872.37 283.100   6
   2  -7   6 2839.03 285.103   3
  -2   7  -6 2934.65 335.928   6
   2  -7   6 2660.61 347.986   4
   2  -7   7 3975.71 432.014   4
  -2   7  -7 4510.99 412.879   6
   2  -7   7 4175.66 308.234   3
   2  -7   8-12.6969 35.0757   3
   2  -7   8-75.8493 153.594   4
   2  -7   9 4769.80 484.154   4
   2  -7  10 302.525 135.361   4
   2  -7  11 48.9190 63.1851   4
   2  -7  12 256.220 164.173   4
   2  -7  13 289.223 169.403   4
  -2   6  14-12.7447 60.4840   6
  -2   6  13 538.467 202.995   6
   2  -6 -13 844.346 244.189   3
   2  -6 -12 335.071 139.367   3
  -2   6  12 437.306 206.326   6
  -2   6  11 514.351 198.755   6
   2  -6 -11-121.937 125.905   3
   2  -6 -10 149.738 135.565   3
  -2   6  10 174.241 152.118   6
  -2   6   9 396.611 167.163   6
   2  -6  -9 529.779 204.943   3
  -2   6   8 1560.95 329.722   6
   2  -6  -8 1288.30 306.799   3
   2  -6  -7 18819.3 1073.58   3
  -2   6   7 19803.5 1077.33   6
  -2   6   6 3092.47 429.929   6
   2  -6  -6 2944.13 443.456   3
  -2   6   5 284.522 131.804   6
  -2   6   5 384.900 103.458   1
   2  -6  -5 194.400 195.468   3
   2  -6  -4 2376.92 414.345   3
  -2   6   4 3207.53 418.819   6
  -2   6   4 2924.42 279.303   1
   2  -6  -3-70.0981 109.585   3
  -2   6   3 172.103 103.796   3
   2  -6  -3 87.1602 82.3393   6
  -2   6   3 37.7316 46.9380   1
  -2   6   3 104.984 130.699   6
  -2   6   2 8646.12 615.702   3
   2  -6  -2 8661.38 633.542   3
  -2   6   2 8425.69 627.660   6
   2  -6  -1 1631.51 279.409   3
  -2   6   1 1375.98 273.547   6
  -2   6   1 1422.45 249.221   3
   2  -6   0 76.1004 107.977   3
  -2   6   0 272.013 138.426   3
  -2   6   0 77.1011 101.931   6
  -2   6  -1 1132.35 210.841   3
   2  -6   1 1094.48 216.309   2
  -2   6  -1 1062.17 220.170   6
   2  -6   1 1091.84 224.005   3
  -2   6  -2 1495.60 231.846   3
  -2   6  -2 1383.52 237.954   6
   2  -6   2 1381.39 232.656   3
   2  -6   2 1682.20 253.462   2
   2  -6   3 5806.18 444.870   3
   2  -6   3 6430.08 498.963   2
  -2   6  -3 6287.71 451.459   3
  -2   6  -3 6286.17 476.666   6
   2  -6   4 883.128 160.227   5
  -2   6  -4 694.328 144.208   3
   2  -6   4 749.315 149.550   3
   2  -6   4 960.557 200.161   2
  -2   6  -4 719.732 158.553   6
   2  -6   5 473.292 165.965   4
   2  -6   5 50.8309 60.3146   5
   2  -6   5 469.236 140.184   2
  -2   6  -5 203.978 71.9187   3
   2  -6   5 234.363 90.1970   3
  -2   6  -5 241.477 98.2590   6
   2  -6   6 524.405 116.100   3
   2  -6   6 451.889 135.025   2
   2  -6   6 325.078 137.389   4
  -2   6  -6 480.763 130.524   6
   2  -6   7 1820.96 260.401   2
   2  -6   7 1222.15 208.647   4
   2  -6   7 1556.47 166.047   3
   2  -6   8 637.130 164.844   4
   2  -6   8 806.146 169.652   2
   2  -6   8 722.690 87.1619   3
   2  -6   9 2574.03 296.440   2
   2  -6   9 2084.77 310.217   4
   2  -6  10 3133.20 393.798   4
   2  -6  11 816.987 226.186   4
   2  -6  12 1076.59 243.180   4
   2  -6  13-43.5397 134.058   4
  -2   5  14 466.588 173.450   6
  -2   5  13 110.992 117.339   6
   2  -5 -13 109.805 98.7190   3
   2  -5 -12 1297.47 299.771   3
  -2   5  12 1595.93 335.846   6
   2  -5 -11-15.6779 99.7167   3
  -2   5  11 18.2195 83.6874   6
  -2   5  10 70.1021 113.543   6
   2  -5 -10-147.811 129.527   3
   2  -5  -9 1560.32 320.786   3
  -2   5   9 1973.15 349.165   6
   2  -5  -8 5820.01 583.405   3
  -2   5   8 6229.98 600.158   6
  -2   5   7 2120.05 247.259   1
  -2   5   7 1878.08 317.921   6
   2  -5  -7 1926.97 335.785   3
   2  -5  -6 13186.0 828.767   3
  -2   5   6 13933.1 851.585   6
  -2   5   6 14274.2 640.031   1
  -2   5   5 462.298 147.128   3
  -2   5   5 497.261 124.669   1
   2  -5  -5 384.102 162.821   3
  -2   5   5 494.876 178.693   6
   2  -5  -4 307.979 172.083   3
  -2   5   4 482.869 150.107   3
  -2   5   4 217.770 115.494   6
  -2   5   4 368.754 102.739   1
   2  -5  -4 295.599 130.599   6
  -2   5   3 938.572 226.757   6
  -2   5   3 865.967 143.614   1
   2  -5  -3 994.057 221.461   3
   2  -5  -2 1259.48 238.199   3
  -2   5   2 1257.40 232.676   6
  -2   5   1 1317.64 233.943   6
   2  -5  -1 1339.11 244.799   3
  -2   5   0 6009.57 453.659   3
   2  -5   0 6201.50 483.425   3
  -2   5   0 6163.65 472.592   6
  -2   5  -1 585.977 167.449   6
   2  -5   1 456.812 145.648   3
  -2   5  -1 769.993 166.441   3
  -2   5  -2 979.198 173.395   3
   2  -5   2 869.498 172.310   2
  -2   5  -2 925.317 189.440   6
   2  -5   2 676.668 153.920   3
  -2   5  -3 172.452 88.1808   3
  -2   5  -3 225.123 102.868   6
   2  -5   3-5.03463 56.7994   2
   2  -5   3 185.638 95.2554   3
   2  -5   4 7337.62 429.074   3
   2  -5   4 7455.00 476.210   2
  -2   5  -4 6875.30 414.058   3
   2  -5   4 7658.28 436.819   5
  -2   5  -4 7936.92 469.054   6
   2  -5   5 5924.88 445.668   4
   2  -5   5 4935.10 326.339   3
   2  -5   5 5612.40 418.511   2
  -2   5  -5 4830.35 323.995   3
  -2   5  -5 5230.56 374.012   6
   2  -5   5 5295.43 377.661   5
   2  -5   6 94.9830 64.9850   5
   2  -5   6 102.842 64.7206   2
   2  -5   6 123.752 93.5761   4
  -2   5  -6 19.7623 36.2044   3
   2  -5   6 105.074 63.4839   3
   2  -5   7 15.0955 73.5269   2
   2  -5   7 108.591 45.8677   3
   2  -5   8 6359.40 515.345   4
   2  -5   8 6546.94 460.414   2
  -2   5  -9 6.62412 51.3904   6
   2  -5   9-187.172 82.6533   2
   2  -5   9 26.2551 80.9022   4
   2  -5  10 961.299 169.984   2
   2  -5  10 1192.03 239.815   4
  -2   5 -10 864.478 126.258   6
  -2   5 -11-37.1324 84.3122   5
   2  -5  11 56.5871 82.7158   4
   2  -5  12 193.069 137.975   4
  -2   5 -12 311.707 144.987   5
  -2   5 -13 3375.11 425.188   5
  -2   5 -14 1571.93 293.688   5
  -2   4  14 166.764 124.371   6
   2  -4 -13 972.476 235.899   3
  -2   4  13 1232.51 284.076   6
   2  -4 -12 710.218 196.368   3
  -2   4  12 818.587 219.115   6
   2  -4 -11 168.845 127.526   3
  -2   4  11 390.487 195.442   6
  -2   4  10 1708.14 315.930   6
   2  -4 -10 1672.06 297.897   3
   2  -4  -9 191.734 122.979   3
  -2   4   9 123.216 111.491   6
  -2   4   8 19201.9 725.757   1
   2  -4  -8 21965.9 1052.18   3
  -2   4   8 22083.1 1083.62   6
  -2   4   7 1798.55 217.557   1
  -2   4   7 1696.96 293.773   6
   2  -4  -7 1714.58 295.649   3
  -2   4   6 119.066 100.003   3
  -2   4   6 251.009 142.870   6
  -2   4   6-42.9180 38.1486   1
   2  -4  -6-10.3130 77.3841   6
   2  -4  -6 98.1603 137.572   3
  -2   4   5 3535.70 285.493   1
   2  -4  -5 3818.15 412.259   3
  -2   4   5 4166.77 407.398   3
  -2   4   5 3506.03 407.098   6
   2  -4  -5 3738.28 389.623   6
  -2   4   4 5684.98 340.292   1
   2  -4  -4 5124.44 470.658   3
  -2   4   4 5325.30 447.100   3
  -2   4   4 5519.73 478.539   6
  -2   4   3 14132.6 519.582   1
   2  -4  -3 13730.8 728.711   3
  -2   4   3 14621.8 743.572   6
   2  -4  -2 15750.7 746.841   3
  -2   4   2 15487.9 740.909   6
   2  -4  -1 49263.5 1267.72   3
  -2   4   1 52878.2 1316.59   6
  -2   4   0 291.375 118.993   6
   2  -4   0 165.903 97.5551   3
  -2   4  -1 133.793 84.1180   3
   2  -4   1 1.11945 94.5935   3
  -2   4  -1 60.2386 110.409   6
   2  -4   2 9152.85 489.772   3
  -2   4  -2 8732.76 470.170   3
  -2   4  -2 9149.64 486.985   6
   2  -4   3 7010.38 431.748   2
   2  -4   3 6551.19 387.203   3
  -2   4  -3 6682.89 387.409   3
   2  -4   3 6446.03 363.610   5
  -2   4  -3 6450.26 396.792   6
   2  -4   4 5969.01 348.243   3
   2  -4   4 5918.57 391.553   2
  -2   4  -4 6141.25 346.850   3
  -2   4  -4 6170.81 374.186   6
   2  -4   4 6217.59 370.632   5
  -2   4  -5 839.186 122.450   3
  -2   4  -5 837.219 133.543   6
   2  -4   5 665.190 107.863   3
   2  -4   5 821.347 149.085   5
   2  -4   5 906.965 156.453   2
   2  -4   6 851.257 156.602   5
   2  -4   6 713.837 131.501   2
  -2   4  -6 713.044 103.936   3
   2  -4   6 858.667 107.343   3
   2  -4   6 967.561 178.086   4
   2  -4   7 343.046 109.518   2
   2  -4   7 91.3336 74.0963   4
   2  -4   7 262.970 92.4681   5
   2  -4   7 216.800 44.3847   3
  -2   4  -8 673.783 152.203   5
   2  -4   8 785.121 169.402   4
  -2   4  -8 461.988 78.8349   6
   2  -4   8 489.695 122.736   2
   2  -4   9 25576.9 1032.24   4
  -2   4  -9 24617.9 642.305   6
   2  -4   9 24064.7 792.511   2
  -2   4  -9 24651.2 952.037   5
   2  -4  10 2765.57 351.533   4
  -2   4 -10 2250.98 291.636   5
   2  -4  10 2336.84 244.816   2
  -2   4 -10 2507.05 200.728   6
   2  -4  11 2526.74 357.222   4
  -2   4 -11 2499.55 326.303   5
   2  -4  12 92.7063 79.8646   4
  -2   4 -12 26.4064 61.3582   5
  -2   4 -13 562.745 168.789   5
  -2   4 -14 40.7884 63.2291   5
  -2   3  14-64.6874 71.8104   6
   2  -3 -13 165.321 85.4066   3
  -2   3  13-9.18839 74.4760   6
  -2   3  12 52.2023 81.0396   6
   2  -3 -12 50.5424 91.2874   3
  -2   3  11 90.5586 113.147   6
   2  -3 -11 375.760 161.630   3
  -2   3  10 1325.13 267.836   6
   2  -3 -10 1269.27 242.480   3
   2  -3  -9 18437.2 927.932   3
  -2   3   9 19289.8 995.134   6
  -2   3   8 184.549 93.0911   3
  -2   3   8 399.996 162.830   6
   2  -3  -8 279.212 136.067   3
  -2   3   7 143.265 83.2460   3
  -2   3   7 61.4003 43.3224   1
  -2   3   7 142.698 116.208   6
   2  -3  -7 143.610 83.6604   6
   2  -3  -7 87.5624 102.451   3
  -2   3   6 298.909 88.1917   1
  -2   3   6 269.798 116.083   6
  -2   3   6 342.409 121.640   3
   2  -3  -6 367.745 135.273   6
   2  -3  -6 318.863 130.322   3
   2  -3  -5 892.419 206.118   3
  -2   3   5 1031.95 198.652   3
   2  -3  -5 830.583 187.199   6
  -2   3   5 851.417 203.383   6
  -2   3   5 936.596 132.205   1
  -2   3   4 113.829 52.4136   1
  -2   3   4 176.665 93.1826   3
  -2   3   4-11.3542 125.724   6
   2  -3  -4 11.1091 91.5449   3
  -2   3   3 12837.8 665.805   6
   2  -3  -3 13707.8 684.082   3
  -2   3   3 13327.7 457.028   1
  -2   3   2 1405.29 226.934   6
   2  -3  -2 1213.30 224.981   3
   2  -3  -1 66539.5 1372.65   3
  -2   3   1 65012.9 1368.95   6
   2  -3   0 1721.27 234.800   3
  -2   3   0 1521.67 219.481   6
   2  -3   1 7646.45 398.599   6
   2  -3   1 8172.18 447.633   3
  -2   3  -1 7670.14 428.350   3
  -2   3  -1 7736.95 425.165   6
  -2   3  -2 7836.79 395.502   6
   2  -3   2 7540.29 406.636   3
  -2   3  -2 7533.87 398.714   3
   2  -3   3 33079.5 837.690   2
  -2   3  -3 31905.5 780.236   3
   2  -3   3 31553.0 778.024   3
  -2   3  -3 33277.7 779.470   6
   2  -3   3 32157.0 756.675   5
  -2   3  -4 5476.06 298.997   6
   2  -3   4 5473.35 336.180   5
   2  -3   4 5087.18 288.819   3
   2  -3   4 4847.68 316.515   2
  -2   3  -4 5002.01 286.777   3
   2  -3   5 4135.10 235.610   3
   2  -3   5 4543.68 309.861   2
  -2   3  -5 3778.14 226.311   3
  -2   3  -5 4270.68 250.959   6
   2  -3   5 4488.68 323.021   5
   2  -3   6 340.072 85.3016   2
  -2   3  -6 307.734 65.0729   3
   2  -3   6 344.155 65.0064   3
   2  -3   6 381.261 106.907   5
   2  -3   7 1561.44 225.409   4
   2  -3   7 1965.71 201.713   2
  -2   3  -7 1599.55 215.849   5
   2  -3   8 9338.40 587.685   4
   2  -3   8 7666.10 396.439   2
  -2   3  -8 8350.54 320.159   6
  -2   3  -8 8476.29 526.846   5
  -2   3  -9-45.0875 109.646   5
   2  -3   9 55.4207 74.2191   4
   2  -3   9 23.0888 34.4122   2
  -2   3  -9-31.3106 42.7697   6
  -2   3 -10 424.257 127.541   5
  -2   3 -10 447.913 73.8254   6
   2  -3  10 415.996 144.581   4
   2  -3  11 2497.54 348.738   4
  -2   3 -11 2775.05 169.920   6
  -2   3 -11 2541.52 337.501   5
  -2   3 -12-15.1205 65.1574   5
  -2   3 -13 48.6837 102.497   5
  -2   3 -14 606.405 195.915   5
  -2   3 -15 506.625 183.876   5
  -2   2  14-26.0661 77.4796   6
   2  -2 -13 305.044 124.880   2
  -2   2  13 124.082 89.8660   6
   2  -2 -13 158.378 73.8687   1
   2  -2 -12 716.718 180.595   3
   2  -2 -12 398.978 113.735   1
  -2   2  12 514.600 180.639   6
  -2   2  11 2617.68 377.029   6
   2  -2 -11 1991.03 303.153   3
   2  -2 -11 1902.79 238.175   1
   2  -2 -10 3877.68 407.618   3
  -2   2  10 4612.38 484.993   6
  -2   2  10 4313.37 400.080   3
   2  -2 -10 4024.36 324.027   1
   2  -2  -9-27.2180 37.3867   1
  -2   2   9-12.3526 59.0114   3
  -2   2   9-164.975 143.531   6
   2  -2  -9 38.9815 84.5413   3
   2  -2  -8 5314.82 464.187   3
  -2   2   8 5248.63 437.200   3
   2  -2  -8 4946.64 325.064   1
  -2   2   8 5869.42 515.313   6
   2  -2  -7 8377.58 587.185   6
  -2   2   7 8444.43 601.880   6
   2  -2  -7 8675.36 580.811   3
  -2   2   7 9458.38 575.773   3
  -2   2   6 91.6595 95.8384   6
   2  -2  -6 345.095 134.593   3
  -2   2   6 246.227 71.8550   1
  -2   2   6 233.452 87.5356   3
   2  -2  -6 350.566 135.458   6
   2  -2  -5-32.2590 79.2884   3
  -2   2   5-9.10039 68.4024   3
  -2   2   5-96.5255 116.987   6
   2  -2  -5-36.3921 75.1837   6
  -2   2   5 45.2843 44.2240   1
  -2   2   4 16343.8 737.098   6
  -2   2   4 15785.0 473.411   1
   2  -2  -4 15393.3 704.804   3
  -2   2   4 16023.6 684.594   3
  -2   2   3 1409.13 139.063   1
  -2   2   3 1312.37 227.258   6
   2  -2  -3 1002.31 180.777   3
   2  -2  -2 2775.91 286.614   3
  -2   2   2 2394.66 273.377   6
  -2   2   1 2839.74 284.790   6
   2  -2  -1 2754.67 281.564   3
   2  -2   0 1557.12 214.997   3
  -2   2   0 1383.47 194.253   6
  -2   2  -1 2096.12 203.420   6
   2  -2   1 1891.35 212.731   3
   2  -2   1 2210.96 200.728   6
  -2   2  -2 26737.2 640.663   6
  -2   2  -2 25721.0 683.795   3
   2  -2   2 26486.6 614.921   6
   2  -2   2 26460.6 683.330   3
   2  -2   3 45.1906 47.9181   5
   2  -2   3 100.334 69.5074   3
  -2   2  -3 113.219 70.3757   3
  -2   2  -3 131.294 68.5766   6
  -2   2  -4 51861.8 736.019   6
   2  -2   4 49285.0 873.911   2
  -2   2  -4 50162.8 825.579   3
   2  -2   4 51419.7 999.851   5
   2  -2   4 51416.1 848.453   3
   2  -2   5 7481.27 289.905   3
  -2   2  -5 7316.75 285.842   3
   2  -2   5 7838.92 347.813   2
  -2   2  -5 7531.69 257.755   6
   2  -2   5 7945.98 416.088   5
  -2   2  -6 885.324 84.2870   6
  -2   2  -6 848.990 85.5355   3
   2  -2   6 1030.60 123.090   2
   2  -2   7 11.8411 29.7705   2
  -2   2  -7 24.0037 20.4099   6
  -2   2  -8 170.541 79.7071   5
  -2   2  -8 288.274 105.017   4
   2  -2   8 242.529 93.4708   4
  -2   2  -8 252.088 46.1619   6
   2  -2   8 340.756 67.8441   2
  -2   2  -9 2789.37 142.556   6
   2  -2   9 2824.26 331.646   4
  -2   2  -9 2776.05 314.067   5
   2  -2  10 23380.3 1001.22   4
  -2   2 -10 21484.2 394.778   6
  -2   2 -10 23926.2 980.471   5
  -2   2 -11 31.1125 73.6252   5
  -2   2 -11 6.63024 12.6816   6
  -2   2 -12 1555.66 283.124   5
  -2   2 -13-54.1478 73.1926   5
  -2   2 -14 316.063 150.077   5
  -2   2 -15 1556.13 313.525   5
  -2   1  14 242.192 130.649   6
  -2   1  13 459.993 176.670   6
   2  -1 -13 224.207 91.3873   2
   2  -1 -12 3149.45 304.731   1
   2  -1 -12 3893.41 399.502   3
  -2   1  12 3310.87 408.295   6
   2  -1 -12 2650.86 354.899   2
   2  -1 -11 878.006 159.625   1
  -2   1  11 919.778 215.755   6
   2  -1 -11 724.664 179.952   3
  -2   1  10 813.771 168.288   3
   2  -1 -10 759.549 170.221   3
  -2   1  10 1014.00 228.405   6
   2  -1 -10 784.613 137.906   1
  -2   1   9 163.954 118.185   6
  -2   1   9 67.9667 48.7289   3
   2  -1  -9-2.78252 76.1238   3
   2  -1  -9 128.374 58.8642   1
   2  -1  -8-31.5663 33.5049   1
   2  -1  -8 99.2466 110.396   3
  -2   1   8 28.7183 81.2165   6
   2  -1  -8 64.1786 79.8462   6
  -2   1   8 1.20175 68.3192   3
  -2   1   7 645.335 184.464   6
  -2   1   7 941.979 176.622   3
   2  -1  -7 751.250 172.703   6
   2  -1  -7 756.809 113.553   1
   2  -1  -7 720.975 180.195   3
  -2   1   6 13787.2 718.370   6
  -2   1   6 14282.2 650.650   3
   2  -1  -6 13444.7 654.930   3
   2  -1  -6 13443.8 690.503   6
   2  -1  -6 12963.9 436.834   1
  -2   1   5 178.319 88.0935   3
   2  -1  -5 209.871 96.8480   6
   2  -1  -5 163.592 120.222   3
  -2   1   5 121.585 85.0935   6
  -2   1   4 1462.57 124.671   1
   2  -1  -4 1806.40 241.296   3
  -2   1   4 1573.61 213.139   3
  -2   1   4 1677.76 239.776   6
   2  -1  -3 27183.1 837.957   3
  -2   1   3 27320.3 865.132   6
  -2   1   3 26175.5 483.202   1
  -2   1   2-91.4807 123.564   6
   2  -1  -2 257.076 139.399   3
  -2   1   1 36680.5 876.517   6
   2  -1  -1 35843.3 899.068   3
   2  -1   0 5435.31 346.260   3
  -2   1   0 5418.79 326.913   6
  -2   1  -1 18966.1 532.645   6
   2  -1   1 19504.7 583.517   3
   2  -1   1 19383.7 521.566   6
  -2   1  -2 7099.39 332.646   3
   2  -1   2 7980.58 362.431   3
  -2   1  -2 8007.99 305.809   6
   2  -1   2 7331.48 290.218   6
   2  -1   2 7785.56 312.012   5
   2  -1   3 865.278 128.279   5
  -2   1  -3 779.102 112.220   3
   2  -1   3 734.650 79.2273   6
   2  -1   3 826.189 127.728   3
  -2   1  -3 809.215 92.7419   6
  -2   1  -4 19310.2 318.404   6
  -2   1  -4 19246.5 478.173   3
   2  -1   4 19453.8 492.601   3
   2  -1   4 19800.5 446.065   2
   2  -1   4 19841.1 610.879   5
  -2   1  -5 29.3311 33.6633   3
   2  -1   5 42.8705 32.8609   2
  -2   1  -6-8.66461 55.2275   4
   2  -1   6 34.7247 31.1131   2
  -2   1  -6-11.5218 29.4773   3
  -2   1  -7 874.269 155.608   4
  -2   1  -7 824.743 80.4750   3
  -2   1  -8 3498.51 335.358   5
  -2   1  -8 4686.99 382.255   4
   2  -1   9 1243.51 215.535   4
  -2   1  -9 1067.76 196.998   5
  -2   1 -10 17318.5 838.363   5
  -2   1 -11 11101.0 716.925   5
  -2   1 -12 579.108 152.458   5
  -2   1 -13 556.358 181.650   5
  -2   1 -14 491.538 194.567   5
  -2   1 -15-128.907 86.4768   5
  -2   1 -16 316.795 147.208   1
  -2   0  14 259.339 114.632   6
  -2   0  13 46.3784 89.4875   6
   2   0 -13 41.5084 63.4429   2
   2   0 -12 2340.15 251.933   1
  -2   0  12 2700.31 356.532   6
   2   0 -12 2831.70 313.241   3
   2   0 -12 1974.71 304.856   2
   2   0 -11 2666.14 258.203   1
   2   0 -11 2271.86 283.255   3
  -2   0  11 2442.31 347.597   6
   2   0 -11 1747.42 285.371   2
  -2   0  10 401.815 118.955   3
   2   0 -10 268.109 72.8839   1
   2   0 -10 272.140 123.987   2
  -2   0  10 454.591 139.785   6
   2   0 -10 586.922 146.685   3
   2   0  -9 754.873 145.834   3
   2   0  -9 446.485 88.1535   1
  -2   0   9 436.270 124.905   3
  -2   0   9 434.659 119.501   6
  -2   0   8 62.3372 43.3388   3
   2   0  -8 123.401 35.7985   1
  -2   0   8 190.512 108.839   6
   2   0  -8-39.6507 52.3315   6
   2   0  -8 8.32498 71.2172   3
  -2   0   7 7096.96 524.981   6
   2   0  -7 7189.83 327.499   1
   2   0  -7 7865.75 534.137   6
  -2   0   7 7688.07 461.438   3
   2   0  -7 7228.35 461.144   3
   2   0  -6 13389.0 402.485   1
   2   0  -6 13297.0 611.126   3
  -2   0   6 13393.5 594.655   3
  -2   0   6 13738.3 698.739   6
   2   0  -6 13267.0 676.392   6
   2   0  -5 10676.4 319.088   1
   2   0  -5 11086.9 546.557   3
  -2   0   5 12151.1 547.532   3
   2   0  -5 11761.7 586.121   6
  -2   0   5 12216.2 634.317   6
   2   0  -4 108.462 93.4618   3
  -2   0   4 260.485 88.9266   3
  -2   0   4 135.669 118.611   6
   2   0  -3 456.642 134.922   3
  -2   0   3 589.856 65.0563   1
  -2   0   3 668.217 133.853   3
  -2   0   3 599.719 158.389   6
  -2   0   2 7773.93 181.621   1
  -2   0   2 7408.82 425.121   6
   2   0  -2 7552.36 405.812   3
  -2   0   1 2659.08 244.751   6
   2   0  -1 2844.53 250.318   3
   2   0   0 4675.91 309.853   3
  -2   0   0 4266.97 275.281   6
  -2   0  -1 52093.2 810.505   6
   2   0   1 53570.1 948.336   3
   2   0   1 51448.1 675.924   5
  -2   0  -2 1594.67 131.923   6
   2   0   2 1694.86 171.029   3
   2   0   2 1577.64 122.210   6
   2   0   2 1592.83 148.154   5
   2   0   3 11918.1 258.090   6
   2   0   3 11523.4 402.271   3
  -2   0  -3 11845.4 401.782   3
  -2   0  -3 11967.7 263.256   6
   2   0   3 11866.7 421.487   5
  -2   0  -4 3596.89 256.601   4
  -2   0  -4 3481.71 213.593   3
  -2   0  -5 462.437 80.3668   3
  -2   0  -5 467.445 109.561   4
  -2   0  -6 397.254 105.910   4
  -2   0  -6 268.554 61.9952   3
  -2   0  -7 1087.39 174.991   4
  -2   0  -7 923.273 102.301   3
  -2   0  -8 3285.45 316.916   4
  -2   0  -8 3121.06 186.020   3
  -2   0  -8 3238.72 198.748   3
  -2   0  -9 6235.06 257.292   3
  -2   0  -9 6539.75 495.621   5
  -2   0  -9 6749.64 274.683   3
  -2   0 -10 3622.14 187.579   3
  -2   0 -10 3667.61 182.542   3
  -2   0 -10 3736.14 393.881   5
  -2   0 -11 9101.20 237.262   3
  -2   0 -11 10112.2 247.846   3
  -2   0 -12-54.2282 107.298   5
  -2   0 -13 2722.57 396.159   5
  -2   0 -14 18.5351 90.7015   5
  -2   0 -14 163.692 96.1255   1
  -2   0 -15 3508.67 453.051   1
  -2   0 -15 3872.43 508.853   5
  -2   0 -16-229.820 124.219   1
   2   1 -13-14.6995 78.0437   2
   2   1 -12-65.0289 70.5246   1
   2   1 -12-167.360 135.467   2
  -2  -1  11 515.907 139.092   6
   2   1 -11 466.615 107.244   1
   2   1 -11 520.909 124.779   3
   2   1 -11 382.962 137.966   2
  -2  -1  10 490.798 148.227   6
   2   1 -10 565.698 110.485   1
  -2  -1  10 549.661 123.087   3
   2   1 -10 403.494 124.740   3
   2   1 -10 241.718 99.7646   2
  -2  -1   9 582.110 127.543   3
   2   1  -9 727.751 118.498   1
  -2  -1   9 443.290 152.876   6
   2   1  -9 617.579 131.881   3
   2   1  -9 794.269 190.352   2
  -2  -1   8-116.171 65.6932   3
   2   1  -8 60.3048 59.7292   4
   2   1  -8 19.4213 31.2498   1
   2   1  -8-16.0731 60.4429   6
   2   1  -8 78.4626 100.930   2
   2   1  -8-9.07739 67.7198   3
  -2  -1   8 46.2264 93.2704   6
  -2  -1   7 8803.07 578.731   6
   2   1  -7 8486.72 342.916   1
   2   1  -7 9300.27 601.670   2
   2   1  -7 9050.97 499.857   3
  -2  -1   7 9321.88 485.515   3
   2   1  -7 9264.34 581.613   6
  -2  -1   6 10.1913 113.358   6
   2   1  -6 22.6532 62.0252   3
   2   1  -6 123.932 53.0183   1
  -2  -1   6 107.115 57.5186   3
   2   1  -6 97.5263 76.0389   6
  -2  -1   5 1329.48 182.954   3
   2   1  -5 1633.32 118.816   1
  -2  -1   5 1583.12 236.015   6
   2   1  -5 1551.79 222.107   6
   2   1  -5 1640.56 205.154   3
  -2  -1   4 8465.54 496.099   6
   2   1  -4 8172.31 210.182   1
   2   1  -4 8335.33 445.075   3
  -2  -1   4 9124.92 445.836   3
   2   1  -3 394.034 114.216   3
  -2  -1   3 252.804 128.813   6
  -2  -1   3 382.502 102.628   3
  -2  -1   2 1016.00 199.833   6
   2   1  -2 993.305 168.252   3
   2   1  -1 7696.91 399.140   3
  -2  -1   1 8335.69 416.039   6
   2   1   0 62740.4 1045.60   3
  -2  -1   0 61045.1 1001.79   6
   2   1   1 57795.8 979.511   3
  -2  -1  -1 57766.4 862.497   6
   2   1   1 57412.2 647.054   5
   2   1   2 10007.3 326.328   4
   2   1   2 9654.97 310.493   6
  -2  -1  -3 6803.68 310.455   3
   2   1   3 7147.34 227.967   6
   2   1   3 7308.73 225.767   2
  -2  -1  -3 8006.43 322.376   4
  -2  -1  -4 378.724 86.4299   4
  -2  -1  -5 25166.0 693.186   4
   2   1   5 21268.4 328.087   6
   2   1   6 5410.03 160.610   6
  -2  -1  -6 6054.02 369.543   4
   2   1   7 3647.62 150.479   6
  -2  -1  -7 4492.54 343.579   4
  -2  -1  -8 6970.98 357.419   3
   2   1   8 6967.96 233.373   6
   2   1   9 121.719 38.3837   6
  -2  -1  -9 119.742 39.8833   3
  -2  -1 -10 8850.26 395.908   3
  -2  -1 -11-42.1539 33.1111   3
  -2  -1 -12 369.954 84.0346   1
  -2  -1 -12 381.493 78.6584   3
  -2  -1 -13-35.5561 105.244   1
  -2  -1 -13 105.394 124.032   5
  -2  -1 -14-23.7038 95.3797   1
  -2  -1 -14 64.8791 76.3550   5
  -2  -1 -15 1548.77 322.926   5
  -2  -1 -15 1135.00 248.949   1
  -2  -1 -16 200.092 125.786   1
   2   2 -15 44.4955 74.1990   5
   2   2 -14 156.280 101.023   5
   2   2 -13 148.973 94.6254   2
   2   2 -12 945.254 161.425   1
   2   2 -12 771.468 226.120   2
   2   2 -11 187.018 72.2931   1
   2   2 -11 158.305 60.1236   3
   2   2 -11 122.604 98.5952   2
   2   2 -10 2587.25 257.442   3
   2   2 -10 2533.33 237.347   1
  -2  -2  10 2615.08 250.176   3
   2   2 -10 2408.53 360.813   2
   2   2  -9 3057.80 242.515   1
   2   2  -9 3167.97 287.385   3
  -2  -2   9 3372.21 291.015   3
   2   2  -9 3174.07 389.614   2
   2   2  -8 43.1563 64.5811   6
   2   2  -8 44.8862 54.3082   4
   2   2  -8 57.6233 40.6860   1
   2   2  -8-17.3662 48.2728   3
   2   2  -8 53.6480 71.3823   2
  -2  -2   8 25.1102 42.9271   3
  -2  -2   8 60.8872 107.952   6
   2   2  -7 4399.02 398.826   6
   2   2  -7 4223.22 320.335   3
   2   2  -7 3989.87 403.202   2
   2   2  -7 4166.55 341.186   4
  -2  -2   7 4640.38 329.619   3
  -2  -2   7 4481.51 415.582   6
   2   2  -6 4941.20 431.486   2
   2   2  -6 4690.83 338.587   4
  -2  -2   6 5064.17 427.704   6
  -2  -2   6 5084.28 340.736   3
   2   2  -6 5395.99 427.372   6
   2   2  -6 4617.53 333.150   3
   2   2  -5 2209.46 214.351   4
   2   2  -5 2272.68 233.621   3
  -2  -2   5 2349.93 280.422   6
  -2  -2   5 2198.70 219.263   3
   2   2  -5 2556.55 282.259   6
   2   2  -5 2494.15 303.907   2
   2   2  -4 5209.93 402.254   2
   2   2  -4 5141.37 338.400   3
  -2  -2   4 5415.30 337.829   3
  -2  -2   4 5076.08 391.293   6
   2   2  -3 6102.68 364.368   3
  -2  -2   3 5906.98 408.727   6
   2   2  -3 6393.76 429.398   2
  -2  -2   3 6371.06 367.943   3
   2   2  -2 29237.0 836.724   2
   2   2  -2 28909.3 753.282   3
  -2  -2   2 30514.1 753.474   3
   2   2  -1 41145.9 853.776   3
   2   2  -1 40930.1 956.829   2
  -2  -2   0 996633. 2476.71   1
   2   2   0 999999. 4136.10   2
  -2  -2  -1 678.991 69.8964   5
   2   2   1 904.459 72.6366   4
   2   2   1 527.029 112.220   2
  -2  -2  -1 667.928 102.391   1
  -2  -2  -2 31430.8 524.661   4
  -2  -2  -2 32334.7 616.397   2
   2   2   2 30931.4 628.365   2
   2   2   2 32793.6 506.071   4
  -2  -2  -3 9164.45 331.147   4
   2   2   3 8617.52 326.895   4
   2   2   3 9388.15 305.206   2
  -2  -2  -3 9417.54 291.839   2
   2   2   4 1618.89 183.041   4
  -2  -2  -4 2058.77 176.236   4
  -2  -2  -4 1823.80 113.193   2
   2   2   4 2080.19 126.154   2
  -2  -2  -5 8874.79 410.957   4
   2   2   5 9101.82 314.280   6
  -2  -2  -6 31153.5 822.878   4
   2   2   6 28198.0 578.951   6
  -2  -2  -7 5374.26 375.075   4
   2   2   7 4836.13 246.122   6
  -2  -2  -7 4707.46 332.311   3
  -2  -2  -8 2010.45 250.451   4
  -2  -2  -8 1683.47 206.408   3
   2   2   8 1600.82 142.494   6
  -2  -2  -9 227.878 140.711   1
   2   2   9 455.011 78.9999   6
  -2  -2  -9 399.917 102.840   3
  -2  -2 -10 2247.12 238.705   3
   2   2  10 1885.83 164.598   6
  -2  -2 -10 2187.60 312.027   1
  -2  -2 -11 132.038 73.0904   3
   2   2  11 124.516 57.9102   6
  -2  -2 -12 2183.34 237.738   3
   2   2  12 1835.89 175.544   6
  -2  -2 -13 105.637 114.439   1
  -2  -2 -14 95.4033 63.7729   1
  -2  -2 -15 107.305 123.765   1
  -2  -2 -16 457.768 172.672   1
   2   3 -15 993.009 224.181   5
   2   3 -14 174.703 107.523   5
   2   3 -13 101.941 93.8711   5
   2   3 -13 27.5150 81.3265   2
   2   3 -12 165.154 110.475   5
   2   3 -12 285.913 124.549   2
   2   3 -11 297.177 132.354   2
   2   3 -11 514.565 119.045   1
   2   3 -11 405.714 123.955   5
   2   3 -10 1231.10 258.693   2
   2   3 -10 1289.89 177.335   1
   2   3  -9-11.9733 105.591   2
  -2  -3   9-8.69996 41.4268   3
   2   3  -8 3613.93 332.639   4
  -2  -3   8 4094.40 304.230   3
   2   3  -8 3120.78 377.739   2
   2   3  -8 3867.34 394.216   6
   2   3  -7 109.639 71.6412   4
   2   3  -7 145.654 118.892   2
   2   3  -7 56.3791 66.0401   6
  -2  -3   7 257.280 79.6685   3
   2   3  -6 11465.7 513.919   4
   2   3  -6 12018.6 682.001   2
  -2  -3   6 12229.4 519.030   3
   2   3  -6 12016.5 649.183   6
   2   3  -5 1907.62 191.693   4
   2   3  -5 1905.00 278.300   2
  -2  -3   5 2065.88 213.495   3
   2   3  -5 1706.55 226.485   6
   2   3  -4 542.042 94.3944   4
   2   3  -4 589.019 163.252   2
  -2  -3   4 770.798 128.587   3
   2   3  -4 630.502 142.684   6
   2   3  -3 6053.96 260.149   4
  -2  -3   3 6692.39 373.527   3
   2   3  -3 6146.58 422.256   2
   2   3  -3 6167.07 219.592   5
   2   3  -2 17.8122 15.4675   5
   2   3  -2 18.9397 22.9398   4
   2   3  -2 51.1119 105.803   2
  -2  -3   2 43.1968 63.0084   3
   2   3  -1 902.347 84.2899   1
   2   3  -1 493.095 43.4977   4
   2   3  -1 822.146 154.187   2
   2   3   0 19333.5 416.259   1
   2   3   0 19043.5 661.214   2
  -2  -3   0 20373.6 423.750   1
   2   3   1 360.086 116.952   2
   2   3   1 637.350 96.5587   1
  -2  -3  -1 537.011 96.3002   1
  -2  -3  -2 20.3130 37.4623   4
  -2  -3  -2 72.3451 71.0563   1
   2   3   2 69.3561 83.5731   2
  -2  -3  -2 70.6367 54.3013   2
  -2  -3  -3 330.284 99.1626   1
  -2  -3  -3 374.158 83.3848   2
  -2  -3  -3 378.459 73.5768   4
   2   3   3 505.992 107.343   2
  -2  -3  -4 8185.37 347.184   4
  -2  -3  -4 8735.55 441.668   1
   2   3   4 7791.03 321.202   2
  -2  -3  -4 7465.10 302.813   2
  -2  -3  -5 54.8515 39.2316   2
  -2  -3  -5 26.7808 53.3289   4
  -2  -3  -6 633.300 82.4557   2
  -2  -3  -6 640.183 123.489   4
   2   3   6 553.453 107.429   6
  -2  -3  -6 787.362 170.792   1
   2   3   7 5735.60 333.741   6
  -2  -3  -7 5739.74 385.694   4
  -2  -3  -7 5746.33 427.579   1
  -2  -3  -7 4800.10 211.511   2
  -2  -3  -7 5800.42 410.941   3
  -2  -3  -8 140.877 81.4549   3
  -2  -3  -8 160.060 43.4242   2
   2   3   8 208.992 77.3393   6
  -2  -3  -8 78.2190 46.7212   4
  -2  -3  -8 236.737 118.057   1
  -2  -3  -9 3418.94 166.332   2
  -2  -3  -9 4341.55 367.840   3
   2   3   9 3929.46 278.022   6
  -2  -3  -9 3760.77 407.791   1
  -2  -3 -10 401.884 55.1043   2
  -2  -3 -10 682.345 147.826   3
   2   3  10 684.667 120.890   6
  -2  -3 -10 419.982 172.568   1
  -2  -3 -10 426.774 59.8386   2
  -2  -3 -11 1386.11 207.257   3
  -2  -3 -11 1538.31 262.190   1
   2   3  11 1895.75 191.475   6
  -2  -3 -12 127.691 71.6409   3
   2   3  12 102.853 63.3453   6
  -2  -3 -12 120.466 122.480   1
  -2  -3 -13-295.453 133.469   1
  -2  -3 -13 135.238 71.4475   3
  -2  -3 -14 130.683 100.817   1
  -2  -3 -15 32.9925 89.2507   1
  -2  -3 -16 518.741 181.745   1
   2   4 -14 187.367 98.6326   5
   2   4 -13 996.378 274.044   2
   2   4 -13 759.883 199.716   5
   2   4 -12 95.0469 85.9581   5
   2   4 -12 45.5621 75.3212   2
   2   4 -11 17622.3 1026.32   2
   2   4 -11 16293.6 796.874   5
   2   4 -10 265.729 107.345   5
   2   4 -10 57.6641 128.136   2
   2   4  -9 1214.34 262.874   2
  -2  -4   9 1384.95 170.122   3
   2   4  -9 1391.32 210.660   5
   2   4  -8 335.765 107.895   5
   2   4  -8 349.212 112.175   4
   2   4  -8 358.423 137.379   2
  -2  -4   8 191.681 70.0920   3
   2   4  -7 69.0225 56.3684   5
   2   4  -7-75.6728 94.8897   6
   2   4  -7-182.693 156.717   2
  -2  -4   7 137.396 70.2301   3
   2   4  -7 28.0273 37.3382   4
   2   4  -6 1354.60 180.234   4
   2   4  -6 1463.88 270.818   2
  -2  -4   6 1590.30 190.995   3
   2   4  -6 1438.69 224.092   6
   2   4  -6 1513.92 169.018   5
   2   4  -5-12.9177 34.8510   5
   2   4  -5 30.7937 33.0452   4
   2   4  -5 46.6398 99.2744   2
  -2  -4   5-44.9100 52.3277   3
   2   4  -4 62.8644 36.7535   5
   2   4  -4 1.00378 43.9899   4
   2   4  -4 109.197 89.0909   2
  -2  -4   4 162.351 61.8001   3
   2   4  -4 113.203 68.3578   6
   2   4  -3-29.7983 36.1905   4
   2   4  -3 23.4401 90.6484   2
  -2  -4   3-2.36119 55.0512   3
   2   4  -2 893.543 188.645   2
  -2  -4   2 545.127 116.286   3
   2   4  -1 16577.6 409.438   1
   2   4  -1 18059.4 716.085   2
   2   4   0 5288.53 247.099   1
   2   4   0 4809.48 377.767   2
   2   4   1 1120.63 193.502   2
   2   4   1 1265.17 137.765   1
  -2  -4  -1 1406.43 149.914   1
   2   4   2-49.5340 55.6604   1
  -2  -4  -2-40.7016 52.2130   2
  -2  -4  -2 42.2395 31.9841   4
  -2  -4  -2 25.2077 61.0492   1
   2   4   2 90.9370 84.2463   2
  -2  -4  -3 645.133 125.897   1
  -2  -4  -3 662.055 120.715   2
   2   4   3 566.349 123.540   2
  -2  -4  -3 689.214 97.6224   4
  -2  -4  -4 169.063 65.0427   4
  -2  -4  -4 98.7834 87.9974   1
  -2  -4  -4 152.271 62.3550   2
   2   4   4 31.8024 56.5882   2
  -2  -4  -5 11553.5 479.341   4
  -2  -4  -5 12614.7 581.197   1
  -2  -4  -5 12094.7 454.227   2
  -2  -4  -6 24211.3 906.286   3
  -2  -4  -6 23501.9 729.494   4
  -2  -4  -6 24248.0 843.770   1
  -2  -4  -6 21690.7 589.831   2
   2   4   6 22823.5 721.303   6
  -2  -4  -7 180.579 64.2640   2
  -2  -4  -7 108.247 67.2995   4
  -2  -4  -7 36.1211 101.455   3
  -2  -4  -7 67.6759 88.8667   1
   2   4   7 113.207 74.4156   6
  -2  -4  -8-20.6968 77.7685   3
  -2  -4  -8 32.3582 76.6572   4
  -2  -4  -8 22.1861 36.9504   2
  -2  -4  -8 18.0400 75.0127   1
   2   4   8-4.25923 63.5161   6
  -2  -4  -9 746.120 109.800   2
  -2  -4  -9 669.197 168.455   3
  -2  -4  -9 571.728 179.588   1
   2   4   9 607.666 128.040   6
   2   4  10 195.278 79.7911   6
  -2  -4 -10 197.175 96.3277   3
  -2  -4 -10 261.715 154.814   1
  -2  -4 -10 277.042 63.9424   2
  -2  -4 -11 8332.17 611.989   1
  -2  -4 -11 7493.40 307.429   2
  -2  -4 -11 7644.41 544.578   3
   2   4  11 8224.37 461.667   6
  -2  -4 -12 1205.11 240.850   1
  -2  -4 -12 1090.60 205.269   3
   2   4  12 936.086 159.057   6
  -2  -4 -13 44.4450 102.373   1
  -2  -4 -13-45.1783 77.9086   3
  -2  -4 -14 338.262 154.922   1
  -2  -4 -15-248.877 130.716   1
   2   5 -13 47.8932 65.5867   5
   2   5 -13 300.959 153.492   2
   2   5 -12 173.999 93.6406   5
   2   5 -12 272.815 145.520   2
   2   5 -11 9265.08 766.452   2
   2   5 -11 9063.04 580.274   5
   2   5 -10 6068.02 613.141   2
   2   5 -10 6210.88 451.496   5
   2   5  -9 323.488 109.271   5
   2   5  -9 186.164 141.253   2
  -2  -5   9 313.413 78.3660   3
  -2  -5   8 5141.72 330.088   3
   2   5  -8 5229.94 536.611   2
   2   5  -8 4284.61 354.863   4
   2   5  -8 4919.21 354.446   5
   2   5  -7 395.352 100.254   5
   2   5  -7 399.015 154.262   2
   2   5  -7 596.477 136.525   4
  -2  -5   7 622.899 117.646   3
   2   5  -6 189.042 71.3507   5
   2   5  -6 179.155 66.8015   4
   2   5  -6 200.018 116.714   2
   2   5  -6 188.120 104.169   6
  -2  -5   6 175.425 63.0905   3
   2   5  -5 437.077 86.0709   5
   2   5  -5 315.547 89.5216   4
   2   5  -5 251.922 125.511   2
   2   5  -5 454.129 136.516   6
  -2  -5   5 251.643 94.8739   3
  -2  -5   5 460.878 136.803   2
  -2  -5   4 7895.81 429.910   3
   2   5  -4 7984.55 517.752   6
   2   5  -4 7528.43 558.687   2
  -2  -5   4 7982.94 527.390   2
  -2  -5   3 4814.98 337.046   3
   2   5  -3 5486.43 456.326   2
   2   5  -2 424.208 132.515   2
  -2  -5   2 594.162 73.4824   4
  -2  -5   2 332.904 50.5336   5
   2   5  -1 869.261 190.920   2
  -2  -5   1 604.146 54.2259   4
   2   5  -1 771.001 106.487   1
   2   5   0 4925.24 263.780   1
   2   5   0 5045.75 411.236   2
   2   5   1 8876.30 377.103   1
   2   5   1 9706.87 539.965   2
  -2  -5  -2 2815.67 275.711   2
   2   5   2 2912.68 230.386   1
   2   5   2 3201.04 322.261   2
  -2  -5  -2 3451.76 258.054   1
  -2  -5  -3 11907.7 506.784   1
   2   5   3 12024.4 571.737   2
  -2  -5  -3 11767.7 538.485   2
  -2  -5  -4 999.445 163.963   2
  -2  -5  -4 1075.02 172.823   1
   2   5   4 989.245 165.966   2
  -2  -5  -5 6810.72 438.592   1
  -2  -5  -5 6279.19 382.312   2
  -2  -5  -5 7160.15 533.872   3
  -2  -5  -6 9857.68 484.780   4
   2   5   6 9410.03 527.126   6
  -2  -5  -6 9123.98 448.497   2
  -2  -5  -6 9811.12 625.592   3
  -2  -5  -6 10032.0 562.961   1
  -2  -5  -7 88.1076 85.1354   1
  -2  -5  -7 43.1683 98.0132   3
  -2  -5  -7 212.409 78.4321   4
   2   5   7 245.593 117.539   6
  -2  -5  -7 287.457 91.4833   2
  -2  -5  -8 133.968 100.155   3
  -2  -5  -8 190.782 96.7447   4
  -2  -5  -8 106.402 130.469   1
   2   5   8 227.318 98.8822   6
  -2  -5  -8 311.517 91.4461   2
  -2  -5  -9 1210.15 236.515   3
  -2  -5  -9 1336.71 171.101   2
  -2  -5  -9 1346.18 280.091   1
   2   5   9 1518.28 220.881   6
  -2  -5 -10-4.62130 36.9430   2
  -2  -5 -10 0.35789 89.8506   1
   2   5  10 113.651 69.6306   6
  -2  -5 -10-77.5254 120.065   3
  -2  -5 -11 1660.17 268.767   3
  -2  -5 -11 1976.63 191.811   2
  -2  -5 -11 1448.27 301.347   1
   2   5  11 1701.83 235.657   6
  -2  -5 -12 1502.39 277.093   3
  -2  -5 -12 1453.70 275.010   1
   2   5  12 1478.95 224.994   6
  -2  -5 -13 71.5498 62.9809   3
  -2  -5 -13 162.105 102.906   1
  -2  -5 -14 38.4900 69.4696   1
  -2  -5 -15-133.600 105.764   1
   2   6 -13 166.697 105.458   2
   2   6 -12 1125.53 283.383   2
   2   6 -12 597.282 150.715   5
   2   6 -11 784.983 175.510   5
   2   6 -11 952.366 255.995   2
   2   6 -10 6460.52 640.173   2
   2   6 -10 5628.22 418.094   5
   2   6  -9 1838.71 349.303   2
   2   6  -9 1671.58 220.248   5
   2   6  -8 385.110 105.742   5
   2   6  -8 481.289 120.113   4
   2   6  -8 401.565 164.839   2
  -2  -6   8 419.978 94.2749   3
   2   6  -7 274.967 182.841   2
  -2  -6   7 33.8817 43.8052   3
   2   6  -6 624.669 208.624   2
  -2  -6   6 417.357 103.657   3
   2   6  -5 5278.29 443.200   6
  -2  -6   5 5056.07 366.986   3
   2   6  -5 4795.44 482.933   2
  -2  -6   4 4276.06 337.968   3
   2   6  -4 4405.37 448.413   2
  -2  -6   4 5163.67 452.968   2
   2   6  -3 429.177 156.909   2
  -2  -6   3 459.747 81.2805   4
  -2  -6   2 8223.68 276.960   4
  -2  -6   2 7711.33 274.240   5
   2   6  -1 2757.36 337.439   2
   2   6  -1 2720.29 216.690   1
   2   6   0 3436.52 247.351   1
   2   6   0 3123.89 352.827   2
  -2  -6  -1 91.5509 67.0119   2
   2   6   1 151.789 124.763   2
   2   6   1 140.070 66.3863   1
   2   6   2 3282.23 264.531   1
   2   6   2 3517.00 365.437   2
  -2  -6  -2 3435.03 337.875   2
  -2  -6  -3 410.618 122.112   2
   2   6   3 503.990 116.444   1
   2   6   3 477.927 155.090   2
   2   6   4 10682.6 586.446   2
  -2  -6  -4 10931.1 568.237   2
  -2  -6  -4 10579.3 677.512   3
  -2  -6  -4 10773.6 537.520   1
  -2  -6  -5 2099.92 256.147   1
  -2  -6  -5 2206.21 254.203   2
  -2  -6  -5 2416.97 328.671   3
  -2  -6  -6 202.730 143.419   3
  -2  -6  -6 121.302 94.5289   1
   2   6   6 307.278 106.790   1
   2   6   6 140.441 98.8526   6
  -2  -6  -6 292.978 99.8797   2
   2   6   7 2770.89 322.199   6
  -2  -6  -7 2824.73 283.227   2
  -2  -6  -7 2749.30 383.516   3
  -2  -6  -7 2860.88 347.099   1
  -2  -6  -8 2419.79 338.673   1
  -2  -6  -8 2355.79 260.047   2
  -2  -6  -8 2684.75 397.692   3
   2   6   8 2431.76 305.858   6
  -2  -6  -9 160.159 98.6139   3
   2   6   9 104.027 82.5886   6
  -2  -6  -9-4.90729 41.2897   2
  -2  -6  -9-0.35012 105.848   1
  -2  -6 -10 9921.46 683.126   1
  -2  -6 -10 10168.3 506.137   2
  -2  -6 -10 10414.6 723.222   3
   2   6  10 10222.2 639.933   6
  -2  -6 -11 2135.28 331.542   1
  -2  -6 -11 2033.37 320.242   3
   2   6  11 2490.88 315.851   6
  -2  -6 -12 166.407 124.962   3
   2   6  12-236.925 107.039   6
  -2  -6 -12 7.72807 101.295   1
  -2  -6 -13 416.714 150.640   3
  -2  -6 -13 447.270 161.167   1
  -2  -6 -14 54.5370 73.3985   3
  -2  -6 -14 235.565 160.290   1
   2   7 -13 232.014 139.115   2
   2   7 -12 52.3953 87.3450   2
   2   7 -11 807.652 273.458   2
   2   7 -10 50.3122 98.2791   2
   2   7  -9 324.495 165.133   2
   2   7  -8 7009.79 663.628   2
   2   7  -7-143.424 92.4200   2
  -2  -7   7 32.7659 40.7391   3
   2   7  -6 310.364 155.980   2
  -2  -7   6 565.373 129.393   3
  -2  -7   5 2697.60 287.756   3
   2   7  -5 3626.71 444.028   2
   2   7  -4 190.255 162.028   2
  -2  -7   4 247.474 72.2200   4
  -2  -7   3 1410.52 141.200   4
  -2  -7   3 1389.14 135.555   5
   2   7  -3 1010.11 271.480   2
  -2  -7   2 128.072 42.4775   5
  -2  -7   2 70.4427 60.9072   2
  -2  -7   2 74.4971 30.5188   4
   2   7  -2 117.204 112.033   2
  -2  -7   1 1202.48 110.612   4
   2   7  -1 1455.57 180.347   1
   2   7  -1 1286.22 265.870   2
   2   7   0 6692.24 542.010   2
   2   7   0 6200.84 364.783   1
   2   7   1 20195.8 676.217   1
   2   7   1 21799.0 951.323   2
  -2  -7  -1 21699.2 910.356   2
   2   7   2 6584.72 397.732   1
  -2  -7  -2 7272.26 522.837   2
   2   7   2 6384.29 517.267   2
  -2  -7  -3 551.209 154.206   2
  -2  -7  -3 400.070 172.925   3
   2   7   3 526.347 125.007   1
   2   7   3 545.357 167.939   2
  -2  -7  -4 216.574 102.695   2
  -2  -7  -4-15.7811 133.402   3
   2   7   4 195.960 88.7104   1
  -2  -7  -5 204.028 85.6056   2
  -2  -7  -5 74.1148 108.153   3
  -2  -7  -6 17.9287 59.3723   2
  -2  -7  -6-23.8724 137.467   3
  -2  -7  -6 86.2634 123.635   1
   2   7   6 180.856 108.757   6
   2   7   7 1154.98 229.715   6
  -2  -7  -7 1069.01 244.374   3
  -2  -7  -7 770.367 240.766   1
  -2  -7  -7 893.042 176.545   2
   2   7   8 515.120 152.805   6
  -2  -7  -8 374.009 168.185   3
  -2  -7  -8 543.326 137.403   2
  -2  -7  -8 545.369 205.553   1
  -2  -7  -9 17791.8 931.867   1
  -2  -7  -9 18501.4 750.439   2
  -2  -7  -9 19350.3 1042.23   3
   2   7   9 18444.3 906.803   6
  -2  -7 -10 81.3378 107.821   3
  -2  -7 -10 311.092 130.099   1
   2   7  10 251.811 108.798   6
  -2  -7 -10 316.726 101.015   2
  -2  -7 -11 921.000 237.565   3
  -2  -7 -11 874.570 215.854   1
   2   7  11 1313.89 251.827   6
  -2  -7 -12 197.664 140.201   3
   2   7  12-17.6240 59.8253   6
  -2  -7 -12 35.3813 81.1088   1
  -2  -7 -13-123.999 144.864   3
  -2  -7 -13 60.2386 112.643   1
  -2  -7 -14-133.824 104.587   3
  -2  -7 -14 216.563 130.037   1
   2   8 -13 571.230 223.506   2
   2   8 -12 271.534 135.710   2
   2   8 -11 1849.75 387.841   2
   2   8 -10 1314.96 332.016   2
   2   8  -9 6139.18 663.682   2
  -2  -8   8 878.938 167.690   3
   2   8  -8 536.105 192.423   2
  -2  -8   7 2003.05 235.463   3
  -2  -8   7 2456.83 299.153   3
   2   8  -7 1971.91 362.886   2
  -2  -8   6 841.624 152.042   3
   2   8  -6 916.374 249.931   2
   2   8  -5 358.298 179.700   2
  -2  -8   5 434.507 106.553   4
  -2  -8   5 352.897 112.176   3
  -2  -8   4 980.971 138.766   4
   2   8  -4 518.878 284.024   2
  -2  -8   3 6036.31 305.882   4
   2   8  -3 5027.83 621.579   2
  -2  -8   3 5823.77 304.973   5
  -2  -8   2 784.931 109.499   5
  -2  -8   2 779.976 101.885   4
   2   8  -2 675.642 215.995   2
  -2  -8   1 138.572 47.3957   4
   2   8  -1 150.546 69.5672   1
   2   8  -1 7.67489 121.633   2
   2   8   0 2018.57 229.138   1
  -2  -8   0 2330.61 348.845   3
   2   8   0 1921.26 343.796   2
  -2  -8  -1 9129.54 627.197   2
  -2  -8  -1 10116.2 701.059   3
   2   8   1 10037.2 699.018   2
   2   8   1 8574.78 472.075   1
   2   8   2 2605.40 265.502   1
   2   8   2 3257.40 413.065   2
  -2  -8  -2 3258.07 372.656   2
  -2  -8  -2 3392.15 412.823   3
   2   8   3 5259.08 503.033   2
  -2  -8  -3 5065.48 460.650   2
  -2  -8  -3 4622.41 489.416   3
  -2  -8  -4 1559.15 258.403   2
  -2  -8  -4 833.418 319.006   3
  -2  -8  -5 799.424 195.732   2
  -2  -8  -5 340.884 219.138   3
  -2  -8  -6 343.679 104.015   2
  -2  -8  -6 276.726 192.716   3
   2   8   6 444.488 173.845   6
  -2  -8  -7 701.757 215.704   3
   2   8   7 822.152 218.721   6
  -2  -8  -7 526.466 200.768   1
  -2  -8  -7 788.654 177.989   2
  -2  -8  -8 8063.12 530.831   2
  -2  -8  -8 8072.43 709.885   3
   2   8   8 8037.80 631.986   6
  -2  -8  -8 7458.29 614.833   1
  -2  -8  -9 854.654 271.217   3
  -2  -8  -9 584.667 172.137   1
   2   8   9 624.262 175.863   6
  -2  -8  -9 725.521 161.938   2
  -2  -8 -10 3050.58 446.120   3
   2   8  10 3540.04 435.388   6
  -2  -8 -10 3273.26 411.622   1
  -2  -8 -11 1097.63 275.761   3
  -2  -8 -11 1141.36 239.260   1
   2   8  11 946.595 226.665   6
  -2  -8 -12 247.893 159.361   3
  -2  -8 -12 164.577 118.049   1
   2   8  12 115.803 67.0983   6
  -2  -8 -13 580.948 210.874   3
  -2  -8 -13 1095.34 246.192   1
  -2  -8 -14 503.534 175.065   3
   2   9 -12-56.8161 85.1972   2
   2   9 -11-0.76247 134.665   2
   2   9 -10 203.381 175.458   2
   2   9  -9 1027.91 293.241   2
   2   9  -8 1227.93 327.354   2
  -2  -9   7-19.9857 71.2340   3
   2   9  -7 156.734 136.731   2
   2   9  -6 61.3665 113.384   2
  -2  -9   6-53.7195 58.3860   3
  -2  -9   6-20.0532 41.6186   3
  -2  -9   5 308.606 85.8933   4
  -2  -9   5 263.734 68.2434   3
   2   9  -5 158.258 180.707   2
  -2  -9   4 146.394 69.6042   4
   2   9  -4 21.3320 144.465   2
  -2  -9   4 43.5013 77.2914   3
  -2  -9   4 51.2727 41.4104   5
  -2  -9   3 2.05043 27.0724   5
  -2  -9   3-64.0713 54.8706   4
  -2  -9   3 48.5266 102.175   3
   2   9  -3 10.2530 131.590   2
  -2  -9   2 651.919 182.908   3
  -2  -9   2 682.793 113.668   5
   2   9  -2 387.675 237.173   2
  -2  -9   2 352.518 76.7942   4
  -2  -9   1 58.0187 110.711   3
   2   9  -1 3.20625 95.8319   2
   2   9   0 2515.44 397.125   2
  -2  -9   0 2959.90 410.055   3
  -2  -9  -1 374.374 185.887   3
   2   9   1 532.774 213.652   2
  -2  -9  -2 766.962 234.158   3
   2   9   2 953.598 253.962   2
  -2  -9  -3 189.712 167.512   3
  -2  -9  -4-56.5209 133.726   3
  -2  -9  -5 139.037 160.956   3
   2   9   5 431.563 151.852   6
   2   9   6 17467.8 979.980   6
  -2  -9  -6 11345.3 994.693   3
  -2  -9  -7 930.711 267.334   3
   2   9   7 1337.06 278.405   6
   2   9   8 825.881 238.526   6
  -2  -9  -8 686.185 225.079   3
  -2  -9  -9 1041.54 283.647   3
   2   9   9 1127.54 273.723   6
  -2  -9 -10 115.083 101.077   3
   2   9  10 346.579 157.507   6
  -2  -9 -11 44.5933 93.3279   3
  -2  -9 -11 29.8150 93.7058   1
  -2  -9 -12 1480.70 336.410   3
   2   9  12 1063.52 250.736   6
  -2  -9 -12 1426.64 293.953   1
  -2  -9 -13 252.121 125.556   3
  -2  -9 -14 324.821 163.336   3
   2  10 -11-189.493 173.939   2
   2  10 -10 2106.61 429.232   2
   2  10  -9 468.837 207.261   2
   2  10  -8 142.219 158.265   2
  -2 -10   7 2021.21 291.079   3
   2  10  -7 1620.46 352.127   2
  -2 -10   6 53.4708 80.8730   3
  -2 -10   6-108.259 42.3021   4
   2  10  -6-73.4010 142.962   2
  -2 -10   5-1.07409 43.5040   4
  -2 -10   5-64.3191 97.4149   3
   2  10  -5 100.389 94.9020   2
  -2 -10   4 196.707 73.4630   4
  -2 -10   4 218.205 134.615   3
   2  10  -4 385.961 189.440   2
  -2 -10   3 1038.03 148.719   5
  -2 -10   3 1384.71 167.469   4
  -2 -10   3 1068.59 254.438   3
  -2 -10   2 3965.82 270.234   4
   2  10  -2 3121.03 534.705   2
  -2 -10   2 3748.59 276.469   5
   2  10  -1 209.201 187.404   2
  -2 -10   1 414.878 177.356   3
  -2 -10   0 202.128 103.050   3
   2  10   0 488.422 220.089   2
  -2 -10  -1 1643.75 333.938   3
   2  10   1 2142.50 373.358   2
   2  10   2 3663.36 491.293   2
  -2 -10  -2 3106.87 451.534   3
  -2 -10  -3 905.751 252.495   3
  -2 -10  -4 170.071 158.174   3
  -2 -10  -5-52.1875 135.769   3
   2  10   5-6.13978 90.4158   6
  -2 -10  -6 5186.58 618.539   3
   2  10   6 5644.48 599.384   6
   2  10   7 10307.6 809.103   6
  -2 -10  -7 9140.74 815.989   3
  -2 -10  -8 14.8266 110.627   3
   2  10   8-152.305 126.416   6
  -2 -10  -9 319.769 173.727   3
   2  10   9 255.753 181.335   6
  -2 -10 -10 475.860 214.230   3
   2  10  10 808.799 239.206   6
  -2 -10 -11-12.9448 133.390   3
   2  10  11 342.087 151.750   6
  -2 -10 -12 419.198 210.291   3
   2  10  12 208.241 141.405   6
  -2 -10 -13 522.816 217.444   3
   2  11  -9 2678.07 498.594   2
   2  11  -8-106.931 223.310   2
   2  11  -7 982.930 281.625   2
  -2 -11   6 222.029 105.148   3
   2  11  -6 47.1777 142.796   2
  -2 -11   5 1998.12 230.926   4
  -2 -11   5 2477.44 366.308   3
   2  11  -5 2072.28 396.557   2
  -2 -11   4 1166.53 164.488   4
  -2 -11   4 1501.05 293.680   3
   2  11  -4 1403.85 329.458   2
  -2 -11   3 3796.94 286.409   4
   2  11  -3 3743.12 541.500   2
  -2 -11   3 4359.63 496.428   3
  -2 -11   2 1181.84 157.252   4
  -2 -11   2 1998.78 346.589   3
   2  11  -2 1866.73 370.880   2
  -2 -11   1 1226.50 277.535   3
   2  11  -1 1481.72 381.311   2
  -2 -11   0 1462.61 331.271   3
   2  11   0 1016.88 283.647   2
  -2 -11  -1-213.917 92.0699   3
   2  11   1 60.5460 119.338   2
  -2 -11  -2 99.6195 113.814   3
  -2 -11  -3 3361.92 489.341   3
  -2 -11  -4 459.051 180.247   3
   2  11   4 597.928 204.663   6
  -2 -11  -5 141.522 116.226   3
   2  11   5 192.619 149.335   6
  -2 -11  -6-5.28880 141.056   3
   2  11   6-175.720 131.179   6
  -2 -11  -7 3268.64 517.534   3
   2  11   7 3377.82 490.408   6
  -2 -11  -8 134.777 188.542   3
   2  11   8-55.1958 98.9467   6
  -2 -11  -9-116.075 134.518   3
   2  11   9-18.7343 89.0119   6
  -2 -11 -10-46.5742 157.134   3
   2  11  10 165.639 130.634   6
  -2 -11 -11 213.869 182.317   3
   2  11  11 509.346 201.889   6
   2  11  12 247.207 120.916   6
   2  12  -7 198.364 223.512   2
   2  12  -6 286.916 171.601   2
   2  12  -5 151.045 105.639   2
  -2 -12   5-95.6084 100.754   3
   2  12  -4 3569.41 550.578   2
  -2 -12   4 3099.84 447.830   3
  -2 -12   3 87.8850 158.771   3
   2  12  -3 208.261 197.497   2
   2  12  -2 5873.31 675.458   2
  -2 -12   2 5580.28 607.237   3
  -2 -12   1 1565.06 186.924   4
  -2 -12   1 2021.82 379.846   3
   2  12   0 639.814 254.102   2
  -2 -12   0 1323.05 303.872   3
  -2 -12  -1 3883.00 544.397   3
  -2 -12  -2 592.315 192.276   3
  -2 -12  -3-0.66077 160.950   3
  -2 -12  -4 702.106 281.092   3
   2  12   4 1269.73 317.316   6
  -2 -12  -5 244.083 149.962   3
   2  12   5 188.917 158.236   6
  -2 -12  -6 220.764 183.234   3
   2  12   6 343.567 169.071   6
  -2 -12  -7-86.3672 215.774   3
   2  12   7 109.961 93.6285   6
   2  12   8 491.575 165.018   6
  -2 -12  -8 258.206 172.013   3
  -2 -12  -9 345.646 160.802   3
   2  12   9 149.773 132.941   6
   2  12  10 1143.59 321.819   6
   2  12  11 348.829 156.187   6
   2  13  -4 4461.95 632.045   2
  -2 -13   4 4860.16 567.187   3
  -2 -13   3 37.1355 107.434   3
   2  13  -3-23.3911 132.130   2
  -2 -13   2 669.522 227.736   3
   2  13  -2 267.943 196.120   2
  -2 -13   1 601.444 245.657   3
  -2 -13   0 6715.85 727.561   3
  -2 -13  -1 174.590 134.969   3
  -2 -13  -2 7318.13 774.677   3
  -2 -13  -3-117.233 128.678   3
   2  13   3 347.260 209.635   6
  -2 -13  -4 1164.17 309.971   3
   2  13   4 763.931 281.367   6
  -2 -13  -5 292.548 242.238   3
   2  13   5 195.073 154.936   6
  -2 -13  -6 544.398 257.203   3
   2  13   6-83.6721 147.295   6
  -2 -13  -7 176.429 133.262   3
   2  13   7 481.357 216.899   6
   2  13   8-3.93641 92.0276   6
  -2 -14   4 222.558 97.2572   3
  -2 -14   3 192.091 151.909   3
  -2 -14   2-365.520 179.922   3
  -2 -14   1 207.968 148.935   3
  -2 -14   0 392.568 170.365   3
  -2 -14  -1 1034.70 310.216   3
  -2 -14  -2 423.674 207.022   3
   2  14   2 428.715 209.251   6
   2  14   3-6.24198 93.8479   6
  -2 -14  -3-148.795 144.092   3
  -2 -15   2 108.268 90.6101   3
   3 -13   0 267.040 173.240   3
   3 -13   1 2014.87 413.345   3
  -3  13  -2 401.915 223.442   6
   3 -13   2 174.133 142.687   3
  -3  13  -3 53.8687 113.470   6
   3 -13   3 124.907 110.151   3
  -3  13  -4 1938.41 390.202   6
   3 -13   4 2060.40 385.232   3
  -3  13  -5 202.456 139.952   6
  -3  13  -6 333.596 140.399   6
  -3  12   3-128.515 177.027   6
   3 -12  -3-543.857 238.192   3
  -3  12   2-319.500 194.846   6
   3 -12  -2 185.768 162.006   3
  -3  12   1-150.269 157.708   6
   3 -12  -1 147.474 154.541   3
  -3  12   0-225.110 164.685   6
   3 -12   0-67.0556 173.874   3
  -3  12  -1 1118.74 322.858   6
   3 -12   1 692.037 245.244   3
  -3  12  -2 586.901 273.658   6
   3 -12   2 422.131 197.712   3
  -3  12  -3 819.265 251.247   6
   3 -12   3 968.682 276.122   3
  -3  12  -4-41.7151 93.4933   6
   3 -12   4 32.6730 68.7135   3
  -3  12  -5 320.934 161.222   6
   3 -12   6 179.112 131.054   4
  -3  12  -6 259.867 144.913   6
  -3  12  -7 875.764 242.802   6
   3 -11  -5 908.042 313.574   3
  -3  11   5 590.797 250.599   6
  -3  11   4 47.3273 154.212   6
   3 -11  -4-176.308 148.141   3
  -3  11   3 112.951 114.967   6
   3 -11  -3 125.747 184.373   3
  -3  11   2-50.8792 155.948   6
   3 -11  -2 274.804 175.316   3
  -3  11   1 624.576 246.793   6
   3 -11  -1 916.316 283.020   3
  -3  11   0 263.909 168.752   6
   3 -11   0 236.706 160.245   3
   3 -11   1 1421.32 331.468   3
  -3  11  -1 1777.51 364.682   6
  -3  11  -2 47.8168 95.1656   6
   3 -11   2-22.0171 130.252   3
  -3  11  -3 1048.20 293.194   6
   3 -11   3 748.842 231.096   3
   3 -11   4 1401.57 295.052   3
  -3  11  -4 1407.84 316.771   6
  -3  11  -5 306.076 178.924   6
   3 -11   5 259.569 131.522   3
   3 -11   6 922.919 258.530   4
  -3  11  -6 1025.07 265.607   6
   3 -11   7 1176.67 285.796   4
  -3  11  -7 1765.96 350.927   6
   3 -11   8 133.278 84.1123   4
  -3  10   7 231.542 136.956   6
   3 -10  -7 22.0013 126.226   3
  -3  10   6 118.926 98.4677   6
   3 -10  -6 487.454 220.733   3
   3 -10  -5-54.0366 169.710   3
  -3  10   5 22.1625 130.749   6
  -3  10   4 22.8888 133.945   6
   3 -10  -4-15.7872 165.326   3
   3 -10  -3-198.773 154.736   3
  -3  10   3 159.484 143.324   6
  -3  10   2 1220.32 307.075   6
   3 -10  -2 1344.54 341.856   3
  -3  10   1 509.475 216.240   6
   3 -10  -1 936.820 264.368   3
   3 -10   0 70.3775 145.719   3
  -3  10   0 94.9151 108.381   6
  -3  10  -1 67.0271 111.337   6
   3 -10   1-12.1437 83.3868   3
  -3  10  -2 198.317 164.151   6
   3 -10   2 85.5157 103.774   3
  -3  10  -3 1010.10 282.931   6
   3 -10   3 394.048 141.033   3
  -3  10  -4 174.693 123.753   6
   3 -10   4 331.261 175.863   3
  -3  10  -5-158.157 157.777   6
   3 -10   5 41.4654 75.1107   3
   3 -10   6 1271.55 291.034   4
   3 -10   6 1115.93 232.844   3
  -3  10  -6 1485.51 293.855   6
   3 -10   7 1064.60 272.386   4
  -3  10  -7 780.507 214.037   6
   3 -10   8 97.1832 113.503   4
  -3  10  -8 370.471 132.379   6
   3 -10   9 160.211 162.159   4
   3 -10  10 402.994 192.304   4
  -3   9   9 393.627 191.316   6
   3  -9  -9 50.8727 110.751   3
  -3   9   8 1950.46 410.660   6
   3  -9  -8 1095.04 308.166   3
  -3   9   7 932.638 302.189   6
   3  -9  -7 862.109 294.923   3
  -3   9   6 498.232 232.380   6
   3  -9  -6 181.052 170.570   3
  -3   9   5-78.2316 155.562   6
   3  -9  -5 86.8372 159.963   3
   3  -9  -4 134.306 164.036   3
  -3   9   4-59.7700 115.538   6
  -3   9   3 425.616 189.635   6
   3  -9  -3 525.940 216.230   3
  -3   9   2 169.531 165.037   6
   3  -9  -2 501.768 213.262   3
  -3   9   1 1573.34 341.341   6
   3  -9  -1 1718.76 349.471   3
   3  -9   0 1405.79 321.763   3
  -3   9   0 1367.59 306.289   6
  -3   9  -1 263.206 171.622   6
   3  -9   1 249.811 161.057   3
   3  -9   2 3086.53 422.902   3
  -3   9  -2 2960.55 430.066   6
  -3   9  -3-149.533 115.224   6
   3  -9   3 24.8956 101.022   3
  -3   9  -4 1165.30 260.951   6
   3  -9   4 1424.36 274.165   3
  -3   9  -5 2057.35 343.460   6
   3  -9   5 2276.42 332.113   3
  -3   9  -6 395.721 170.931   6
   3  -9   6 247.791 129.473   4
   3  -9   6 431.645 152.206   3
   3  -9   7 294.295 121.168   4
   3  -9   7 679.839 182.014   3
  -3   9  -7 597.642 173.731   6
   3  -9   8 237.960 149.675   4
  -3   9  -8 86.4829 89.8259   6
   3  -9   9-275.477 183.918   4
   3  -9  10 112.118 89.8388   4
   3  -9  11 4038.22 507.187   4
  -3   8  10 32.7579 97.9481   6
   3  -8 -10-450.548 216.091   3
  -3   8   9 394.900 196.736   6
   3  -8  -9 782.961 284.379   3
  -3   8   8 2.70166 103.400   6
   3  -8  -8 44.5271 142.282   3
  -3   8   7 51.7283 106.755   6
   3  -8  -7 187.603 162.622   3
  -3   8   6 822.739 257.451   6
   3  -8  -6 482.845 238.077   3
  -3   8   5 400.760 193.718   6
   3  -8  -5 204.814 171.612   3
  -3   8   4 1157.37 302.117   6
   3  -8  -4 1196.33 298.228   3
  -3   8   3 5213.86 599.240   6
   3  -8  -3 5335.49 607.720   3
   3  -8  -2 639.415 232.068   3
  -3   8   2 138.266 204.032   6
  -3   8   1 5286.56 627.449   6
   3  -8  -1 6195.95 618.039   3
  -3   8   0 9.86973 126.648   6
   3  -8   0 137.194 112.059   3
  -3   8  -1 2167.35 362.412   6
   3  -8   1 2244.22 345.008   3
   3  -8   2 3861.37 457.809   3
  -3   8  -2 4270.62 500.303   6
   3  -8   3 166.414 113.492   3
  -3   8  -3-170.390 136.619   6
   3  -8   4 8500.03 621.020   3
  -3   8  -4 9125.89 670.493   6
  -3   8  -5 1382.63 227.120   3
   3  -8   5 1838.80 269.413   3
  -3   8  -5 1416.94 266.732   6
   3  -8   6 2050.47 353.672   4
  -3   8  -6 1525.44 215.004   3
   3  -8   6 2028.55 281.839   3
  -3   8  -6 2060.68 307.498   6
   3  -8   7 54.3233 78.8365   4
   3  -8   7 28.3493 70.5103   3
  -3   8  -7-52.1979 94.8737   6
   3  -8   8 165.941 125.036   4
  -3   8  -8 194.823 93.1710   6
  -3   8  -9 341.885 114.046   6
   3  -8   9 357.956 157.596   4
   3  -8  10 126.237 113.066   4
   3  -8  11-75.0675 109.135   4
   3  -8  12 213.279 176.726   4
   3  -7 -12 112.065 97.1980   3
   3  -7 -11-68.4897 108.617   3
  -3   7  11 483.654 213.220   6
  -3   7  10 298.244 161.661   6
   3  -7 -10 392.384 188.197   3
  -3   7   9 503.801 180.085   6
   3  -7  -9 500.745 199.944   3
  -3   7   8 211.578 117.462   6
   3  -7  -8 468.932 193.530   3
  -3   7   7 144.105 125.746   6
   3  -7  -7 214.731 115.156   3
  -3   7   6 124.313 165.296   6
   3  -7  -6 55.8983 147.884   3
  -3   7   5 828.103 254.905   6
   3  -7  -5 905.309 274.746   3
  -3   7   4 177.820 197.112   6
   3  -7  -4 79.7262 181.167   3
  -3   7   3 477.272 271.063   6
   3  -7  -3 821.781 243.313   3
  -3   7   2 383.614 215.972   6
   3  -7  -2 808.502 246.083   3
   3  -7  -1 3701.96 470.940   3
  -3   7   1 2584.44 434.962   6
  -3   7   0 653.928 209.946   6
   3  -7   0 1093.97 271.663   3
  -3   7  -1 777.360 214.609   6
   3  -7   1 907.636 232.713   3
  -3   7  -2-92.0338 137.323   6
   3  -7   2-57.2919 101.305   3
   3  -7   3 3179.69 379.601   3
  -3   7  -3 3048.69 359.122   3
  -3   7  -3 3244.15 391.644   6
  -3   7  -4 16552.0 846.833   6
   3  -7   4 15810.6 806.062   3
  -3   7  -4 15396.0 763.019   3
  -3   7  -5 806.245 179.149   3
  -3   7  -5 849.156 200.356   6
   3  -7   5 519.068 144.901   3
   3  -7   6 1408.43 292.328   4
  -3   7  -6 465.052 133.472   3
   3  -7   6 1086.79 196.253   3
  -3   7  -6 671.775 167.390   6
   3  -7   7-27.1595 107.400   4
  -3   7  -7-4.28323 43.4993   3
  -3   7  -7 38.3062 77.5973   6
   3  -7   7-43.5878 58.9657   3
  -3   7  -8 1572.56 244.858   6
   3  -7   8 1264.79 261.849   4
   3  -7   8 1243.35 168.726   3
   3  -7   9 227.499 113.832   4
  -3   7  -9 338.094 118.268   6
   3  -7  10 417.781 156.059   4
   3  -7  11 350.206 164.160   4
   3  -7  12 458.550 167.174   4
   3  -6 -13 247.066 138.127   3
  -3   6  12-99.8074 116.308   6
   3  -6 -12-488.413 198.666   3
  -3   6  11 2074.56 404.332   6
   3  -6 -11 2345.31 420.170   3
  -3   6  10-42.2999 96.3541   6
   3  -6 -10-86.4362 138.347   3
  -3   6   9 73.6973 97.7896   6
   3  -6  -9 108.054 96.2238   3
  -3   6   8-193.775 197.295   6
   3  -6  -8-139.748 177.835   3
  -3   6   7 10.5344 98.6382   6
   3  -6  -7 195.362 122.190   3
  -3   6   6-5.23648 120.828   6
   3  -6  -6 69.8829 115.002   3
  -3   6   5 92.3491 118.898   6
   3  -6  -5-27.3565 122.594   3
  -3   6   4 65.0127 107.503   6
   3  -6  -4-3.29510 135.028   3
   3  -6  -3 337.714 254.868   3
  -3   6   3 388.122 257.297   6
  -3   6   2 2062.30 412.702   6
   3  -6  -2 3223.03 423.780   3
   3  -6  -1 3507.06 434.089   3
  -3   6   1 3440.44 464.128   6
   3  -6   0 8885.05 650.929   3
  -3   6   0 10058.3 659.083   3
  -3   6   0 10110.7 690.328   6
   3  -6   1 5595.80 504.317   3
  -3   6  -1 5268.71 470.087   3
  -3   6  -1 4793.31 476.306   6
  -3   6  -2 174.786 122.375   3
   3  -6   2 22.3382 73.2539   2
  -3   6  -2 165.386 137.852   6
   3  -6   2 41.7699 92.3286   3
  -3   6  -3 80.8721 76.1696   3
   3  -6   3 204.520 125.852   2
  -3   6  -3 142.544 105.137   6
   3  -6   3 50.5703 81.8632   3
   3  -6   4 8141.40 547.183   3
   3  -6   4 8609.10 590.406   2
  -3   6  -4 7124.23 504.884   3
  -3   6  -4 7961.88 546.184   6
   3  -6   5 5531.19 421.459   3
   3  -6   5 5517.71 459.504   2
  -3   6  -5 5630.52 431.390   3
  -3   6  -5 5514.89 436.320   6
  -3   6  -6 178.672 93.8605   3
   3  -6   6 96.4361 51.6926   3
  -3   6  -6 122.887 91.0746   6
   3  -6   6 112.327 87.2507   2
   3  -6   7 8427.31 624.496   4
  -3   6  -7 8023.95 493.553   6
   3  -6   7 8469.06 459.008   3
   3  -6   7 7795.07 540.183   2
  -3   6  -7 7232.67 430.116   3
  -3   6  -8 481.095 113.736   6
   3  -6   8 505.427 135.850   2
   3  -6   8 527.665 164.763   4
   3  -6   8 654.373 112.439   3
  -3   6  -9 1993.16 226.354   6
   3  -6   9 2451.05 276.448   2
   3  -6   9 2005.18 326.413   4
   3  -6  10 2566.14 371.441   4
  -3   6 -10 2544.90 238.476   6
   3  -6  11 105.479 146.667   4
   3  -6  12 81.8972 76.5867   4
   3  -6  13 717.642 232.437   4
  -3   5  13 584.697 203.824   6
   3  -5 -13 192.805 121.428   3
  -3   5  12-10.4956 91.5626   6
   3  -5 -12-33.7010 91.3829   3
  -3   5  11 2716.52 458.167   6
   3  -5 -11 2473.62 421.692   3
   3  -5 -10 195.883 124.091   3
  -3   5  10 36.7386 109.311   6
  -3   5   9 403.055 175.026   6
   3  -5  -9 96.4079 127.210   3
  -3   5   8-11.0143 94.2681   6
   3  -5  -8 238.955 164.208   3
   3  -5  -7 9559.92 762.128   3
  -3   5   7 10908.5 821.536   6
  -3   5   6 980.172 168.755   1
   3  -5  -6 731.072 223.799   3
  -3   5   5 2732.45 274.957   1
  -3   5   5 2449.00 391.712   6
   3  -5  -5 2007.78 384.372   3
  -3   5   4 1134.23 171.834   1
  -3   5   4 1017.14 262.890   6
   3  -5  -4 782.659 308.820   3
  -3   5   3-10.4584 140.489   6
   3  -5  -3 41.5463 125.189   3
  -3   5   2 292.241 111.869   3
  -3   5   2 349.714 158.938   6
   3  -5  -2 244.380 105.558   6
   3  -5  -2 377.593 175.164   3
  -3   5   1 1784.07 280.976   3
  -3   5   1 1574.24 266.374   6
   3  -5  -1 1358.04 255.771   3
   3  -5  -1 1592.97 251.139   6
   3  -5   0 2504.63 304.773   6
  -3   5   0 2327.83 318.001   3
   3  -5   0 2356.36 323.105   3
  -3   5   0 2723.42 347.767   6
   3  -5   1 3587.94 385.014   3
  -3   5  -1 4042.23 398.776   3
   3  -5   1 3920.83 376.633   6
  -3   5  -1 3888.78 394.891   6
   3  -5   2 2386.57 306.832   3
  -3   5  -2 2428.70 299.923   3
  -3   5  -2 1926.88 265.959   6
   3  -5   3 4790.90 422.415   2
   3  -5   3 5015.89 414.538   3
  -3   5  -3 4652.61 393.494   3
  -3   5  -3 4530.64 400.615   6
   3  -5   4 764.022 151.507   5
   3  -5   4 569.889 137.029   2
  -3   5  -4 728.465 150.785   3
   3  -5   4 630.120 135.717   3
  -3   5  -4 828.369 182.827   6
  -3   5  -5 1331.93 198.241   3
   3  -5   5 1520.30 233.871   2
   3  -5   5 1357.30 198.471   3
  -3   5  -5 1410.68 206.632   6
   3  -5   6 2285.47 320.043   4
   3  -5   6 2014.68 226.583   3
   3  -5   6 1801.39 249.364   2
  -3   5  -6 1638.78 217.419   3
  -3   5  -6 1861.30 220.452   6
   3  -5   7 162.139 74.6369   2
   3  -5   7 309.126 123.249   4
  -3   5  -7 224.984 69.6783   3
   3  -5   7 300.675 87.7284   3
  -3   5  -7 330.547 99.6602   6
   3  -5   8 256.672 109.488   2
   3  -5   8 254.272 121.182   4
  -3   5  -8 227.238 61.5854   3
   3  -5   8 135.926 55.3044   3
  -3   5  -8 196.106 67.7016   6
   3  -5   9 2247.05 265.239   2
   3  -5   9 2177.88 314.597   4
  -3   5  -9 2398.45 211.736   6
   3  -5  10 76.4418 92.7927   4
  -3   5 -10-14.1696 55.1461   6
   3  -5  11-44.1575 65.5673   4
   3  -5  12-45.5054 82.5237   4
   3  -5  13 144.681 118.123   4
  -3   4  13 193.067 137.325   6
   3  -4 -13-68.3624 78.9799   3
   3  -4 -12 391.493 167.972   3
  -3   4  12 388.173 211.390   6
  -3   4  11 101.187 143.130   6
   3  -4 -11 118.408 113.290   3
  -3   4  10 159.268 117.387   6
   3  -4 -10 467.151 194.701   3
  -3   4   9 414.659 171.237   6
   3  -4  -9 173.946 127.670   3
  -3   4   8 2304.46 379.084   6
  -3   4   8 2134.92 237.013   1
   3  -4  -8 2648.37 394.426   3
  -3   4   7 2771.06 268.066   1
   3  -4  -7 2928.01 417.997   3
  -3   4   7 2912.44 420.490   6
  -3   4   6 6881.28 417.997   1
  -3   4   6 7166.74 636.446   6
   3  -4  -6 7094.13 617.737   3
  -3   4   5 67.9738 50.5373   1
  -3   4   5 70.4260 125.276   6
   3  -4  -5-89.7547 120.395   3
  -3   4   4 710.802 180.880   3
  -3   4   4 861.765 143.464   1
  -3   4   4 942.209 234.880   6
   3  -4  -4 537.820 183.168   3
   3  -4  -3 9008.18 640.846   3
  -3   4   3 8539.03 615.070   6
   3  -4  -2 5282.43 479.393   3
  -3   4   2 5083.96 467.451   6
  -3   4   1 745.353 180.966   6
   3  -4  -1 714.813 172.282   6
   3  -4  -1 562.011 181.005   3
  -3   4   0 4868.12 429.314   6
   3  -4   0 5211.73 444.484   3
  -3   4   0 5434.74 446.878   3
   3  -4   0 5727.49 431.673   6
  -3   4  -1 803.018 175.597   3
  -3   4  -1 614.641 162.534   6
   3  -4   1 384.024 135.986   3
   3  -4   1 916.237 174.956   6
  -3   4  -2 1590.14 231.795   3
  -3   4  -2 1198.84 197.625   6
   3  -4   2 1115.27 201.374   3
   3  -4   2 1457.53 199.738   6
  -3   4  -3 2440.11 268.241   6
   3  -4   3 2190.13 259.911   3
  -3   4  -3 2472.89 272.614   3
   3  -4   4 389.438 104.125   5
  -3   4  -4 252.119 86.8326   6
   3  -4   4 279.726 95.0804   3
   3  -4   4 305.316 108.581   2
  -3   4  -4 427.764 120.814   3
   3  -4   5 1170.64 185.634   5
  -3   4  -5 945.960 159.629   3
   3  -4   5 1107.29 169.327   3
   3  -4   5 1153.40 181.983   2
  -3   4  -5 1303.62 177.311   6
  -3   4  -6 73.3921 47.0557   3
   3  -4   6 216.045 119.215   4
   3  -4   6 86.4180 59.2527   3
  -3   4  -6 182.716 78.8205   6
   3  -4   6 103.980 54.4357   2
   3  -4   7 404.491 116.774   2
   3  -4   7 593.596 103.368   3
  -3   4  -7 358.377 92.2542   3
   3  -4   7 205.077 93.8867   4
  -3   4  -7 573.789 111.603   6
   3  -4   8 1274.84 224.626   4
   3  -4   8 1147.41 114.037   3
  -3   4  -8 1327.14 131.631   3
   3  -4   8 1522.12 212.784   2
  -3   4  -8 1713.14 162.638   6
  -3   4  -9 106.758 37.3900   6
   3  -4   9 63.6317 64.3153   4
   3  -4   9 167.935 71.2628   2
  -3   4  -9 177.525 52.6067   6
  -3   4 -10 279.076 109.256   5
   3  -4  10 250.135 118.460   4
   3  -4  10 291.860 79.3021   2
  -3   4 -10 223.182 41.4648   6
  -3   4 -10 268.161 45.3205   6
   3  -4  11 6161.85 572.558   4
  -3   4 -11 5863.90 515.398   5
  -3   4 -12 253.838 129.765   5
   3  -4  12-80.6329 97.9105   4
  -3   4 -13 360.978 150.137   5
   3  -4  13 238.840 143.152   4
  -3   4 -14 1612.55 311.172   5
  -3   3  14 292.815 155.042   6
  -3   3  13 72.1419 95.2445   6
  -3   3  12-82.4419 104.811   6
   3  -3 -12-175.676 121.053   3
   3  -3 -11-123.288 130.111   3
  -3   3  11 176.639 127.908   6
  -3   3  10 191.240 110.943   6
   3  -3 -10-145.529 132.208   3
   3  -3  -9 268.436 135.906   3
  -3   3   9 28.0187 120.102   6
  -3   3   8 869.483 245.513   6
   3  -3  -8 940.684 245.821   3
  -3   3   7 3673.07 463.422   6
  -3   3   7 2987.80 258.296   1
   3  -3  -7 3184.04 418.576   3
  -3   3   6 13526.7 847.878   6
  -3   3   6 12558.7 510.410   1
   3  -3  -6 12859.6 800.639   3
  -3   3   5 190.888 104.871   3
  -3   3   5 85.3366 32.0260   1
  -3   3   5-20.0323 99.2946   6
   3  -3  -5 110.761 136.505   3
  -3   3   4 2945.70 232.729   1
   3  -3  -4 2803.57 357.191   3
  -3   3   4 2802.90 343.922   3
  -3   3   4 2517.56 334.907   6
  -3   3   3 7195.36 554.561   6
   3  -3  -3 7378.74 559.980   3
   3  -3  -2 3981.95 406.258   3
  -3   3   2 3836.33 406.727   6
   3  -3  -1 2509.07 334.588   3
  -3   3   1 2825.90 317.613   6
   3  -3   0 6987.51 491.962   3
  -3   3   0 6891.96 483.370   6
   3  -3   0 7037.67 455.934   6
   3  -3   1 105.965 65.7166   6
   3  -3   1 170.815 119.488   3
  -3   3  -1 126.427 106.836   6
  -3   3  -1 270.572 96.3925   3
   3  -3   2 1466.16 194.546   6
  -3   3  -2 1242.77 193.780   6
   3  -3   2 1317.00 207.230   3
  -3   3  -2 1056.06 184.214   3
   3  -3   3 8623.33 481.300   3
  -3   3  -3 9927.74 513.061   3
  -3   3  -3 9119.96 467.575   6
   3  -3   3 9018.51 433.558   6
   3  -3   3 9358.67 455.711   5
   3  -3   4 1057.06 161.549   5
  -3   3  -4 838.335 148.590   3
   3  -3   4 868.911 155.369   3
  -3   3  -4 871.447 136.525   6
   3  -3   5 15435.9 590.543   3
   3  -3   5 15354.5 592.022   2
  -3   3  -5 14663.4 563.280   3
  -3   3  -5 15688.3 522.345   6
   3  -3   5 15592.5 626.439   5
   3  -3   6 2820.38 241.089   3
  -3   3  -6 2581.30 224.161   3
   3  -3   6 2615.35 244.850   2
  -3   3  -6 2696.30 197.562   6
   3  -3   6 2993.58 296.739   5
   3  -3   7 108.138 41.4287   2
  -3   3  -7 83.4909 48.4837   3
   3  -3   7 91.9752 43.2550   3
  -3   3  -7 74.2795 33.6359   6
   3  -3   7 91.9732 61.6140   4
   3  -3   8 5317.74 459.656   4
  -3   3  -8 5063.27 189.318   6
  -3   3  -8 5280.56 255.476   3
   3  -3   8 6023.86 363.369   2
  -3   3  -8 5463.80 205.666   6
  -3   3  -8 5560.65 442.876   5
  -3   3  -9 308.923 125.824   5
   3  -3   9 284.563 93.3817   4
   3  -3   9 285.617 72.7300   2
  -3   3 -10 23.8991 61.7838   5
   3  -3  10 154.468 90.7031   4
   3  -3  10 31.2211 61.4447   2
  -3   3 -11 450.333 147.233   5
   3  -3  11 573.888 160.765   4
  -3   3 -12 1258.39 261.011   5
   3  -3  12 1287.66 254.684   4
  -3   3 -13 2277.59 353.590   5
   3  -3  13 1742.22 319.992   4
  -3   3 -14 716.978 210.803   5
  -3   2  14-442.879 176.943   6
  -3   2  13 235.231 129.782   6
   3  -2 -12 773.892 217.784   3
  -3   2  12 476.279 178.154   6
   3  -2 -11 943.805 220.455   3
  -3   2  11 1026.34 256.126   6
   3  -2 -10-90.0878 92.8264   3
  -3   2  10 59.5508 131.396   6
  -3   2   9 3288.17 440.321   6
   3  -2  -9 3414.11 412.300   3
  -3   2   8 6424.15 605.206   6
   3  -2  -8 7003.91 578.080   3
  -3   2   7 1.57027 68.2062   3
  -3   2   7-16.9309 100.574   6
   3  -2  -7 40.3376 80.1338   3
  -3   2   6-87.0622 66.1389   3
  -3   2   6 2.20870 30.0304   1
  -3   2   6-28.8607 114.093   6
   3  -2  -6-47.2542 103.884   3
  -3   2   5 4997.03 273.371   1
  -3   2   5 4964.74 479.574   6
   3  -2  -5 5654.76 493.119   3
  -3   2   5 5485.19 465.784   3
   3  -2  -5 5453.11 472.857   6
  -3   2   4 159.754 75.6652   3
  -3   2   4 67.1047 122.748   6
   3  -2  -4 216.470 140.501   3
  -3   2   4 209.145 65.7036   1
   3  -2  -3 17710.6 821.309   3
  -3   2   3 17165.7 807.854   6
  -3   2   3 17126.2 490.979   1
   3  -2  -2 3784.93 386.533   3
  -3   2   2 3537.73 367.621   6
  -3   2   1 176.832 115.338   6
   3  -2  -1 309.372 145.982   3
  -3   2   0 40.1689 105.450   6
   3  -2   0 52.5367 54.5835   6
   3  -2   0 97.8717 102.595   3
   3  -2   1 2408.02 276.249   3
  -3   2  -1 1942.59 239.289   6
   3  -2   1 2098.81 226.639   6
   3  -2   2 1760.24 230.992   3
  -3   2  -2 1533.09 203.708   3
  -3   2  -2 1896.20 211.342   6
   3  -2   2 1548.45 183.939   6
   3  -2   3 494.854 106.337   5
  -3   2  -3 479.224 106.259   6
   3  -2   3 467.264 131.778   3
   3  -2   3 340.885 92.6664   6
  -3   2  -3 411.203 114.239   3
   3  -2   4 13891.6 568.404   3
  -3   2  -4 13283.3 533.474   3
  -3   2  -4 13078.1 456.515   6
   3  -2   4 13600.6 557.701   5
  -3   2  -5 20574.8 500.185   6
   3  -2   5 20690.4 660.869   3
   3  -2   5 19767.0 603.611   2
  -3   2  -5 19629.8 615.623   3
   3  -2   5 21038.4 726.162   5
   3  -2   6 4009.55 267.042   3
  -3   2  -6 3919.01 265.414   3
  -3   2  -6 3894.37 180.798   6
   3  -2   6 4214.54 267.939   2
   3  -2   6 4192.23 341.414   5
   3  -2   7 873.669 118.447   2
  -3   2  -7 773.940 109.250   3
   3  -2   8 2872.34 330.356   4
  -3   2  -8 2879.94 189.110   3
   3  -2   8 3224.60 212.803   2
  -3   2  -8 3278.60 332.446   5
   3  -2   9 1268.10 127.176   2
  -3   2  -9 1396.05 231.448   5
   3  -2   9 1299.11 227.826   4
  -3   2  -9 1200.14 93.0815   3
   3  -2  10 7667.99 580.049   4
  -3   2 -10 7829.84 568.574   5
  -3   2 -11 207.268 125.137   5
   3  -2  11 155.649 109.922   4
  -3   2 -12 365.804 144.722   5
   3  -2  12 195.334 137.456   4
  -3   2 -13 119.046 116.071   5
  -3   2 -14 186.414 106.995   5
  -3   2 -15 166.516 114.562   5
  -3   1  14 466.928 164.074   6
  -3   1  13-127.907 124.984   6
   3  -1 -13-199.590 113.591   2
  -3   1  12 8.80577 81.7261   6
   3  -1 -12 245.873 126.543   3
   3  -1 -12 194.003 131.862   2
   3  -1 -11 8007.83 632.745   3
  -3   1  11 7772.60 667.669   6
   3  -1 -10 1485.60 267.063   3
  -3   1  10 1246.58 277.181   6
   3  -1  -9 82.7458 83.3626   3
  -3   1   9 201.130 151.560   6
  -3   1   8 1331.08 234.710   3
   3  -1  -8 1279.49 244.197   3
  -3   1   8 1593.64 309.872   6
  -3   1   7 169.438 103.941   3
  -3   1   7 158.184 137.904   6
   3  -1  -7-11.1827 103.341   3
  -3   1   6 207.820 101.773   3
   3  -1  -6 197.680 108.150   6
  -3   1   6 187.085 114.677   6
   3  -1  -6 136.071 94.8367   3
  -3   1   5 759.625 96.7569   1
   3  -1  -5 787.926 194.048   3
   3  -1  -5 819.431 193.846   6
  -3   1   5 994.949 232.860   6
  -3   1   5 931.980 185.485   3
  -3   1   4 1979.72 140.527   1
  -3   1   4 2449.77 291.171   3
  -3   1   4 2195.46 314.136   6
   3  -1  -4 1788.10 266.207   3
  -3   1   3-45.3195 114.083   6
  -3   1   3-34.3668 30.2990   1
   3  -1  -3 26.8228 88.4887   3
  -3   1   2-115.889 120.547   6
   3  -1  -2 59.1663 113.517   3
   3  -1  -1 606.693 178.805   3
  -3   1   1 361.821 137.222   6
  -3   1   0 487.366 144.152   6
   3  -1   0 579.555 140.393   6
   3  -1   0 404.727 134.211   3
  -3   1  -1 1081.84 173.692   6
   3  -1   1 869.666 196.852   3
   3  -1   1 1076.55 159.485   6
   3  -1   2 3014.91 294.613   3
  -3   1  -2 3002.74 253.950   6
  -3   1  -2 2744.95 255.089   3
   3  -1   2 2921.11 231.403   6
   3  -1   2 2843.73 220.840   5
   3  -1   3 4116.60 321.902   3
  -3   1  -3 3701.78 283.649   3
  -3   1  -3 3588.29 240.726   6
   3  -1   3 3516.94 222.404   6
   3  -1   3 3817.36 268.679   5
   3  -1   4 134.183 61.3168   5
  -3   1  -4 192.094 55.2892   6
   3  -1   4 328.944 98.0215   3
   3  -1   4 194.485 54.0083   6
  -3   1  -4 323.854 92.8432   3
  -3   1  -5 16082.9 347.369   6
   3  -1   5 17169.7 584.177   3
  -3   1  -5 17491.2 569.226   3
   3  -1   5 17302.0 652.715   5
  -3   1  -6 11743.8 449.964   3
   3  -1   6 11753.8 370.249   2
  -3   1  -7 2024.67 178.141   3
   3  -1   7 1969.42 138.952   2
   3  -1   8 1651.57 245.808   4
  -3   1  -8 1829.96 162.420   3
   3  -1   8 1548.61 102.496   2
  -3   1  -8 1814.80 251.619   5
   3  -1   9 6085.14 487.585   4
  -3   1  -9 5769.29 254.854   3
  -3   1  -9 5785.11 461.011   5
  -3   1 -10 177.891 111.953   5
  -3   1 -10 136.224 33.5989   3
   3  -1  10 150.573 119.866   4
  -3   1 -10 119.119 33.1233   3
  -3   1 -11 63.6117 67.4091   5
   3  -1  11-34.4796 71.6697   4
  -3   1 -12 4344.09 470.700   5
  -3   1 -13 96.5747 71.9866   5
  -3   1 -14 412.143 176.915   5
  -3   1 -15 314.262 172.469   5
  -3   0  14 162.922 135.612   6
   3   0 -13 62.2393 76.7798   2
  -3   0  13 435.877 176.010   6
   3   0 -12 36.0817 59.4692   2
  -3   0  12 98.8324 87.2283   6
   3   0 -11 849.013 202.902   3
  -3   0  11 962.343 241.351   6
   3   0 -11 656.645 211.939   2
   3   0 -10 926.572 205.855   3
  -3   0  10 689.383 191.278   6
   3   0  -9 325.425 132.748   3
  -3   0   9 277.016 114.258   3
  -3   0   9 77.9037 85.0663   6
  -3   0   8 0.70234 43.2914   3
  -3   0   8 145.117 114.482   6
   3   0  -8 122.776 122.138   3
  -3   0   7-137.579 52.2641   3
   3   0  -7-69.9470 100.131   3
  -3   0   7-73.4363 117.883   6
   3   0  -6 3340.12 354.546   3
  -3   0   6 3242.50 341.488   3
  -3   0   6 3193.58 390.854   6
   3   0  -6 3194.78 371.901   6
   3   0  -5 2051.96 291.595   3
  -3   0   5 1960.36 260.004   3
   3   0  -5 2044.50 280.968   6
  -3   0   5 1954.78 292.099   6
  -3   0   4 706.796 190.928   6
   3   0  -4 598.399 167.130   3
  -3   0   4 867.027 180.004   3
  -3   0   3 6139.52 186.829   1
   3   0  -3 6671.87 472.989   3
  -3   0   3 6779.55 454.129   3
  -3   0   3 6413.89 485.813   6
   3   0  -2 8876.08 539.006   3
  -3   0   2 9455.54 554.667   6
  -3   0   1 2336.80 276.889   6
   3   0  -1 2018.27 267.875   3
   3   0   0 3175.15 323.715   3
  -3   0   0 3455.89 296.335   6
   3   0   1 16012.9 655.506   3
  -3   0  -1 15733.0 575.651   6
   3   0   1 15246.3 549.186   6
   3   0   2 8365.50 370.943   6
  -3   0  -2 7832.62 378.586   6
   3   0   2 8089.87 466.649   3
   3   0   2 8309.55 352.556   5
   3   0   3 4518.57 334.349   3
  -3   0  -3 4239.76 301.866   3
  -3   0  -3 4045.38 248.676   6
   3   0   3 4132.67 232.414   6
   3   0   3 4521.85 284.627   5
   3   0   4 419.690 103.769   5
   3   0   4 377.644 102.762   3
  -3   0  -4 408.127 69.7514   6
   3   0   4 684.322 162.601   4
   3   0   4 546.661 75.5718   6
  -3   0  -4 603.967 117.357   3
  -3   0  -5-100.555 58.0279   3
   3   0   5 13.8368 18.3252   6
  -3   0  -6-61.4760 58.8980   3
   3   0   6-8.06686 13.7686   2
  -3   0  -7 4246.11 351.879   4
   3   0   7 4160.46 360.784   4
  -3   0  -7 3961.81 270.086   3
  -3   0  -8 7853.08 496.160   4
   3   0   8 7691.89 516.734   4
  -3   0  -8 7661.78 512.193   5
  -3   0  -8 7451.21 365.208   3
   3   0   9 8248.20 566.116   4
  -3   0  -9 8550.94 375.544   3
  -3   0  -9 8730.27 577.987   5
  -3   0 -10 1332.79 239.262   5
   3   0  10 1354.92 246.555   4
  -3   0 -10 1494.18 148.689   3
  -3   0 -10 1327.21 140.320   3
  -3   0 -11 182.396 111.942   5
  -3   0 -11 130.571 37.7676   3
  -3   0 -11 142.632 40.7341   3
  -3   0 -12 508.658 157.703   5
  -3   0 -13 243.974 125.469   5
  -3   0 -14 288.598 101.506   5
  -3   0 -15-193.234 131.568   5
   3   1 -13 750.905 195.629   2
  -3  -1  12 225.722 135.902   6
   3   1 -12 126.283 74.5755   2
  -3  -1  11 2223.26 341.046   6
   3   1 -11 2065.91 332.218   2
   3   1 -11 2304.40 296.283   3
  -3  -1  10 2550.34 282.903   3
   3   1 -10 2364.24 305.536   3
  -3  -1  10 2868.75 393.374   6
   3   1 -10 2285.08 345.990   2
   3   1 -10 2466.55 194.414   1
   3   1  -9 3187.38 409.397   2
   3   1  -9 3535.15 371.267   3
  -3  -1   9 4028.90 371.470   3
  -3  -1   9 3656.17 446.618   6
   3   1  -9 3497.79 215.629   1
  -3  -1   8 1240.01 240.910   6
   3   1  -8 1335.89 245.335   3
  -3  -1   8 1503.61 228.784   3
   3   1  -8 1281.16 257.885   2
   3   1  -8 1127.28 109.555   1
   3   1  -7-70.7064 84.0469   3
  -3  -1   7-162.716 153.293   6
  -3  -1   7 30.8366 47.7376   3
   3   1  -6 850.061 186.727   6
  -3  -1   6 556.282 165.505   6
   3   1  -6 778.283 177.896   3
  -3  -1   6 1239.35 209.396   3
   3   1  -5 307.481 114.148   3
   3   1  -5 274.432 121.044   6
  -3  -1   5 206.641 73.1812   3
  -3  -1   4 164.445 78.9375   3
  -3  -1   4 36.1866 96.4864   6
   3   1  -4 97.8997 83.8208   3
   3   1  -3 11.4512 91.2484   3
  -3  -1   3-71.4072 136.904   6
  -3  -1   3 49.4450 60.1635   3
   3   1  -2-0.23096 95.7807   3
  -3  -1   2-2.89282 98.0790   6
   3   1  -1-96.5032 116.426   3
  -3  -1   1 205.019 126.676   6
  -3  -1   0 14928.1 607.074   6
   3   1   0 14542.2 642.292   3
  -3  -1  -1 9936.63 470.464   6
   3   1   1 10590.1 525.266   3
   3   1   1 9392.25 433.266   6
   3   1   1 10052.9 328.964   5
   3   1   2-39.5044 55.2579   5
   3   1   2-102.849 65.6894   6
  -3  -1  -2-26.1038 80.9417   6
   3   1   2 3.63737 100.418   3
  -3  -1  -3 317.115 89.9759   5
  -3  -1  -3 385.894 101.810   3
   3   1   3 314.645 95.2945   4
   3   1   3 467.276 90.8717   6
   3   1   3 377.023 90.3936   5
   3   1   4 26.0241 72.2840   4
  -3  -1  -4 139.648 62.3860   3
   3   1   4 82.6544 45.8214   6
  -3  -1  -4 186.016 87.8153   5
   3   1   5 1339.45 179.511   4
  -3  -1  -5 1409.01 172.908   3
   3   1   5 1413.67 104.866   6
   3   1   5 1259.44 97.2433   2
  -3  -1  -5 1346.24 179.047   5
  -3  -1  -6 1981.58 226.605   4
   3   1   6 1612.92 207.270   4
  -3  -1  -6 1717.96 187.160   3
  -3  -1  -7 15.9237 69.1871   4
  -3  -1  -7 183.110 75.7678   3
   3   1   7 193.788 93.4773   4
  -3  -1  -8 29.9504 78.2759   5
  -3  -1  -8 56.7204 73.8701   4
   3   1   8 156.403 106.053   4
  -3  -1  -8 13.6205 41.3392   3
   3   1   9 8154.21 552.478   4
  -3  -1  -9 7692.23 401.033   3
  -3  -1  -9 7621.12 539.374   5
  -3  -1 -10 309.856 126.546   5
  -3  -1 -10 466.124 91.7282   3
  -3  -1 -10 510.902 102.995   3
  -3  -1 -11 1693.63 177.244   3
  -3  -1 -11 2052.19 198.928   3
  -3  -1 -11 1952.43 299.032   5
  -3  -1 -12 1186.51 252.234   5
  -3  -1 -12 1145.06 142.119   3
  -3  -1 -13 3706.70 463.888   5
  -3  -1 -14 1282.55 280.623   5
  -3  -1 -14 973.496 248.770   1
  -3  -1 -15 611.832 224.399   5
  -3  -1 -15 670.173 208.404   1
  -3  -1 -16 1061.36 276.779   1
   3   2 -13-54.8678 70.3593   2
   3   2 -12 88.2660 97.4457   2
   3   2 -11 7.02272 77.2291   2
   3   2 -11-52.3630 44.7647   3
   3   2 -10 183.953 98.9693   3
   3   2 -10 215.278 159.643   2
   3   2 -10-49.5399 31.0850   1
  -3  -2   9 1043.75 187.524   3
   3   2  -9 1004.32 110.462   1
  -3  -2   9 1155.54 251.870   6
   3   2  -9 1000.50 197.169   3
   3   2  -9 915.163 222.776   2
   3   2  -8 1179.58 107.850   1
  -3  -2   8 884.361 215.650   6
   3   2  -8 1000.67 191.856   3
   3   2  -8 1124.22 239.334   2
  -3  -2   8 1246.89 201.086   3
   3   2  -7 258.841 83.0111   4
  -3  -2   7 137.842 87.2744   3
   3   2  -7 223.037 79.7746   3
   3   2  -7 253.514 43.1359   1
  -3  -2   7 468.970 168.746   6
   3   2  -7 392.087 170.260   2
   3   2  -6 1279.42 237.216   6
  -3  -2   6 842.494 206.660   6
   3   2  -6 850.218 61.5899   1
   3   2  -6 978.507 189.210   3
   3   2  -6 1302.99 249.638   2
  -3  -2   6 1307.37 215.753   3
   3   2  -5 12562.2 747.372   2
  -3  -2   5 12730.9 733.836   6
   3   2  -5 12508.3 632.141   3
  -3  -2   5 13608.3 635.418   3
   3   2  -5 12889.1 699.052   6
   3   2  -4 1973.95 254.032   3
  -3  -2   4 1930.40 243.495   3
  -3  -2   4 1718.79 271.655   6
   3   2  -4 1691.18 274.407   2
  -3  -2   3 726.773 150.412   3
  -3  -2   3 703.448 179.723   6
   3   2  -3 622.002 147.523   3
   3   2  -3 826.584 191.146   2
   3   2  -2 8441.63 496.938   3
  -3  -2   2 8888.13 486.979   3
  -3  -2   2 9236.86 540.727   6
   3   2  -2 8197.83 526.648   2
  -3  -2   1 250.610 34.4767   1
  -3  -2   1 263.881 127.062   6
   3   2  -1 185.056 101.833   2
   3   2  -1 278.086 131.852   3
   3   2   0 3629.49 319.150   2
   3   2   0 3414.90 321.106   3
  -3  -2   0 3122.61 171.111   1
   3   2   0 3379.45 150.444   5
   3   2   1 14140.3 525.036   6
   3   2   1 13952.5 573.942   2
   3   2   1 13143.9 345.109   5
   3   2   2 12633.0 380.052   4
   3   2   2 11836.4 481.225   2
   3   2   2 11250.6 442.337   6
  -3  -2  -2 11546.8 362.384   5
   3   2   3 9796.58 377.023   4
   3   2   3 9027.77 372.636   6
   3   2   3 9774.43 390.484   2
  -3  -2  -3 9664.49 379.704   5
  -3  -2  -4 320.430 88.9086   5
  -3  -2  -4 586.163 132.445   4
   3   2   4 325.641 93.5721   4
   3   2   4 325.933 72.8297   2
  -3  -2  -4 311.817 97.8120   3
   3   2   4 291.956 67.5428   6
  -3  -2  -5 7931.63 407.600   4
   3   2   5 7489.88 395.829   4
  -3  -2  -5 7020.04 387.929   3
   3   2   5 7251.12 251.632   2
  -3  -2  -5 7567.97 410.605   5
  -3  -2  -6 3864.30 306.530   4
   3   2   6 3343.89 291.413   4
  -3  -2  -6 3145.55 261.125   3
  -3  -2  -6 3414.67 301.088   5
  -3  -2  -7 1813.21 220.236   4
   3   2   7 1625.38 223.981   4
   3   2   7 1577.87 119.959   6
  -3  -2  -8 2881.83 301.068   4
   3   2   8 2776.81 131.833   6
  -3  -2  -9 142.647 70.7652   3
  -3  -2 -10 52.4973 58.1776   3
  -3  -2 -11 58.9187 44.7070   3
  -3  -2 -11 16.3029 109.841   1
  -3  -2 -11 75.0286 61.7742   3
  -3  -2 -12 2155.86 344.164   1
  -3  -2 -12 1805.59 212.904   3
  -3  -2 -12 2354.94 357.567   5
  -3  -2 -13 2610.42 384.114   1
  -3  -2 -13 3065.89 412.623   5
  -3  -2 -14 74.7200 85.7437   5
  -3  -2 -14-235.308 137.748   1
  -3  -2 -15-193.795 130.806   5
  -3  -2 -15 64.9998 128.008   1
   3   3 -13 21.2701 70.3140   2
   3   3 -13 321.296 128.727   5
   3   3 -12 589.530 210.801   2
   3   3 -12 608.423 164.582   5
   3   3 -11 737.656 219.825   2
   3   3 -10 92.8297 43.5790   1
   3   3 -10 274.321 152.065   2
   3   3  -9 301.048 64.1760   1
   3   3  -9 443.718 201.088   2
  -3  -3   9 301.184 95.8471   3
   3   3  -8-17.8972 26.5188   1
   3   3  -8-130.918 72.7137   4
   3   3  -8-95.4767 86.8227   3
   3   3  -8-39.3289 107.482   2
  -3  -3   8 42.5972 56.8463   3
   3   3  -7 103.930 32.0612   1
   3   3  -7 145.535 89.4129   4
   3   3  -7-23.8479 109.756   2
   3   3  -7 247.465 97.6620   3
  -3  -3   7 174.352 84.5028   3
   3   3  -6 4033.58 314.235   4
   3   3  -6 4195.85 367.828   3
  -3  -3   6 4744.71 384.436   3
   3   3  -6 4611.17 478.187   2
   3   3  -6 4395.97 418.582   6
   3   3  -5 325.795 87.4940   4
   3   3  -5 296.300 101.245   3
  -3  -3   5 401.945 120.878   3
   3   3  -5 437.638 161.497   2
   3   3  -5 299.672 129.777   6
  -3  -3   4-41.4864 77.5266   3
   3   3  -4 37.4971 71.9291   3
   3   3  -4 120.991 106.313   2
   3   3  -3 6170.69 425.446   3
  -3  -3   3 7542.70 461.529   3
   3   3  -3 7391.11 523.722   2
   3   3  -2 15928.2 744.368   2
  -3  -3   2 16791.7 670.646   3
   3   3  -1 4873.31 407.487   2
   3   3   0 511.354 128.654   2
  -3  -3   0 661.008 77.0754   1
   3   3   1 6651.47 427.778   2
  -3  -3  -1 6972.37 291.185   1
   3   3   1 7465.31 403.385   6
  -3  -3  -1 6968.53 209.020   5
   3   3   2 1116.10 99.3795   4
   3   3   2 958.003 160.086   2
  -3  -3  -2 1016.77 147.667   1
  -3  -3  -2 1060.08 111.140   5
   3   3   3 19460.1 474.149   4
  -3  -3  -3 20166.6 658.943   1
   3   3   3 19547.7 603.070   2
  -3  -3  -3 19297.5 520.931   5
   3   3   4 242.170 77.7478   2
  -3  -3  -4 211.682 104.969   1
   3   3   4 188.991 68.8518   4
  -3  -3  -5 125.409 56.6609   4
   3   3   5 68.6670 37.6017   2
  -3  -3  -5-23.2166 109.548   1
  -3  -3  -6 10282.7 477.368   4
  -3  -3  -6 10285.5 580.786   1
  -3  -3  -7 597.541 159.332   1
  -3  -3  -7 335.137 111.928   4
   3   3   7 637.465 102.695   6
  -3  -3  -8 2564.87 283.306   4
  -3  -3  -8 2685.60 337.291   1
   3   3   8 2588.50 198.366   6
  -3  -3  -9 291.020 100.137   3
  -3  -3  -9 228.348 145.342   1
   3   3   9 245.418 63.6047   6
  -3  -3 -10 643.986 157.828   3
   3   3  10 574.347 78.6642   6
  -3  -3 -10 537.975 198.837   1
  -3  -3 -11 6.78807 64.8689   3
  -3  -3 -11 0.41011 109.681   1
   3   3  11 54.7563 36.3709   6
  -3  -3 -12 0.88272 100.450   1
  -3  -3 -12 21.2331 59.6345   3
  -3  -3 -13 1052.84 178.644   3
  -3  -3 -13 1192.17 283.157   1
  -3  -3 -14 73.8279 138.808   1
  -3  -3 -15 952.666 252.733   1
  -3  -3 -15 844.903 251.038   5
   3   4 -13-74.8811 95.7026   2
   3   4 -12 2046.15 284.178   5
   3   4 -12 1890.92 365.213   2
   3   4 -11 249.417 102.783   5
   3   4 -11 393.205 171.659   2
   3   4 -10 186.069 85.5955   5
   3   4 -10 117.305 97.4844   2
   3   4  -9 1131.21 176.842   5
   3   4  -9 1242.70 132.546   1
  -3  -4   9 1150.55 177.243   3
   3   4  -9 1338.91 300.960   2
   3   4  -8 215.890 56.9693   1
   3   4  -8 147.596 65.8958   4
   3   4  -8 278.271 138.116   2
  -3  -4   8 191.499 79.5333   3
   3   4  -8 164.425 81.9141   5
   3   4  -7 2866.37 281.593   4
  -3  -4   7 3512.72 329.352   3
   3   4  -7 3716.73 444.303   2
   3   4  -7 3062.42 253.849   5
   3   4  -6 1446.76 186.068   4
  -3  -4   6 1663.28 230.685   3
   3   4  -6 1360.83 270.631   2
   3   4  -6 1366.61 151.122   5
   3   4  -5 3298.93 353.357   6
   3   4  -5 2339.95 210.311   4
  -3  -4   5 3179.95 312.469   3
   3   4  -5 3077.80 398.082   2
   3   4  -5 2792.91 187.449   5
   3   4  -4 593.281 73.9751   5
  -3  -4   4 746.825 153.204   3
   3   4  -4 760.233 108.852   4
   3   4  -4 629.671 196.402   2
   3   4  -4 674.100 149.029   6
   3   4  -4 631.304 58.8410   1
   3   4  -3 128.314 31.2494   1
   3   4  -3 23.5002 15.7426   5
   3   4  -3 150.539 46.0470   4
  -3  -4   3 205.570 94.5352   3
   3   4  -3 50.1310 93.2249   2
  -3  -4   2 19275.9 727.981   3
   3   4  -2 17815.4 814.987   2
   3   4  -1 3133.72 178.744   1
  -3  -4   1 3324.85 304.123   3
   3   4  -1 3117.28 342.294   2
   3   4   0 1305.66 214.041   2
   3   4   0 1447.61 142.027   1
  -3  -4  -1 4400.97 246.068   1
   3   4   1 4556.96 381.882   2
  -3  -4  -1 4337.99 338.404   2
  -3  -4  -1 3675.13 152.315   5
   3   4   2-60.0177 80.5806   2
  -3  -4  -2-15.7720 55.6045   1
  -3  -4  -2-63.2361 67.5123   2
  -3  -4  -3 3881.24 211.288   4
  -3  -4  -3 4356.85 303.380   1
   3   4   3 4475.63 324.574   2
  -3  -4  -3 3579.10 274.087   2
  -3  -4  -4 1986.56 172.038   4
  -3  -4  -4 2130.15 234.229   1
   3   4   4 2032.09 212.160   2
  -3  -4  -4 2080.28 197.166   2
  -3  -4  -5 7201.96 370.906   4
  -3  -4  -5 6899.31 335.457   2
  -3  -4  -5 8314.39 490.297   1
   3   4   5 7851.10 382.762   2
  -3  -4  -6 2805.16 253.808   4
  -3  -4  -6 2668.52 310.223   1
  -3  -4  -6 2128.02 171.195   2
  -3  -4  -7 197.711 97.2542   4
  -3  -4  -7 83.8219 91.9952   1
  -3  -4  -7 48.2099 37.0678   2
   3   4   7 49.7908 60.0483   6
  -3  -4  -8 733.414 147.827   4
  -3  -4  -8 479.185 169.651   1
  -3  -4  -8 629.113 76.3954   2
   3   4   8 808.576 137.467   6
  -3  -4  -9 145.897 101.001   3
  -3  -4  -9 3.09683 84.3946   1
   3   4   9 48.9849 59.3383   6
  -3  -4 -10 36.1659 86.9954   3
  -3  -4 -10 6.70804 113.051   1
   3   4  10 78.6992 42.9869   6
  -3  -4 -11 232.924 101.866   3
  -3  -4 -11-12.8988 113.907   1
   3   4  11 109.297 51.1906   6
  -3  -4 -12 650.488 172.354   1
  -3  -4 -12 693.776 177.040   3
   3   4  12 683.580 108.100   6
  -3  -4 -13-62.5724 117.615   1
  -3  -4 -13 3.53620 77.2509   3
  -3  -4 -14 2016.12 346.241   1
  -3  -4 -15 116.080 128.728   1
   3   5 -13 137.433 150.259   2
   3   5 -12 1273.31 304.879   2
   3   5 -11 399.389 131.917   5
   3   5 -11-135.795 140.053   2
   3   5 -10 61.3726 46.4010   5
   3   5 -10 80.1445 132.312   2
   3   5  -9 4579.38 543.060   2
   3   5  -9 4708.32 356.278   5
   3   5  -8 477.300 108.428   5
   3   5  -8 409.886 112.417   4
   3   5  -8 753.765 211.851   2
  -3  -5   8 759.513 143.284   3
   3   5  -7-35.9881 46.3894   5
   3   5  -7 65.9596 39.9848   4
   3   5  -7-90.9108 155.195   2
  -3  -5   7 43.2264 62.9300   3
   3   5  -6 971.230 147.815   4
   3   5  -6 1153.49 257.308   2
  -3  -5   6 1201.90 198.551   3
   3   5  -6 1104.19 132.309   5
   3   5  -5 372.230 69.7896   5
   3   5  -5 475.293 94.3965   4
   3   5  -5 282.034 183.493   2
  -3  -5   5 397.721 123.021   3
   3   5  -4 17.0017 27.3347   4
   3   5  -4 148.101 112.550   2
  -3  -5   4 69.7456 60.6535   3
   3   5  -4 72.1600 57.5369   6
   3   5  -3 757.294 88.1732   1
   3   5  -3 577.423 77.7058   4
   3   5  -3 866.443 218.157   2
  -3  -5   3 751.144 156.715   3
   3   5  -2 2952.02 181.132   1
  -3  -5   2 3127.27 309.093   3
   3   5  -2 3279.50 367.320   2
   3   5  -1 2983.14 193.473   1
  -3  -5   1 3412.93 316.452   3
   3   5  -1 3115.19 355.868   2
   3   5   0 7296.41 326.979   1
   3   5   0 8045.94 537.582   2
   3   5   1 10.3481 86.1980   2
  -3  -5  -1 222.234 107.650   2
   3   5   1 73.8979 48.7214   1
  -3  -5  -1 131.114 62.1578   1
   3   5   2 41.4689 83.5335   2
  -3  -5  -2 48.9365 26.6588   4
  -3  -5  -2 8.72527 47.1414   1
   3   5   2-43.6641 41.2569   1
  -3  -5  -2 98.6808 79.9172   2
  -3  -5  -3 617.098 85.0234   4
  -3  -5  -3 702.829 143.192   2
   3   5   3 675.771 135.856   1
  -3  -5  -3 827.441 147.881   1
   3   5   3 634.854 150.860   2
  -3  -5  -4 544.904 132.504   1
  -3  -5  -4 430.650 88.0235   4
  -3  -5  -4 422.523 103.748   2
   3   5   4 560.978 134.635   2
  -3  -5  -5 563.362 109.159   4
  -3  -5  -5 703.318 127.319   2
  -3  -5  -5 760.570 170.039   1
   3   5   5 778.231 146.267   2
  -3  -5  -6 1753.51 205.833   4
  -3  -5  -6 2446.62 294.223   1
  -3  -5  -6 2028.22 202.732   2
  -3  -5  -7 524.093 127.984   4
  -3  -5  -7 582.138 106.187   2
  -3  -5  -7 616.644 166.797   1
   3   5   7 613.673 142.660   6
  -3  -5  -8 2621.00 282.831   4
  -3  -5  -8 2762.89 359.716   1
  -3  -5  -8 2720.61 209.442   2
  -3  -5  -8 2952.92 362.684   3
   3   5   8 2658.59 279.012   6
  -3  -5  -9 5055.92 492.426   1
  -3  -5  -9 5728.05 511.778   3
  -3  -5  -9 5637.88 279.826   2
   3   5   9 6159.76 423.132   6
  -3  -5 -10 553.477 180.065   3
  -3  -5 -10 497.036 69.7730   2
  -3  -5 -10 542.224 190.898   1
   3   5  10 783.988 159.255   6
  -3  -5 -11 3176.04 397.003   1
  -3  -5 -11 2637.98 354.255   3
   3   5  11 2748.15 268.898   6
  -3  -5 -12-29.2199 113.260   3
   3   5  12 114.976 80.0163   6
  -3  -5 -12 128.690 128.564   1
  -3  -5 -13 286.930 113.652   3
  -3  -5 -13 438.182 151.625   1
  -3  -5 -14 691.525 204.168   1
  -3  -5 -15 494.622 195.217   1
   3   6 -13 244.402 149.955   2
   3   6 -12 693.135 234.717   2
   3   6 -11 613.004 228.765   2
   3   6 -10 200.231 92.2905   5
   3   6 -10 492.668 224.157   2
   3   6  -9 3091.45 467.123   2
   3   6  -9 3514.62 294.497   5
   3   6  -8 589.891 113.423   5
   3   6  -8 323.416 99.3690   4
   3   6  -8 524.492 208.350   2
  -3  -6   8 316.475 107.740   3
  -3  -6   7-20.8151 41.5449   3
   3   6  -7-76.8823 54.7885   4
   3   6  -7-91.7107 116.132   2
   3   6  -6 203.463 71.2357   4
   3   6  -6 205.970 148.656   2
  -3  -6   6 146.419 70.0505   3
   3   6  -5 1801.12 390.604   2
  -3  -6   5 2338.06 273.920   3
   3   6  -4 117.418 181.539   2
  -3  -6   4 110.513 75.1814   3
  -3  -6   3 1227.44 201.804   3
   3   6  -3 1019.40 297.066   2
   3   6  -3 1294.78 231.457   6
   3   6  -3 1401.03 139.228   1
   3   6  -2 3417.05 220.900   1
  -3  -6   2 3881.03 351.821   3
   3   6  -2 4169.20 438.288   2
   3   6  -1 5641.71 296.402   1
   3   6  -1 5601.79 495.700   2
  -3  -6   0 3525.54 360.000   2
   3   6   0 3121.04 233.397   1
   3   6   0 3042.01 354.006   2
   3   6   1 3140.15 247.078   1
   3   6   1 3510.13 371.174   2
  -3  -6  -1 3480.37 346.683   2
   3   6   2 2647.56 242.496   1
   3   6   2 2650.11 325.212   2
  -3  -6  -2 2598.51 292.409   2
  -3  -6  -3 4071.23 313.993   1
  -3  -6  -3 4091.24 211.273   4
   3   6   3 4064.49 321.260   1
   3   6   3 4392.67 389.123   2
  -3  -6  -3 3795.45 353.861   2
  -3  -6  -4 148.246 57.1358   4
  -3  -6  -4 252.141 88.3225   2
   3   6   4 218.216 113.402   2
  -3  -6  -4 103.512 75.0717   1
   3   6   4 78.1779 59.2306   1
  -3  -6  -5 171.675 85.0641   1
  -3  -6  -5 182.971 65.5145   4
  -3  -6  -5 407.603 116.715   2
   3   6   5 219.330 101.018   2
  -3  -6  -6 2709.78 307.217   1
  -3  -6  -6 2246.38 229.021   4
  -3  -6  -6 1967.22 230.003   2
  -3  -6  -7-84.7923 112.857   1
  -3  -6  -7-23.7899 45.6602   2
  -3  -6  -7-28.1896 63.2148   4
  -3  -6  -7-78.5237 92.9202   3
   3   6   7 36.6449 69.4411   6
  -3  -6  -8 634.586 176.703   1
  -3  -6  -8 525.888 115.963   2
  -3  -6  -8 715.521 153.740   4
  -3  -6  -8 685.956 190.740   3
   3   6   8 465.602 134.921   6
  -3  -6  -9 1001.76 281.800   1
  -3  -6  -9 1485.29 291.938   3
  -3  -6  -9 1663.86 187.149   2
   3   6   9 1544.63 241.837   6
  -3  -6 -10 2109.51 195.799   2
  -3  -6 -10 2429.99 349.606   3
   3   6  10 2796.63 313.350   6
  -3  -6 -11 2768.58 373.328   1
  -3  -6 -11 3076.89 397.059   3
   3   6  11 3303.13 341.374   6
  -3  -6 -12 981.280 234.044   3
  -3  -6 -12 820.619 228.127   1
   3   6  12 1191.01 196.713   6
  -3  -6 -13-14.4298 72.3685   3
  -3  -6 -13 134.089 118.666   1
  -3  -6 -14 287.676 132.371   3
  -3  -6 -14 352.397 176.493   1
   3   7 -13 469.221 193.186   2
   3   7 -12 1115.70 318.379   2
   3   7 -11-83.8099 102.344   2
   3   7 -10 335.728 178.119   2
   3   7  -9 674.500 238.910   2
   3   7  -8 209.672 117.398   2
  -3  -7   7 3143.48 310.380   3
   3   7  -7 3560.78 484.631   2
   3   7  -6 1014.88 319.422   2
  -3  -7   6 1876.08 254.763   3
   3   7  -5 856.687 325.892   2
  -3  -7   5 1627.76 240.696   3
   3   7  -4 428.430 1745.73   2
  -3  -7   4 787.933 165.195   3
  -3  -7   3 3443.89 349.178   3
   3   7  -3 3678.71 452.982   2
   3   7  -3 3958.95 266.199   1
   3   7  -2 129.633 167.363   2
   3   7  -2-7.22296 52.0705   1
  -3  -7   1 15.5803 11.2998   5
   3   7  -1 35.9316 97.4960   2
  -3  -7   1 118.718 103.779   2
   3   7  -1 143.582 59.4796   1
   3   7   0-39.7266 103.664   2
   3   7   0-21.4611 49.5850   1
  -3  -7   0-7.56073 73.4049   2
  -3  -7  -1 610.856 163.565   2
   3   7   1 711.367 127.411   1
   3   7   1 764.352 202.225   2
  -3  -7  -2 186.111 40.9203   4
  -3  -7  -2 281.109 117.653   2
   3   7   2 105.637 122.687   2
   3   7   2 306.202 100.410   1
  -3  -7  -3 147.151 44.1013   4
  -3  -7  -3 357.443 134.334   2
   3   7   3 311.950 101.837   1
   3   7   3 128.350 99.7617   2
  -3  -7  -4 1587.45 163.831   4
   3   7   4 1725.81 228.420   1
  -3  -7  -4 1759.27 253.923   2
   3   7   4 1654.50 255.817   2
  -3  -7  -4 1733.75 237.779   1
  -3  -7  -5 609.053 151.815   2
  -3  -7  -5 455.327 103.330   4
  -3  -7  -5 542.143 142.549   1
   3   7   5 614.850 167.436   2
  -3  -7  -6 96.6488 60.9274   2
  -3  -7  -6-17.7755 49.8199   4
  -3  -7  -6-25.0393 101.394   3
  -3  -7  -6 20.3122 85.7111   1
  -3  -7  -7 388.019 115.396   2
  -3  -7  -7 358.899 101.720   4
  -3  -7  -7 108.622 104.687   3
  -3  -7  -7 462.158 159.461   1
   3   7   7 537.986 154.305   6
  -3  -7  -8 237.864 93.7202   2
  -3  -7  -8 40.6506 63.2702   4
  -3  -7  -8 65.8111 105.692   3
  -3  -7  -8 62.4628 123.913   1
   3   7   8 314.072 135.605   6
  -3  -7  -9 40.4524 61.5471   2
  -3  -7  -9-61.8492 122.851   3
   3   7   9-73.3848 77.0355   6
  -3  -7  -9-159.766 116.119   1
  -3  -7 -10 71.6164 97.7078   3
   3   7  10 223.748 98.2031   6
  -3  -7 -10 270.611 140.617   1
  -3  -7 -11 4633.20 489.557   1
  -3  -7 -11 4978.57 549.868   3
   3   7  11 4966.03 453.818   6
  -3  -7 -12 847.638 214.850   3
   3   7  12 781.268 175.923   6
  -3  -7 -12 958.573 233.726   1
  -3  -7 -13-95.3392 75.9937   3
  -3  -7 -13 148.436 125.512   1
  -3  -7 -14 256.260 143.545   3
  -3  -7 -14 147.005 140.304   1
   3   8 -12 54.1146 110.399   2
   3   8 -11 950.266 309.459   2
   3   8 -10 163.381 168.280   2
   3   8  -9 99.1946 194.450   2
   3   8  -8 401.651 183.624   2
   3   8  -7 3203.54 476.692   2
   3   8  -6 88.7887 151.829   2
  -3  -8   6 93.8731 73.0881   3
   3   8  -5 1204.56 366.956   2
  -3  -8   5 1730.97 254.065   3
  -3  -8   4 3218.79 340.567   3
   3   8  -4 2411.54 468.113   2
   3   8  -4 2730.18 236.816   1
  -3  -8   3 1615.69 242.109   3
   3   8  -3 1535.34 183.351   1
   3   8  -2 61.2935 101.435   2
   3   8  -2 40.7333 38.9735   1
  -3  -8   2 12.7308 17.0958   5
  -3  -8   1-10.3262 16.0345   5
   3   8  -1 80.5846 66.1449   1
   3   8  -1 164.639 152.221   2
   3   8   0 164.550 70.2340   1
   3   8   0 375.645 163.708   2
   3   8   1 69.7016 61.9504   1
   3   8   1-98.2692 108.559   2
  -3  -8  -2 548.278 175.325   2
   3   8   2 325.685 85.4569   1
   3   8   2 307.886 151.773   2
   3   8   3 6676.89 562.663   2
  -3  -8  -3 6560.24 528.008   2
  -3  -8  -4 237.679 133.603   2
   3   8   4 6.96378 83.6055   2
  -3  -8  -5 3767.01 284.742   4
  -3  -8  -5 2177.54 1875.01   3
  -3  -8  -5 3772.77 386.805   2
  -3  -8  -5 3698.68 364.848   1
  -3  -8  -6 688.944 163.370   2
  -3  -8  -6 739.900 142.024   4
  -3  -8  -6 161.064 159.890   3
  -3  -8  -6 678.158 185.554   1
  -3  -8  -7 402.270 125.621   2
  -3  -8  -7 487.379 121.182   4
  -3  -8  -7 327.727 194.560   3
  -3  -8  -7 615.744 176.861   1
   3   8   7 591.997 186.386   6
  -3  -8  -8 10581.0 718.531   1
  -3  -8  -8 12175.7 880.478   3
  -3  -8  -8 10502.0 577.823   2
   3   8   8 10981.1 724.871   6
  -3  -8  -9 161.381 83.8518   2
  -3  -8  -9 167.363 118.511   3
  -3  -8  -9 170.171 122.995   1
   3   8   9 11.7183 96.1515   6
  -3  -8 -10 307.819 170.045   3
  -3  -8 -10 555.330 192.199   1
   3   8  10 435.331 172.088   6
  -3  -8 -11-62.3653 152.354   3
   3   8  11-11.8559 50.3886   6
  -3  -8 -11 69.3028 118.150   1
  -3  -8 -12 1575.85 339.325   3
  -3  -8 -12 1169.23 270.358   1
   3   8  12 1343.51 253.761   6
  -3  -8 -13 67.3606 132.669   3
  -3  -8 -13 31.2922 92.4356   1
  -3  -8 -14 82.1018 93.2937   3
   3   9 -11 400.201 198.761   2
   3   9 -10 321.591 184.947   2
   3   9  -9 938.393 313.071   2
   3   9  -8 1733.76 405.742   2
   3   9  -7 319.210 180.701   2
   3   9  -6 380.051 181.559   2
   3   9  -5 1967.03 397.046   2
   3   9  -4 214.688 83.0297   1
   3   9  -4-35.2844 183.357   2
   3   9  -3 1320.86 377.526   2
   3   9  -3 1698.77 200.206   1
  -3  -9   2 657.151 87.5181   5
   3   9  -2 1090.69 164.045   1
   3   9  -2 978.086 317.223   2
  -3  -9   1 68.9215 37.9369   5
  -3  -9   1 63.0487 19.9472   4
   3   9  -1 185.906 70.7695   1
   3   9  -1 164.559 125.067   2
   3   9   0 1154.08 171.661   1
   3   9   0 894.719 263.558   2
   3   9   1 421.242 198.725   2
   3   9   2 482.748 191.778   2
   3   9   3 72.6543 85.3280   2
  -3  -9  -3-96.3703 138.219   3
  -3  -9  -4 1361.89 459.179   3
   3   9   4 3310.38 420.645   2
  -3  -9  -5 16.5993 141.982   3
  -3  -9  -6 6739.47 410.256   4
  -3  -9  -6 5366.14 691.132   3
  -3  -9  -7 2487.97 265.031   4
  -3  -9  -7 2907.69 463.157   3
   3   9   7 2557.81 385.603   6
  -3  -9  -8 276.278 195.178   3
  -3  -9  -8 599.471 202.650   1
   3   9   8 645.686 197.675   6
  -3  -9  -9 16.6636 108.975   3
  -3  -9  -9 103.153 80.8676   1
   3   9   9 33.0732 74.1151   6
  -3  -9 -10-12.0774 101.803   3
  -3  -9 -10-134.908 120.451   1
   3   9  10-83.0387 93.1328   6
  -3  -9 -11-37.8944 141.197   3
  -3  -9 -11 39.1686 85.6530   1
   3   9  11 176.358 119.996   6
  -3  -9 -12 208.948 150.751   3
  -3  -9 -12 74.8513 101.751   1
   3   9  12 343.537 150.179   6
  -3  -9 -13-204.352 143.384   3
  -3  -9 -14 521.702 200.876   3
   3  10  -9 87.3192 205.387   2
   3  10  -8 1869.29 410.732   2
  -3 -10   7 354.040 131.755   3
   3  10  -7 196.839 161.959   2
  -3 -10   6 394.617 134.780   3
   3  10  -6 435.015 190.741   2
   3  10  -5 492.649 220.341   2
   3  10  -4 68.9492 99.5901   2
   3  10  -3 123.163 171.820   2
   3  10  -2-16.5536 129.660   2
  -3 -10   1 653.894 98.2251   5
  -3 -10   1 412.754 54.1952   4
  -3 -10   0 929.195 249.095   3
   3  10   0 668.030 239.268   2
  -3 -10  -1 337.516 161.526   3
   3  10   1 374.825 164.138   2
   3  10   2 1221.59 286.038   2
  -3 -10  -2 2542.22 429.347   3
   3  10   3 1540.67 314.011   2
  -3 -10  -3 1916.27 364.328   3
  -3 -10  -4-16.6477 119.977   3
  -3 -10  -5 1049.78 287.661   3
  -3 -10  -6 3633.06 505.640   3
  -3 -10  -7 191.137 176.154   3
   3  10   7 464.633 193.262   6
  -3 -10  -8 2624.51 452.926   3
   3  10   8 3057.25 452.502   6
  -3 -10  -9-4.75404 122.063   3
   3  10   9-97.0088 93.7818   6
  -3 -10 -10-53.1474 140.955   3
   3  10  10 130.752 104.032   6
  -3 -10 -11-161.876 167.913   3
   3  10  11 171.240 148.558   6
  -3 -10 -12-161.543 140.583   3
   3  10  12 247.813 131.488   6
  -3 -10 -13 29.1246 101.431   3
   3  11  -8 608.053 250.322   2
   3  11  -7 94.4571 125.287   2
  -3 -11   6 150.136 137.660   3
   3  11  -6 152.008 155.989   2
  -3 -11   5 351.901 160.519   3
   3  11  -5 416.495 221.780   2
  -3 -11   4 50.2094 114.883   3
   3  11  -4-125.472 123.942   2
  -3 -11   3 1618.48 313.948   3
   3  11  -3 1349.96 319.628   2
   3  11  -2 412.443 194.179   2
  -3 -11   2 775.412 232.277   3
  -3 -11   1 254.695 157.078   3
   3  11  -1-490.721 198.706   2
  -3 -11   0 230.028 48.6334   4
  -3 -11   0 519.888 192.432   3
   3  11   0 599.370 233.576   2
  -3 -11  -1-169.542 154.622   3
   3  11   1-49.3800 118.756   2
  -3 -11  -2 190.330 131.607   3
   3  11   2 168.372 107.498   2
  -3 -11  -3 223.442 140.194   3
   3  11   3-29.0272 85.6426   2
  -3 -11  -4 2559.15 444.002   3
  -3 -11  -5 2600.56 455.386   3
  -3 -11  -6 2615.91 450.321   3
   3  11   6 3171.91 468.762   6
  -3 -11  -7 842.664 273.748   3
   3  11   7 994.763 267.708   6
  -3 -11  -8 69.8949 117.474   3
   3  11   8 135.229 126.928   6
  -3 -11  -9 123.106 195.238   3
   3  11   9-69.4692 127.467   6
  -3 -11 -10 1406.65 338.960   3
   3  11  10 1101.54 283.696   6
  -3 -11 -11 649.714 246.373   3
   3  11  11 1121.61 289.563   6
   3  12  -6 1329.74 351.024   2
  -3 -12   5 4250.68 529.138   3
   3  12  -5 3382.11 546.959   2
  -3 -12   4 1122.38 278.052   3
   3  12  -4 1141.04 328.046   2
  -3 -12   3 902.157 268.156   3
   3  12  -3 784.982 285.554   2
  -3 -12   2 397.269 185.553   3
   3  12  -2 528.608 238.541   2
   3  12  -1 3860.85 547.023   2
  -3 -12   1 3834.34 519.551   3
  -3 -12   0 2438.34 424.679   3
   3  12   0 2629.57 439.860   2
  -3 -12  -1 591.029 259.315   3
   3  12   1 840.538 295.500   2
  -3 -12  -2 562.976 215.160   3
   3  12   2 773.566 260.126   2
  -3 -12  -3-8.63545 126.980   3
  -3 -12  -4-158.151 211.341   3
  -3 -12  -5 544.078 234.411   3
  -3 -12  -6 35.2698 148.768   3
   3  12   6 356.437 184.869   6
  -3 -12  -7-187.862 141.050   3
   3  12   7-26.0778 93.1509   6
  -3 -12  -8-237.915 187.947   3
   3  12   8 280.496 153.430   6
  -3 -12  -9 143.256 149.836   3
   3  12   9-29.0249 87.1556   6
   3  12  10 728.416 247.356   6
   3  12  11 1462.25 343.559   6
  -3 -13   4 746.422 258.422   3
  -3 -13   3 3438.86 513.554   3
   3  13  -3 2704.33 490.246   2
  -3 -13   2-132.452 170.416   3
   3  13  -2 87.1813 119.344   2
  -3 -13   1 87.8630 154.707   3
   3  13  -1 296.130 161.159   2
  -3 -13   0-165.181 199.738   3
   3  13   0-119.579 165.697   2
  -3 -13  -1 268.734 162.317   3
   3  13   1 88.7699 141.091   2
  -3 -13  -2-5.01902 130.124   3
  -3 -13  -3 416.528 215.452   3
  -3 -13  -4 450.822 227.236   3
  -3 -13  -5 1637.68 403.391   3
   3  13   5 1686.60 392.412   6
  -3 -13  -6 196.973 185.582   3
   3  13   6 34.0914 142.800   6
   3  13   7 396.934 184.961   6
   3  13   8-66.7150 190.440   6
   3  13   9 125.765 132.004   6
  -3 -14   4 1722.11 368.337   3
  -3 -14   3-130.325 120.638   3
  -3 -14   2 535.480 216.294   3
  -3 -14   1 304.854 170.639   3
  -3 -14   0 2185.64 448.398   3
  -3 -14  -1 1570.48 391.652   3
  -3 -14  -2-60.0617 157.763   3
  -3 -14  -3 750.045 272.110   3
  -4  12   0 1245.39 373.650   6
   4 -12   0 840.404 275.994   3
  -4  12  -1 394.039 169.322   6
   4 -12   1 775.268 257.498   3
  -4  12  -2 371.090 175.550   6
   4 -12   2 654.795 229.430   3
  -4  12  -3-115.436 137.201   6
   4 -12   3-43.7915 81.6829   3
  -4  12  -4-67.7998 112.076   6
   4 -12   4 160.696 117.993   3
  -4  12  -5 44.2169 93.6647   6
[truncated: 159,203 more chars]
