# Supplementary material for: Mol­ecular structure and selective theophylline com­plexation by conformational change of diethyl N,N′-(1,3-phenyl­ene)dicarbamate
Source: Acta Crystallogr C Struct Chem. 2024 May 7;80(Pt 6):190–9. doi: 10.1107/S2053229624003358 (PMC11150875; doi:10.1107/S2053229624003358)
Supplement: Supplementary file 2 [file c-80-00190-1sup2.hkl]

#
# h,k,l, Fc-squared, Fo-squared, sigma(Fo-squared), status flag
#
data_1
_shelx_title ' unca49a_298k-100_a.res in P4(3)2(1)2'
_shelx_refln_list_code          4
_shelx_F_calc_maximum       92.83
_exptl_crystal_F_000       536.00
_reflns_d_resolution_high  0.7220

loop_
 _space_group_symop_operation_xyz
 'x, y, z'
 '-x, -y, z+1/2'
 '-y+1/2, x+1/2, z+1/4'
 'y+1/2, -x+1/2, z+3/4'
 '-x+1/2, y+1/2, -z+1/4'
 'x+1/2, -y+1/2, -z+3/4'
 'y, x, -z'
 '-y, -x, -z+1/2'

_cell_length_a    11.1312
_cell_length_b    11.1312
_cell_length_c    10.8936
_cell_angle_alpha  90.000
_cell_angle_beta   90.000
_cell_angle_gamma  90.000

_shelx_F_squared_multiplier     1.000

loop_
 _refln_index_h
 _refln_index_k
 _refln_index_l
 _refln_F_squared_calc
 _refln_F_squared_meas
 _refln_F_squared_sigma
 _refln_observed_status
   1   2   0       1664.73       1546.26         9.39 o
   2   2   0       2638.17       2754.47        10.89 o
   1   3   0       4606.38       4148.73        16.55 o
   2   3   0        146.85        158.45         2.31 o
   3   3   0         72.94         90.77         2.44 o
   0   4   0        281.32        211.50         4.51 o
   1   4   0        708.75        742.40         9.13 o
   2   4   0        101.45        113.00         2.21 o
   3   4   0        562.70        546.35         6.72 o
   4   4   0        127.52        144.00         4.86 o
   1   5   0         41.56         46.88         1.95 o
   2   5   0       1127.45       1122.00        11.90 o
   3   5   0        331.27        326.29         4.16 o
   4   5   0         73.16         64.19         1.91 o
   5   5   0        840.57        925.26        11.33 o
   0   6   0         27.83         35.65         2.41 o
   1   6   0        862.63        848.97        11.14 o
   2   6   0        233.44        246.44         5.64 o
   3   6   0         67.19         62.59         2.04 o
   4   6   0        165.53        161.80         3.21 o
   5   6   0        114.53        122.25         4.29 o
   6   6   0         67.43         66.57         3.42 o
   1   7   0         69.97         67.64         2.75 o
   2   7   0        315.79        323.71         5.78 o
   3   7   0          0.00          0.67         0.56 o
   4   7   0          8.26          6.18         0.83 o
   5   7   0          0.75          0.24         0.77 o
   6   7   0          7.44          5.44         0.90 o
   7   7   0         42.64         44.43         3.00 o
   0   8   0          1.65          0.10         1.59 o
   1   8   0         50.80         57.32         2.99 o
   2   8   0         29.75         30.28         2.45 o
   3   8   0        231.61        216.96         4.36 o
   4   8   0        100.85        108.77         3.06 o
   5   8   0         26.78         25.53         1.46 o
   6   8   0         47.39         55.36         2.39 o
   7   8   0         76.78         64.47         2.54 o
   8   8   0         32.07         26.66         5.21 o
   1   9   0         12.59         17.94         2.25 o
   2   9   0          1.76          0.64         0.87 o
   3   9   0          0.08          0.23         0.84 o
   4   9   0          4.12          3.76         0.82 o
   5   9   0          3.83          4.50         0.81 o
   6   9   0          1.24          2.73         2.14 o
   7   9   0          9.25         10.91         3.44 o
   8   9   0          4.44          1.80         1.84 o
   9   9   0          8.99          3.76         2.45 o
   0  10   0        111.61        113.13         7.46 o
   1  10   0         48.71         51.73         5.12 o
   2  10   0          8.33          8.44         1.81 o
   3  10   0          7.83          7.76         1.36 o
   4  10   0         84.34         93.03         3.08 o
   5  10   0          0.03         -0.27         0.99 o
   6  10   0          4.18          2.34         1.33 o
   7  10   0          2.09          1.17         2.92 o
   8  10   0          1.60          2.95         1.92 o
   9  10   0          0.18         -0.63         1.96 o
   1  11   0        116.92        124.06         5.92 o
   2  11   0         59.87         66.35         4.31 o
   3  11   0         27.05         31.29         2.98 o
   4  11   0          8.83          9.32         1.91 o
   5  11   0          0.00          0.08         1.13 o
   6  11   0          0.19          1.02         2.42 o
   7  11   0         16.35         17.81         3.41 o
   8  11   0          1.29          2.07         3.89 o
   0  12   0         86.68        104.00         8.03 o
   1  12   0         45.93         46.34         9.01 o
   2  12   0         17.26         13.96         2.31 o
   3  12   0          1.48          1.16         1.10 o
   4  12   0          0.05          0.82         2.21 o
   5  12   0          3.63          7.24         3.71 o
   6  12   0          3.13          2.70         1.92 o
   7  12   0          0.32          6.05         3.64 o
   1  13   0          4.06          5.54         2.30 o
   2  13   0         10.56          8.52         1.85 o
   3  13   0          3.59          2.51         2.31 o
   4  13   0          6.95          4.99         2.18 o
   5  13   0          2.99          2.78         1.85 o
   6  13   0          4.05          3.24         2.55 o
   0  14   0          0.64          1.20         1.69 o
   1  14   0          0.01          5.60         2.84 o
   2  14   0          2.54          1.63         1.55 o
   3  14   0          2.15          2.21         1.66 o
   4  14   0          3.36          1.06         2.10 o
   5  14   0          0.81         -0.15         2.62 o
   1  15   0          0.23          3.80         1.95 o
   2  15   0          0.92          2.04         2.06 o
   3  15   0          0.06         -2.80         2.80 o
  -1   2   1       5209.37       4957.82        83.27 o
   0   2   1       4825.46       4713.33        16.04 o
   1   2   1       5211.95       4913.45       102.86 o
   2   2   1         90.12         90.31         1.49 o
  -2   3   1        356.77        333.52         6.79 o
  -1   3   1       2376.43       2158.62        19.22 o
   0   3   1         92.49        118.04         3.02 o
   1   3   1       2375.92       2184.12        10.66 o
   2   3   1        355.40        326.61         3.72 o
   3   3   1        633.45        695.18        10.34 o
  -3   4   1        282.28        302.02         3.52 o
  -2   4   1         91.58         99.06         2.06 o
  -1   4   1        223.68        244.21         5.12 o
   0   4   1          3.56          3.12         0.83 o
   1   4   1        223.30        246.07         3.84 o
   2   4   1         91.65         98.49         2.49 o
   3   4   1        281.95        305.91         3.27 o
   4   4   1        207.15        267.30         3.56 o
  -4   5   1         65.00         56.89         1.71 o
  -3   5   1        143.94        159.68         2.90 o
  -2   5   1        443.08        485.83         5.03 o
  -1   5   1         51.89         50.64         3.00 o
   0   5   1       2722.51       2832.78        22.44 o
   1   5   1         52.17         46.74         2.00 o
   2   5   1        443.37        494.19         5.87 o
   3   5   1        143.97        162.95         2.75 o
   4   5   1         64.91         59.04         1.54 o
   5   5   1          0.33          0.00         0.56 o
  -5   6   1         32.59         31.37         1.48 o
  -4   6   1        794.79        802.22         7.02 o
  -3   6   1        171.78        184.26         4.43 o
  -2   6   1         28.70         30.89         1.49 o
  -1   6   1         64.21         69.09         2.78 o
   0   6   1        441.42        390.08         6.22 o
   1   6   1         64.02         68.19         2.58 o
   2   6   1         28.83         35.18         1.84 o
   3   6   1        171.59        174.07         2.40 o
   4   6   1        794.94        798.19         6.58 o
   5   6   1         32.52         33.88         1.76 o
   6   6   1          2.11          2.82         0.70 o
  -6   7   1         43.65         45.62         1.99 o
  -5   7   1         25.93         22.22         0.94 o
  -4   7   1         22.42         23.93         1.32 o
  -3   7   1        162.18        146.05         6.18 o
  -2   7   1        187.39        198.51         8.32 o
  -1   7   1         22.83         25.90         1.89 o
   0   7   1        135.68        132.74         3.98 o
   1   7   1         22.78         21.72         1.68 o
   2   7   1        187.62        195.35         4.51 o
   3   7   1        162.15        148.96         4.60 o
   4   7   1         22.47         24.03         1.34 o
   5   7   1         25.91         21.35         1.06 o
   6   7   1         43.73         45.18         3.46 o
   7   7   1          0.03         -0.13         0.67 o
  -7   8   1         54.05         56.48         3.29 o
  -6   8   1         46.51         41.53         1.75 o
  -5   8   1         44.36         41.83         1.76 o
  -4   8   1          3.94          3.59         0.71 o
  -3   8   1         96.71         95.29         2.28 o
  -2   8   1         21.75         28.42         2.11 o
  -1   8   1        142.13        158.53         5.79 o
   0   8   1        143.35        155.76         4.60 o
   1   8   1        142.15        149.30         5.21 o
   2   8   1         21.78         26.70         1.92 o
   3   8   1         96.47         94.84         2.10 o
   4   8   1          3.96          5.06         0.81 o
   5   8   1         44.33         44.78         1.83 o
   6   8   1         46.47         45.26         2.29 o
   7   8   1         54.06         52.62         3.10 o
   8   8   1          2.15         -0.10         1.81 o
  -8   9   1         11.34         12.96         2.79 o
  -7   9   1         27.61         27.22         3.62 o
  -6   9   1         58.49         63.21         2.84 o
  -5   9   1         42.63         40.82         1.84 o
  -4   9   1          9.26          7.74         1.14 o
  -3   9   1         15.69         14.92         1.49 o
  -2   9   1          2.78          1.89         0.96 o
  -1   9   1        113.63        110.54         5.17 o
   0   9   1         16.39         14.17         1.68 o
   1   9   1        114.06        118.96         4.15 o
   2   9   1          2.82          2.51         1.29 o
   3   9   1         15.74         14.70         0.95 o
   4   9   1          9.21          7.35         0.96 o
   5   9   1         42.53         37.95         1.78 o
   6   9   1         58.49         61.62         3.80 o
   7   9   1         27.62         29.06         3.81 o
   8   9   1         11.31         10.45         2.58 o
   9   9   1         15.09         18.62         3.25 o
  -9  10   1          5.02          7.66         2.65 o
  -8  10   1          3.83          2.56         1.68 o
  -7  10   1         14.56         15.89         3.12 o
  -6  10   1         18.29         16.80         2.09 o
  -5  10   1         23.32         32.22         2.72 o
  -4  10   1         39.03         36.53         2.31 o
  -3  10   1         25.50         21.80         2.60 o
  -2  10   1         83.79         82.71         4.69 o
  -1  10   1         57.04         61.15         4.07 o
   0  10   1         72.35         74.86         4.45 o
   1  10   1         57.05         58.04         3.09 o
   2  10   1         83.79         90.72         3.71 o
   3  10   1         25.41         22.14         1.55 o
   4  10   1         38.94         38.31         1.94 o
   5  10   1         23.39         30.43         2.44 o
   6  10   1         18.32         19.75         4.40 o
   7  10   1         14.56         15.37         3.20 o
   8  10   1          3.83          7.84         2.57 o
   9  10   1          5.01          4.60         4.59 o
  -8  11   1          3.73          3.99         2.67 o
  -7  11   1          8.41         11.52         2.97 o
  -6  11   1          0.17          0.24         1.85 o
  -5  11   1          5.99          4.54         1.31 o
  -4  11   1         10.68          8.41         1.87 o
  -3  11   1         56.87         51.72         3.38 o
  -2  11   1         31.84         32.26         3.21 o
  -1  11   1         20.58         25.41         2.90 o
   0  11   1         15.76         14.86         2.27 o
   1  11   1         20.61         22.74         2.64 o
   2  11   1         31.82         32.13         3.05 o
   3  11   1         56.94         56.35         3.72 o
   4  11   1         10.70         13.57         3.38 o
   5  11   1          5.99         11.93         3.68 o
   6  11   1          0.17          2.95         2.01 o
   7  11   1          8.40          8.04         2.78 o
   8  11   1          3.75          5.81         2.55 o
  -7  12   1          2.19          3.74         2.27 o
  -6  12   1          0.70          0.17         1.55 o
  -5  12   1          1.86          4.45         2.38 o
  -4  12   1         16.28         18.39         2.74 o
  -3  12   1         18.29         20.83         2.35 o
  -2  12   1          9.58          7.47         1.83 o
  -1  12   1         37.85         33.46         3.52 o
   0  12   1          0.36          3.89         1.71 o
   1  12   1         37.94         37.22         3.52 o
   2  12   1          9.57         11.07         1.96 o
   3  12   1         18.28          7.35         3.14 o
   4  12   1         16.25         16.62         4.00 o
   5  12   1          1.87         -2.45         3.20 o
   6  12   1          0.69          0.62         2.23 o
   7  12   1          2.20          4.98         2.58 o
  -6  13   1          8.21         10.59         3.92 o
  -5  13   1          0.98         -3.07         3.28 o
  -4  13   1          1.83          0.31         2.14 o
  -3  13   1          1.31          2.37         3.14 o
  -2  13   1          0.05          0.10         1.63 o
  -1  13   1         24.72         28.93         2.75 o
   0  13   1         11.19         10.89         2.66 o
   1  13   1         24.67         23.53         2.86 o
   2  13   1          0.05          2.70         2.10 o
   3  13   1          1.30          5.61         2.86 o
   4  13   1          1.84          4.45         2.41 o
   5  13   1          0.98          0.90         1.91 o
   6  13   1          8.21          8.23         3.90 o
  -5  14   1          1.54          5.31         3.09 o
  -4  14   1          0.87          1.79         4.04 o
  -3  14   1          6.62          8.14         2.39 o
  -2  14   1          0.10         -1.90         1.90 o
  -1  14   1          1.29          1.25         1.12 o
   0  14   1         12.71         11.41         2.66 o
   1  14   1          1.29          1.22         1.40 o
   2  14   1          0.10          2.29         2.14 o
   3  14   1          6.61          2.83         2.60 o
   4  14   1          0.86          1.20         2.26 o
  -2  15   1          1.40          6.06         3.31 o
  -1  15   1          0.78          3.06         2.76 o
   2  15   1          1.39          2.99         2.57 o
   3  15   1          0.27         -1.41         2.35 o
   0   1   2       3528.92       3204.89        18.45 o
   1   1   2         23.40         17.66         0.62 o
  -1   2   2       8614.62       7935.94        36.32 o
   0   2   2        161.29        189.52         2.93 o
   1   2   2       8617.13       7934.36        16.25 o
   2   2   2       4808.92       4565.91        31.95 o
  -2   3   2       1195.94       1206.80        11.96 o
  -1   3   2        880.25        808.88         9.21 o
   0   3   2       1533.07       1432.72        11.40 o
   1   3   2        882.07        828.08        27.66 o
   2   3   2       1196.84       1150.90         8.28 o
   3   3   2        119.16        107.62         2.01 o
  -3   4   2        715.26        728.94         6.91 o
  -2   4   2       2168.09       2178.36        12.25 o
  -1   4   2        538.57        563.21         8.45 o
   0   4   2         49.50         44.17         2.37 o
   1   4   2        539.35        555.25         4.91 o
   2   4   2       2167.90       2192.47        18.20 o
   3   4   2        715.60        706.88         8.09 o
   4   4   2          2.79          4.49         0.98 o
  -4   5   2        111.10        105.61         2.58 o
  -3   5   2        154.61        141.92         4.00 o
  -2   5   2        186.67        183.78         5.59 o
  -1   5   2        227.56        215.81         4.68 o
   0   5   2         56.18         87.48         2.75 o
   1   5   2        227.73        218.30         4.96 o
   2   5   2        186.78        180.63         2.82 o
   3   5   2        154.58        139.60         4.60 o
   4   5   2        111.10        109.23         2.97 o
   5   5   2        107.76        101.61         3.58 o
  -5   6   2        281.16        294.96         6.34 o
  -4   6   2         87.45         81.39         3.68 o
  -3   6   2         22.44         24.65         1.27 o
  -2   6   2        397.71        469.92         7.38 o
  -1   6   2         69.72         72.80         2.28 o
   0   6   2         95.46         99.62         2.80 o
   1   6   2         69.88         73.71         2.68 o
   2   6   2        397.38        446.08         6.92 o
   3   6   2         22.31         23.52         1.38 o
   4   6   2         87.35         81.36         2.54 o
   5   6   2        281.12        284.10         9.90 o
   6   6   2         58.01         63.54         3.87 o
  -6   7   2         89.00         91.51         3.78 o
  -5   7   2         23.55         25.71         1.39 o
  -4   7   2         31.45         32.89         2.02 o
  -3   7   2          5.28          6.81         0.76 o
  -2   7   2        204.51        191.75         3.98 o
  -1   7   2         84.41         90.32         3.02 o
   0   7   2        427.39        506.93         7.75 o
   1   7   2         84.26         89.09         3.16 o
   2   7   2        204.80        200.52         4.47 o
   3   7   2          5.23          6.95         0.71 o
   4   7   2         31.34         29.45         1.79 o
   5   7   2         23.49         24.27         1.19 o
   6   7   2         88.88         82.72         3.43 o
   7   7   2         18.25         23.02         2.53 o
  -7   8   2         90.53         91.12         4.22 o
  -6   8   2         14.63         14.48         1.58 o
  -5   8   2         72.94         75.33         2.35 o
  -4   8   2         94.17         96.21         3.52 o
  -3   8   2         36.32         30.25         1.51 o
  -2   8   2         92.01         82.22         3.09 o
  -1   8   2         20.08         23.10         1.73 o
   0   8   2        146.89        147.92         3.92 o
   1   8   2         20.03         26.82         2.24 o
   2   8   2         92.20         85.66         3.21 o
   3   8   2         36.48         31.11         1.44 o
   4   8   2         94.32         98.48         2.47 o
   5   8   2         73.17         71.74         3.46 o
   6   8   2         14.63         15.56         1.59 o
   7   8   2         90.57         95.21         4.93 o
   8   8   2         14.77         12.14         2.75 o
  -8   9   2         18.97         19.15         3.55 o
  -7   9   2         12.35         12.58         2.57 o
  -6   9   2         20.08         22.38         2.45 o
  -5   9   2          8.28          6.49         1.16 o
  -4   9   2         73.33         74.04         3.20 o
  -3   9   2          8.94          8.93         0.89 o
  -2   9   2         64.56         66.55         3.44 o
  -1   9   2          6.04          3.91         1.49 o
   0   9   2         20.76         22.15         1.99 o
   1   9   2          6.00          5.59         1.14 o
   2   9   2         64.47         65.88         3.01 o
   3   9   2          8.95         10.55         0.97 o
   4   9   2         73.35         68.18         2.26 o
   5   9   2          8.29          5.00         0.89 o
   6   9   2         20.12         20.65         2.39 o
   7   9   2         12.31         14.95         4.31 o
   8   9   2         18.97         22.14         5.09 o
   9   9   2          1.28          0.05         2.10 o
  -9  10   2          0.78          1.63         1.81 o
  -8  10   2          0.10          0.25         2.55 o
  -7  10   2          0.78         -0.03         1.50 o
  -6  10   2         10.54         11.54         1.96 o
  -5  10   2         11.28         12.52         1.86 o
  -4  10   2         79.18         81.74         4.15 o
  -3  10   2         83.67         87.50         4.03 o
  -2  10   2         42.71         45.84         3.04 o
  -1  10   2         39.21         37.65         2.77 o
   0  10   2         51.14         50.50         3.03 o
   1  10   2         39.17         38.90         2.59 o
   2  10   2         42.56         48.67         3.33 o
   3  10   2         83.58         87.45         4.14 o
   4  10   2         79.16         77.75         2.95 o
   5  10   2         11.26         10.24         3.96 o
   6  10   2         10.50          3.47         3.09 o
   7  10   2          0.78          2.08         2.85 o
   8  10   2          0.09         -0.26         2.08 o
   9  10   2          0.77         -2.05         2.22 o
  -8  11   2          0.74          0.86         2.62 o
  -7  11   2          2.99          3.07         3.13 o
  -6  11   2         16.81         17.47         2.48 o
  -5  11   2          7.70          9.16         1.82 o
  -4  11   2          0.08         -1.34         1.34 o
  -3  11   2          7.83          5.13         1.36 o
  -2  11   2          3.32          2.62         1.18 o
  -1  11   2          3.83          1.38         1.08 o
   0  11   2         20.75         20.22         2.09 o
   1  11   2          3.86          1.09         0.91 o
   2  11   2          3.31          1.67         0.87 o
   3  11   2          7.85          9.57         1.32 o
   4  11   2          0.08          1.05         1.26 o
   5  11   2          7.71          4.05         3.24 o
   6  11   2         16.84         22.75         4.75 o
   7  11   2          2.98          3.74         2.97 o
   8  11   2          0.73          1.43         2.11 o
  -7  12   2          8.61          7.66         3.70 o
  -6  12   2         21.34         22.52         3.60 o
  -5  12   2          8.69         11.17         1.98 o
  -4  12   2          6.02          9.31         1.78 o
  -3  12   2         22.65         27.59         2.67 o
  -2  12   2          7.09          5.64         1.48 o
  -1  12   2          8.69          8.08         1.65 o
   0  12   2         10.46          9.79         2.18 o
   1  12   2          8.70         11.10         1.64 o
   2  12   2          7.07          7.85         1.48 o
   3  12   2         22.70         20.57         2.73 o
   4  12   2          6.05          3.50         2.85 o
   5  12   2          8.67         10.22         3.60 o
   6  12   2         21.37         19.43         4.77 o
   7  12   2          8.62         11.68         4.31 o
  -6  13   2          2.76          2.80         2.43 o
  -5  13   2          4.88          8.41         2.62 o
  -4  13   2          2.83          5.29         1.98 o
  -3  13   2          3.26          0.43         1.26 o
  -2  13   2          4.26          5.52         1.87 o
  -1  13   2          6.05          3.94         1.34 o
   0  13   2          0.11          0.80         1.12 o
   1  13   2          6.03          9.98         4.70 o
   2  13   2          4.26          3.76         2.68 o
   3  13   2          3.26          0.21         2.48 o
   4  13   2          2.81          1.83         2.75 o
   5  13   2          4.86          6.31         3.37 o
  -5  14   2          1.58          2.58         2.60 o
  -4  14   2          5.52          6.07         2.25 o
  -3  14   2          0.82         -0.85         1.91 o
  -2  14   2          8.56         10.01         2.32 o
  -1  14   2          8.17         10.48         2.24 o
   0  14   2          2.93          2.76         1.48 o
   1  14   2          8.18          7.92         3.15 o
   2  14   2          8.57          3.16         2.51 o
   3  14   2          0.82         -0.26         2.40 o
   4  14   2          5.51          5.16         3.24 o
  -2  15   2          0.88         -2.34         2.34 o
   1  15   2          0.53          4.00         2.49 o
   2  15   2          0.88          2.88         2.60 o
   0   1   3        196.59        181.17         2.25 o
   1   1   3        133.96        103.90         1.74 o
  -1   2   3         28.39         31.58         1.16 o
   0   2   3       2417.23       2251.86        13.12 o
   1   2   3         28.26         28.74         0.99 o
   2   2   3       2171.75       1995.03        13.05 o
  -2   3   3        946.35        927.82        10.70 o
  -1   3   3        523.35        582.67         5.30 o
   0   3   3         68.66         65.05         2.16 o
   1   3   3        522.75        573.97         4.73 o
   2   3   3        947.00        901.66         8.20 o
   3   3   3          3.10          1.12         0.58 o
  -3   4   3       1447.10       1385.90        10.04 o
  -2   4   3        181.77        194.56         3.68 o
  -1   4   3         56.68         74.24         3.41 o
   0   4   3        900.27       1004.79        12.35 o
   1   4   3         56.73         74.05         2.42 o
   2   4   3        181.98        206.88         5.08 o
   3   4   3       1447.99       1376.76        13.61 o
   4   4   3        721.73        694.17         8.51 o
  -4   5   3        184.35        174.80         3.72 o
  -3   5   3        490.34        512.29         8.07 o
  -2   5   3        544.49        568.50         6.50 o
  -1   5   3        670.67        708.53        21.43 o
   0   5   3        139.94        185.12         5.29 o
   1   5   3        670.97        694.13         6.32 o
   2   5   3        544.34        548.82         9.10 o
   3   5   3        489.86        483.32         9.02 o
   4   5   3        184.56        173.72         6.71 o
   5   5   3         31.92         30.77         2.27 o
  -5   6   3        138.04        115.95         4.29 o
  -4   6   3          9.02          7.99         1.09 o
  -3   6   3        289.23        291.35         4.79 o
  -2   6   3        166.57        182.35         3.87 o
  -1   6   3         28.37         30.59         1.79 o
   0   6   3        331.83        354.25         5.35 o
   1   6   3         28.40         28.78         1.49 o
   2   6   3        166.62        176.85         2.78 o
   3   6   3        289.31        291.47         4.16 o
   4   6   3          8.98          6.50         0.45 o
   5   6   3        137.78        125.71         3.67 o
   6   6   3         72.32         70.10         3.43 o
  -6   7   3        159.21        149.02         5.05 o
  -5   7   3         65.52         61.59         2.38 o
  -4   7   3         93.51         86.27         3.74 o
  -3   7   3         14.38         12.95         1.20 o
  -2   7   3        207.18        186.57         4.59 o
  -1   7   3        213.12        211.72         4.17 o
   0   7   3         26.31         25.30         1.96 o
   1   7   3        212.93        217.73         4.23 o
   2   7   3        207.43        195.86         3.63 o
   3   7   3         14.31         12.86         1.14 o
   4   7   3         93.72         85.46         3.00 o
   5   7   3         65.55         65.25         2.75 o
   6   7   3        159.21        153.86         6.33 o
   7   7   3         15.82         19.92         2.62 o
  -7   8   3         27.72         16.48         3.98 o
  -6   8   3          4.80          1.17         1.55 o
  -5   8   3        105.88        101.65         4.42 o
  -4   8   3        127.60        133.50         4.19 o
  -3   8   3         92.15         94.79         2.74 o
  -2   8   3        162.95        167.04         4.48 o
  -1   8   3          2.64          0.83         1.03 o
   0   8   3        117.06        123.41         3.63 o
   1   8   3          2.66          1.55         0.79 o
   2   8   3        162.80        164.55         3.59 o
   3   8   3         91.91         91.20         2.08 o
   4   8   3        127.49        129.98         3.00 o
   5   8   3        106.02         94.47         2.95 o
   6   8   3          4.79          1.98         1.84 o
   7   8   3         27.63         27.12         5.11 o
   8   8   3          1.39          3.53         2.77 o
  -8   9   3          1.03          0.43         1.63 o
  -7   9   3          2.95          4.15         1.61 o
  -6   9   3          5.79          8.20         1.75 o
  -5   9   3          0.15          0.11         0.75 o
  -4   9   3        123.47        137.75         5.28 o
  -3   9   3         14.69         14.10         1.53 o
  -2   9   3         44.37         41.02         2.86 o
  -1   9   3        112.19        109.57         4.32 o
   0   9   3         90.16         90.45         3.79 o
   1   9   3        112.28        115.06         3.99 o
   2   9   3         44.25         39.22         2.18 o
   3   9   3         14.77         12.99         1.00 o
   4   9   3        123.36        129.29         3.54 o
   5   9   3          0.15         -0.68         1.22 o
   6   9   3          5.82          7.19         3.54 o
   7   9   3          2.98          1.10         2.50 o
   8   9   3          1.03          2.22         3.08 o
   9   9   3         27.19         34.10         7.80 o
  -9  10   3          1.69          0.34         1.90 o
  -8  10   3          1.87          5.47         2.20 o
  -7  10   3         14.84         14.67         2.46 o
  -6  10   3          4.79          4.03         1.54 o
  -5  10   3         34.03         31.48         2.84 o
  -4  10   3         10.79          9.57         1.77 o
  -3  10   3         12.18         10.80         1.78 o
  -2  10   3         42.14         46.36         3.08 o
  -1  10   3         53.84         57.10         3.30 o
   0  10   3          0.95         -0.34         1.04 o
   1  10   3         53.86         57.36         3.02 o
   2  10   3         42.18         46.87         2.54 o
   3  10   3         12.22         12.07         1.04 o
   4  10   3         10.81         10.45         1.67 o
   5  10   3         34.11         25.65         4.83 o
   6  10   3          4.79          5.62         2.60 o
   7  10   3         14.80         11.37         3.69 o
   8  10   3          1.87          3.56         3.01 o
   9  10   3          1.69          3.87         2.07 o
  -8  11   3          0.72         -1.39         3.29 o
  -7  11   3         13.62         18.42         7.43 o
  -6  11   3          2.44         -0.28         1.80 o
  -5  11   3         35.32         37.73         3.14 o
  -4  11   3          2.36          2.59         1.21 o
  -3  11   3         18.87         22.28         2.36 o
  -2  11   3         20.29         20.91         2.21 o
  -1  11   3         23.15         26.95         2.62 o
   0  11   3          0.08         -0.31         1.55 o
   1  11   3         23.20         26.12         2.19 o
   2  11   3         20.27         21.05         1.87 o
   3  11   3         18.91         18.13         4.67 o
   4  11   3          2.34          6.75         3.27 o
   5  11   3         35.33         44.32         6.72 o
   6  11   3          2.44         -0.02         2.92 o
   7  11   3         13.63         15.64         4.81 o
   8  11   3          0.73         -0.38         2.74 o
  -7  12   3          6.57          4.25         2.82 o
  -6  12   3          3.08          2.82         1.85 o
  -5  12   3         13.28         14.29         2.08 o
  -4  12   3         11.04         14.69         2.17 o
  -3  12   3          4.24          5.14         1.48 o
  -2  12   3          8.45          9.26         1.73 o
  -1  12   3          4.54          3.93         1.41 o
   0  12   3          2.76          0.85         1.17 o
   1  12   3          4.53          4.86         1.28 o
   2  12   3          8.45          5.27         2.99 o
   3  12   3          4.26          3.62         3.14 o
   4  12   3         11.04         11.09         3.91 o
   5  12   3         13.31         13.69         4.04 o
   6  12   3          3.08          4.38         3.59 o
  -6  13   3          0.60          6.22         3.70 o
  -5  13   3          0.84         -1.24         4.41 o
  -4  13   3          7.85          8.77         1.87 o
  -3  13   3          2.98          2.56         1.31 o
  -2  13   3          0.96          1.35         1.81 o
  -1  13   3          0.79         -1.74         1.74 o
   0  13   3          0.08          1.03         1.33 o
   1  13   3          0.79          1.95         1.60 o
   2  13   3          0.95          4.70         3.35 o
   3  13   3          2.97         11.14         3.85 o
   4  13   3          7.86         14.07         3.99 o
   5  13   3          0.83         -3.86         3.86 o
  -5  14   3          1.23          8.72         3.60 o
  -4  14   3          0.43          4.31         1.83 o
  -3  14   3          2.12         -1.08         2.24 o
  -2  14   3         12.98         12.73         3.24 o
  -1  14   3          3.89          1.03         2.17 o
   0  14   3         10.43          9.92         3.34 o
   1  14   3          3.90          6.35         3.14 o
   2  14   3         12.96         17.74         4.41 o
   3  14   3          2.12          8.20         3.96 o
   0  15   3          0.61          2.67         2.32 o
   1  15   3          0.83         -2.35         2.35 o
   0   0   4       2263.69       2125.66        16.04 o
   0   1   4          9.79         11.53         0.70 o
   1   1   4         63.82         70.29         1.40 o
  -1   2   4          5.07          3.72         0.49 o
   0   2   4         59.85         57.94         1.57 o
   1   2   4          5.13          3.73         0.54 o
   2   2   4       2524.51       2580.76         8.82 o
  -2   3   4        228.37        237.91         3.31 o
  -1   3   4        413.83        380.06         4.35 o
   0   3   4       1713.37       1701.91         9.75 o
   1   3   4        413.49        378.78         3.83 o
   2   3   4        228.58        233.55         2.61 o
   3   3   4        293.00        267.66         2.95 o
  -3   4   4       1208.27       1254.04        12.04 o
  -2   4   4        274.91        285.43         8.67 o
  -1   4   4         87.08         90.92         2.49 o
   0   4   4          0.23          0.22         0.72 o
   1   4   4         87.30         88.65         2.06 o
   2   4   4        274.54        285.41         3.65 o
   3   4   4       1209.70       1258.67        12.93 o
   4   4   4          5.63         11.83         1.12 o
  -4   5   4         70.57         74.16         2.50 o
  -3   5   4         28.85         33.98         1.89 o
  -2   5   4        124.72        134.57         3.48 o
  -1   5   4          1.82          0.69         1.14 o
   0   5   4          0.62          1.17         0.94 o
   1   5   4          1.83          0.51         0.57 o
   2   5   4        124.68        125.40         3.15 o
   3   5   4         28.70         31.72         1.21 o
   4   5   4         70.52         73.01         2.44 o
   5   5   4         28.48         29.31         2.35 o
  -5   6   4        558.28        547.80         9.60 o
  -4   6   4        117.35        113.13         3.47 o
  -3   6   4        161.54        158.39         3.54 o
  -2   6   4         90.04         88.48         2.68 o
  -1   6   4        160.18        177.17         7.10 o
   0   6   4         89.81         94.72         3.55 o
   1   6   4        159.99        165.78         5.01 o
   2   6   4         90.03         85.19         1.76 o
   3   6   4        161.45        149.96         3.11 o
   4   6   4        117.21        108.37         4.26 o
   5   6   4        558.34        526.54        11.32 o
   6   6   4          0.28          0.79         1.62 o
  -6   7   4          6.25          4.48         4.16 o
  -5   7   4         62.52         66.27         3.37 o
  -4   7   4          4.59          2.03         0.94 o
  -3   7   4         11.59         11.80         1.25 o
  -2   7   4          0.30         -0.78         0.78 o
  -1   7   4         36.72         37.75         2.57 o
   0   7   4          6.18          7.46         1.05 o
   1   7   4         36.70         38.13         1.86 o
   2   7   4          0.31          0.46         0.50 o
   3   7   4         11.59         12.38         1.09 o
   4   7   4          4.56          2.31         0.54 o
   5   7   4         62.39         64.03         5.76 o
   6   7   4          6.29          6.11         2.93 o
   7   7   4         46.96         41.88         5.85 o
  -7   8   4         16.22         16.41         2.78 o
  -6   8   4         31.56         32.54         3.47 o
  -5   8   4         57.65         56.36         2.97 o
  -4   8   4        165.42        157.95         5.28 o
  -3   8   4         31.79         34.70         2.29 o
  -2   8   4        336.68        342.89         7.00 o
  -1   8   4         40.51         38.29         2.57 o
   0   8   4         14.47         18.21         1.84 o
   1   8   4         40.59         37.70         2.22 o
   2   8   4        337.00        348.66         4.98 o
   3   8   4         31.65         32.92         1.95 o
   4   8   4        165.56        148.42         2.79 o
   5   8   4         57.52         50.99         3.35 o
   6   8   4         31.52         39.43         5.73 o
   7   8   4         16.16         13.50         3.88 o
   8   8   4         29.51         42.01         5.95 o
  -8   9   4          1.13         -2.18         2.18 o
  -7   9   4         22.43         23.26         3.13 o
  -6   9   4         19.00         16.33         2.66 o
  -5   9   4         56.23         61.85         3.22 o
  -4   9   4         42.38         37.14         3.00 o
  -3   9   4         13.73         14.94         1.45 o
  -2   9   4         11.13          9.92         1.22 o
  -1   9   4         87.99         86.04         4.03 o
   0   9   4         55.14         61.70         3.16 o
   1   9   4         88.04         91.45         3.52 o
   2   9   4         11.11          9.96         1.41 o
   3   9   4         13.74         10.51         1.08 o
   4   9   4         42.33         35.48         2.31 o
   5   9   4         56.29         55.51         7.07 o
   6   9   4         19.05         16.95         4.11 o
   7   9   4         22.40         32.38         5.59 o
   8   9   4          1.14          1.14         2.21 o
   9   9   4          7.28          3.52         2.76 o
  -9  10   4          4.52          4.09         3.26 o
  -8  10   4          6.70          1.53         2.87 o
  -7  10   4          1.49          0.20         1.39 o
  -6  10   4         14.31         15.93         2.29 o
  -5  10   4         12.53         12.81         2.03 o
  -4  10   4         93.60        105.33         4.93 o
  -3  10   4         12.11         10.78         1.80 o
  -2  10   4         24.59         22.64         1.75 o
  -1  10   4         14.02         13.25         1.80 o
   0  10   4         68.93         79.50         3.90 o
   1  10   4         14.04         10.48         1.58 o
   2  10   4         24.54         23.65         1.54 o
   3  10   4         12.14         13.12         1.49 o
   4  10   4         93.78        100.81         9.24 o
   5  10   4         12.53         10.83         3.95 o
   6  10   4         14.38         16.68         4.20 o
   7  10   4          1.49          4.03         2.99 o
   8  10   4          6.71          9.78         3.99 o
  -8  11   4          2.05          6.08         3.81 o
  -7  11   4          5.94          6.96         1.91 o
  -6  11   4          4.48          2.12         1.58 o
  -5  11   4          1.87         -1.00         2.01 o
  -4  11   4          7.77          8.63         1.83 o
  -3  11   4          2.26         -1.62         1.88 o
  -2  11   4          3.03          3.65         1.35 o
  -1  11   4         12.02         11.76         1.74 o
   0  11   4         17.80         17.09         1.96 o
   1  11   4         12.02         12.44         1.56 o
   2  11   4          3.04          1.36         0.84 o
   3  11   4          2.27          1.67         2.74 o
   4  11   4          7.77          2.00         2.32 o
   5  11   4          1.88         -3.60         3.60 o
   6  11   4          4.50          0.38         3.04 o
   7  11   4          5.92         10.28         4.58 o
  -7  12   4          2.09          7.10         3.59 o
  -6  12   4          0.59          0.99         1.34 o
  -5  12   4          4.71          8.27         1.82 o
  -4  12   4          8.54          8.66         1.82 o
  -3  12   4          4.38          2.31         1.28 o
  -2  12   4         17.08         20.74         2.43 o
  -1  12   4          0.55          1.77         1.28 o
   0  12   4          0.54          1.06         0.99 o
   1  12   4          0.55          3.92         2.92 o
   2  12   4         17.09         27.58         5.36 o
   3  12   4          4.38          3.95         2.94 o
   4  12   4          8.52          6.11         3.08 o
   5  12   4          4.70          8.18         3.98 o
   6  12   4          0.59         -3.63         3.63 o
  -6  13   4          1.98         -1.09         2.23 o
  -5  13   4          0.86          2.24         2.28 o
  -4  13   4          2.14          1.61         1.17 o
  -3  13   4          1.93          3.01         1.30 o
  -2  13   4          9.19          7.96         1.67 o
  -1  13   4          1.92          5.03         1.95 o
   0  13   4          0.00          0.98         2.34 o
   1  13   4          1.93          6.62         3.59 o
   2  13   4          9.19         16.63         4.74 o
   3  13   4          1.94         -2.38         2.85 o
   4  13   4          2.13          4.61         3.62 o
  -5  14   4          1.91          3.75         2.35 o
  -3  14   4          0.32          1.26         2.04 o
  -2  14   4          4.89          2.60         1.58 o
  -1  14   4          1.55         -2.40         2.40 o
   0  14   4          0.91          2.47         2.69 o
   1  14   4          1.54          6.85         3.53 o
   2  14   4          4.88          7.16         4.14 o
   0   1   5          0.29          0.96         0.45 o
   1   1   5        714.79        747.22         5.58 o
  -1   2   5        178.24        180.37         2.70 o
   0   2   5        323.76        379.33         4.18 o
   1   2   5        177.81        179.11         2.44 o
   2   2   5        138.28        133.39         2.20 o
  -2   3   5        751.41        797.86         8.87 o
  -1   3   5        540.22        526.66         5.11 o
   0   3   5        374.87        423.98         4.62 o
   1   3   5        540.35        523.13         7.69 o
   2   3   5        751.88        791.07         6.88 o
   3   3   5          4.34          1.48         0.45 o
  -3   4   5         83.61         92.47         2.37 o
  -2   4   5        102.88         99.15         2.47 o
  -1   4   5          9.94         11.09         0.93 o
   0   4   5        242.33        273.53         4.09 o
   1   4   5          9.99         11.14         0.91 o
   2   4   5        102.75        102.14         2.00 o
   3   4   5         83.93         85.96         1.61 o
   4   4   5         83.65         84.67         3.24 o
  -4   5   5        164.52        172.50         4.42 o
  -3   5   5         75.94         75.92         2.73 o
  -2   5   5        337.31        352.63         6.61 o
  -1   5   5         78.72         79.68         3.27 o
   0   5   5          5.57          4.51         0.77 o
   1   5   5         78.73         78.93         2.58 o
   2   5   5        336.61        340.14         4.00 o
   3   5   5         75.91         70.96         1.93 o
   4   5   5        164.65        170.55         3.95 o
   5   5   5        124.42        128.21         6.23 o
  -5   6   5        136.18        127.85         6.41 o
  -4   6   5        176.40        180.16         5.39 o
  -3   6   5        176.29        186.27         4.42 o
  -2   6   5         11.54          8.54         1.10 o
  -1   6   5          1.95          4.65         0.92 o
   0   6   5         49.59         54.40         2.51 o
   1   6   5          1.96          4.78         1.20 o
   2   6   5         11.55         10.20         0.77 o
   3   6   5        175.94        178.55         4.42 o
   4   6   5        176.49        164.80         7.64 o
   5   6   5        135.95        129.17         6.40 o
   6   6   5          5.02          4.27         1.58 o
  -6   7   5        101.78        100.39         5.86 o
  -5   7   5        133.73        129.66         4.68 o
  -4   7   5          2.68          2.15         1.10 o
  -3   7   5         31.79         29.38         1.92 o
  -2   7   5        360.94        344.52         7.20 o
  -1   7   5         61.31         59.11         3.92 o
   0   7   5        143.13        146.12         5.82 o
   1   7   5         61.17         52.39         1.83 o
   2   7   5        361.02        344.05         4.40 o
   3   7   5         31.81         30.03         1.71 o
   4   7   5          2.67          2.25         1.03 o
   5   7   5        133.74        133.50         6.92 o
   6   7   5        101.71        106.92         8.97 o
   7   7   5          2.84          3.76         1.95 o
  -7   8   5         14.58         16.05         2.75 o
  -6   8   5         42.94         41.18         3.95 o
  -5   8   5         30.40         31.39         2.47 o
  -4   8   5        138.37        148.68         5.12 o
  -3   8   5        148.52        140.08         5.18 o
  -2   8   5         16.84         18.17         1.89 o
  -1   8   5        123.62        126.48         5.91 o
   0   8   5         39.38         50.93         2.77 o
   1   8   5        123.53        128.71         3.97 o
   2   8   5         16.88         17.76         0.99 o
   3   8   5        148.53        138.46         3.91 o
   4   8   5        138.34        126.43         4.97 o
   5   8   5         30.40         29.59         4.21 o
   6   8   5         42.99         46.72         6.20 o
   7   8   5         14.59         13.08         3.89 o
   8   8   5          0.81         -1.61         2.28 o
  -8   9   5         21.72         23.90         5.45 o
  -7   9   5          4.37          4.03         1.64 o
  -6   9   5          6.17          3.67         1.65 o
  -5   9   5         14.70         15.63         1.85 o
  -4   9   5         11.73         13.82         2.05 o
  -3   9   5         97.57        100.54         4.04 o
  -2   9   5         19.40         17.21         1.61 o
  -1   9   5         17.02         17.68         1.96 o
   0   9   5        310.14        313.65         6.94 o
   1   9   5         17.11         18.07         1.68 o
   2   9   5         19.43         16.79         1.01 o
   3   9   5         97.75        102.59         3.57 o
   4   9   5         11.75         10.69         1.86 o
   5   9   5         14.75         17.75         4.25 o
   6   9   5          6.18          3.97         2.69 o
   7   9   5          4.37          1.21         2.57 o
   8   9   5         21.77         33.17         6.01 o
   9   9   5          5.90         10.44         3.87 o
  -8  10   5          0.63          2.48         2.05 o
  -7  10   5          1.38          0.79         1.73 o
  -6  10   5          5.46          4.38         1.71 o
  -5  10   5          3.20          0.72         1.75 o
  -4  10   5         14.80         12.67         1.58 o
  -3  10   5         21.21         20.93         2.34 o
  -2  10   5          6.30          4.25         1.28 o
  -1  10   5         24.71         22.20         2.21 o
   0  10   5          5.27          7.36         1.38 o
   1  10   5         24.74         28.27         2.73 o
   2  10   5          6.28          5.90         1.17 o
   3  10   5         21.22         21.30         1.92 o
   4  10   5         14.76         12.37         3.96 o
   5  10   5          3.21          3.21         2.74 o
   6  10   5          5.45         -1.20         3.41 o
   7  10   5          1.40          1.39         3.43 o
   8  10   5          0.63         -1.86         2.20 o
  -8  11   5          2.93         -0.07         2.73 o
  -7  11   5          0.30         -1.77         1.77 o
  -6  11   5          0.13         -0.54         1.37 o
  -5  11   5          3.13          4.64         2.33 o
  -4  11   5          0.51         -0.03         2.06 o
  -3  11   5         36.93         41.32         3.24 o
  -2  11   5          1.96          3.07         1.26 o
  -1  11   5          9.05          6.65         1.43 o
   0  11   5          0.18         -0.67         0.91 o
   1  11   5          9.11          8.73         1.55 o
   2  11   5          1.95          2.81         1.56 o
   3  11   5         36.93         45.42         6.66 o
   4  11   5          0.51         -0.05         2.22 o
   5  11   5          3.13          4.38         3.96 o
   6  11   5          0.13         -3.74         3.74 o
  -7  12   5          0.43          0.96         2.45 o
  -6  12   5          0.18         -1.30         1.31 o
  -5  12   5          9.91          8.19         1.88 o
  -4  12   5          8.69          9.36         1.90 o
  -3  12   5          0.47         -1.92         1.92 o
  -2  12   5          7.54          5.97         1.55 o
  -1  12   5          6.83          7.28         1.99 o
   0  12   5          0.11          0.57         2.97 o
   1  12   5          6.82          9.84         3.27 o
   2  12   5          7.55          3.15         3.04 o
   3  12   5          0.47          6.02         3.40 o
   4  12   5          8.69         13.01         4.43 o
   5  12   5          9.91          9.79         4.04 o
  -6  13   5          0.45         -2.79         2.79 o
  -5  13   5          2.50          3.98         1.60 o
  -4  13   5          1.04          1.70         1.52 o
  -3  13   5          1.26          1.66         1.96 o
  -2  13   5          1.08         -1.38         1.38 o
  -1  13   5          7.47          7.47         2.01 o
   0  13   5         11.80         23.56         5.00 o
   1  13   5          7.44          7.99         3.57 o
   2  13   5          1.08          5.98         3.10 o
   3  13   5          1.26          5.46         3.80 o
  -3  14   5          1.66         -1.39         4.47 o
  -2  14   5          1.86          6.45         2.85 o
  -1  14   5          0.71         -3.09         3.09 o
   0  14   5          1.35          4.28         3.14 o
   0   1   6        217.66        221.47         2.77 o
   1   1   6        104.94         99.87         1.98 o
  -1   2   6        254.29        272.03         3.24 o
   0   2   6       1021.08       1064.46         7.61 o
   1   2   6        253.95        273.57         3.66 o
   2   2   6        812.35        857.11         6.11 o
  -2   3   6         46.23         42.18         1.67 o
  -1   3   6        220.75        208.44         3.52 o
   0   3   6          0.51         -0.17         0.52 o
   1   3   6        221.11        213.29         2.95 o
   2   3   6         46.27         41.79         1.45 o
   3   3   6        135.13        134.12         2.47 o
  -3   4   6         19.14         19.04         1.08 o
  -2   4   6         79.55         78.88         2.11 o
  -1   4   6        346.40        343.57         4.59 o
   0   4   6         16.09         13.52         1.25 o
   1   4   6        346.23        344.11         4.71 o
   2   4   6         79.46         75.65         1.74 o
   3   4   6         19.16         19.54         0.92 o
   4   4   6         48.07         44.06         2.55 o
  -4   5   6         81.37         74.62         3.70 o
  -3   5   6         97.12         84.58         3.83 o
  -2   5   6         95.63         99.30         2.52 o
  -1   5   6         34.25         31.64         1.50 o
   0   5   6         86.25         83.03         2.33 o
   1   5   6         34.30         33.13         1.46 o
   2   5   6         95.50         96.15         2.24 o
   3   5   6         97.13         86.56         2.27 o
   4   5   6         81.35         76.80         3.70 o
   5   5   6        154.76        162.43         8.68 o
  -5   6   6         35.72         39.78         4.01 o
  -4   6   6          3.31          3.51         1.35 o
  -3   6   6        116.62        127.86         7.67 o
  -2   6   6          5.63          6.33         1.13 o
  -1   6   6        155.61        145.15         5.74 o
   0   6   6         55.98         52.43         2.39 o
   1   6   6        155.81        144.37         3.24 o
   2   6   6          5.66          5.87         1.04 o
   3   6   6        116.78        129.34         3.67 o
   4   6   6          3.31          4.35         1.39 o
   5   6   6         35.69         30.25         4.71 o
   6   6   6        334.79        329.39        10.66 o
  -6   7   6         43.74         44.21         5.67 o
  -5   7   6         31.25         31.36         3.58 o
  -4   7   6        249.41        264.45         7.07 o
  -3   7   6        146.63        150.91         4.39 o
  -2   7   6          1.60          3.75         0.99 o
  -1   7   6          4.63          4.74         1.26 o
   0   7   6         20.21         23.29         1.91 o
   1   7   6          4.63          5.69         0.90 o
   2   7   6          1.60          2.78         0.47 o
   3   7   6        146.69        141.60         4.46 o
   4   7   6        249.67        264.48         8.31 o
   5   7   6         31.28         33.24         3.01 o
   6   7   6         43.57         43.47         6.26 o
   7   7   6          0.11          0.76         1.75 o
  -7   8   6          6.37          5.77         1.98 o
  -6   8   6         35.99         24.67         7.65 o
  -5   8   6         26.70         25.77         2.42 o
  -4   8   6         55.26         55.07         3.34 o
  -3   8   6         13.64         11.86         1.39 o
  -2   8   6         37.20         31.41         2.44 o
  -1   8   6        163.43        168.61         5.40 o
   0   8   6         10.39          9.31         1.37 o
   1   8   6        163.52        168.65         3.44 o
   2   8   6         37.21         31.28         1.65 o
   3   8   6         13.64         13.35         1.39 o
   4   8   6         55.18         54.98         4.65 o
   5   8   6         26.77         24.64         2.63 o
   6   8   6         35.96         28.25         5.12 o
   7   8   6          6.36          8.68         3.77 o
   8   8   6          4.42          6.60         3.50 o
  -8   9   6          9.30          4.57         2.89 o
  -7   9   6          3.62          4.57         2.47 o
  -6   9   6          0.23          0.22         3.48 o
  -5   9   6          4.88          4.69         1.30 o
  -4   9   6         11.01         15.21         1.98 o
  -3   9   6          2.95          3.56         1.31 o
  -2   9   6        130.68        134.53         4.92 o
  -1   9   6          2.36          0.25         0.86 o
   0   9   6          2.27          1.82         1.17 o
   1   9   6          2.38          0.22         0.58 o
   2   9   6        130.62        134.76         4.48 o
   3   9   6          2.95          2.40         2.33 o
   4   9   6         11.06         13.60         4.47 o
   5   9   6          4.88          7.08         3.12 o
   6   9   6          0.23         -0.20         2.71 o
   7   9   6          3.62         -0.15         3.14 o
   8   9   6          9.30         12.04         4.16 o
  -7  10   6          2.49          3.51         1.91 o
  -6  10   6          0.21         -1.85         2.89 o
  -5  10   6          0.53          3.04         1.78 o
  -4  10   6         10.10          6.96         1.75 o
  -3  10   6         11.20         12.35         2.03 o
  -2  10   6         64.47         65.31         5.86 o
  -1  10   6         10.39         13.51         1.81 o
   0  10   6          0.26          1.30         0.96 o
   1  10   6         10.37         14.22         1.43 o
   2  10   6         64.31         61.66         3.32 o
   3  10   6         11.19         11.53         2.20 o
   4  10   6         10.11         23.44         5.42 o
   5  10   6          0.54          2.00         2.61 o
   6  10   6          0.22         -0.16         3.00 o
   7  10   6          2.50          1.32         2.72 o
  -7  11   6          0.70          0.86         2.89 o
  -6  11   6          5.14          7.58         1.91 o
  -5  11   6          2.93          2.54         1.47 o
  -4  11   6         10.61         10.84         2.05 o
  -3  11   6         16.18         18.78         2.37 o
  -2  11   6          4.54          5.70         1.43 o
  -1  11   6          2.04          2.60         1.19 o
   0  11   6          2.60          0.00         1.27 o
   1  11   6          2.04          1.95         0.86 o
   2  11   6          4.53          3.14         1.88 o
   3  11   6         16.19          9.19         4.03 o
   4  11   6         10.65         13.94         4.42 o
   5  11   6          2.94          7.54         3.65 o
   6  11   6          5.16          3.48         3.16 o
  -6  12   6          1.56          5.15         4.28 o
  -5  12   6          2.35          2.93         2.39 o
  -4  12   6          1.29         -1.49         2.45 o
  -3  12   6          9.88          8.78         2.48 o
  -2  12   6          2.53          1.44         2.57 o
  -1  12   6          4.54          4.28         1.85 o
   0  12   6         29.88         29.08         5.56 o
   1  12   6          4.54          4.18         2.87 o
   2  12   6          2.54          2.96         3.40 o
   3  12   6          9.90         12.47         4.46 o
   4  12   6          1.29         -2.12         3.44 o
  -5  13   6          0.10          3.70         4.81 o
  -4  13   6          0.29          0.61         1.54 o
  -3  13   6          2.66          2.47         3.04 o
  -2  13   6          0.96          1.20         1.24 o
  -1  13   6          2.14         -3.14         3.14 o
   0  13   6          0.02         -3.27         3.27 o
   1  13   6          2.14          3.81         3.32 o
   0   1   7         19.74         23.03         1.04 o
   1   1   7         58.95         66.47         1.69 o
  -1   2   7         63.35         66.42         1.69 o
   0   2   7        238.79        252.41         2.98 o
   1   2   7         63.44         67.57         1.72 o
   2   2   7         11.35         13.11         0.87 o
  -2   3   7         48.22         49.60         1.83 o
  -1   3   7        130.15        136.99         2.47 o
   0   3   7          8.33          4.70         0.59 o
   1   3   7        130.11        139.77         2.38 o
   2   3   7         48.01         46.97         1.59 o
   3   3   7          3.64          3.09         0.65 o
  -3   4   7        107.71        102.68         2.91 o
  -2   4   7        133.30        130.14         3.07 o
  -1   4   7        145.07        140.04         3.00 o
   0   4   7        207.71        209.20         3.60 o
   1   4   7        145.03        145.69         2.84 o
   2   4   7        133.22        132.65         2.77 o
   3   4   7        107.85        106.68         2.87 o
   4   4   7         66.66         74.41         3.55 o
  -4   5   7        119.62        115.53         7.37 o
  -3   5   7          0.13         -0.04         0.60 o
  -2   5   7        204.73        195.25         3.74 o
  -1   5   7         21.29         20.20         1.24 o
   0   5   7         45.16         40.58         1.67 o
   1   5   7         21.32         21.67         1.40 o
   2   5   7        204.80        191.25         3.45 o
   3   5   7          0.13          0.68         1.14 o
   4   5   7        119.74        104.67         5.97 o
   5   5   7          0.90         -0.26         1.87 o
  -5   6   7        141.45        145.68         7.27 o
  -4   6   7        193.09        177.85         6.00 o
  -3   6   7          9.91          7.34         1.57 o
  -2   6   7         28.44         25.99         1.87 o
  -1   6   7         37.28         35.21         1.61 o
   0   6   7         76.37         81.31         2.81 o
   1   6   7         37.38         35.25         1.77 o
   2   6   7         28.37         24.89         1.50 o
   3   6   7          9.92          8.54         0.82 o
   4   6   7        193.20        177.92         9.82 o
   5   6   7        141.30        143.08         7.32 o
   6   6   7         10.37         15.22         2.89 o
  -6   7   7         38.31         35.88         3.88 o
  -5   7   7         41.93         46.09         4.26 o
  -4   7   7         81.80         89.33         4.39 o
  -3   7   7         19.18         19.44         2.26 o
  -2   7   7          7.91          8.32         1.14 o
  -1   7   7        349.20        333.79         7.39 o
   0   7   7          8.06         10.29         1.41 o
   1   7   7        348.68        339.04         7.40 o
   2   7   7          7.95          6.44         0.87 o
   3   7   7         19.20         17.75         1.85 o
   4   7   7         81.84         97.59         8.97 o
   5   7   7         42.10         41.65         5.93 o
   6   7   7         38.22         35.36         5.87 o
   7   7   7          0.00          0.54         1.74 o
  -7   8   7          0.96          0.75         2.48 o
  -6   8   7         24.81         26.65         3.60 o
  -5   8   7         18.17         18.42         2.18 o
  -4   8   7          2.88          2.56         1.25 o
  -3   8   7         11.44          9.72         1.39 o
  -2   8   7         42.44         42.22         3.13 o
  -1   8   7         32.06         24.26         2.12 o
   0   8   7         17.02         17.89         1.54 o
   1   8   7         32.02         28.92         1.80 o
   2   8   7         42.45         46.43         2.76 o
   3   8   7         11.52         12.69         1.67 o
   4   8   7          2.86          5.18         3.34 o
   5   8   7         18.09         32.17         5.81 o
   6   8   7         24.85         24.49         4.96 o
   7   8   7          0.94         -3.91         3.91 o
   8   8   7          0.03          0.24         2.78 o
  -8   9   7          0.27          2.62         2.17 o
  -7   9   7          7.13          4.95         1.80 o
  -6   9   7          5.97          9.66         2.83 o
  -5   9   7         15.62         17.81         2.21 o
  -4   9   7          9.34          7.10         1.69 o
  -3   9   7         46.17         50.27         3.45 o
  -2   9   7         11.23          7.66         1.67 o
  -1   9   7         63.36         64.46         4.70 o
   0   9   7          8.04         10.09         1.32 o
   1   9   7         63.37         64.73         2.75 o
   2   9   7         11.22         11.61         1.61 o
   3   9   7         46.16         54.08         4.27 o
   4   9   7          9.36          8.00         4.07 o
   5   9   7         15.60         10.71         3.69 o
   6   9   7          5.98          4.58         2.45 o
   7   9   7          7.12          5.97         2.80 o
   8   9   7          0.28          0.11         3.10 o
  -7  10   7          4.02          6.17         2.29 o
  -6  10   7         10.02          9.68         2.62 o
  -5  10   7          1.73          0.77         2.40 o
  -4  10   7          3.49          1.77         1.21 o
  -3  10   7         15.09         17.51         2.26 o
  -2  10   7          2.80          3.58         2.02 o
  -1  10   7          0.98         -0.35         1.03 o
   0  10   7          7.24          6.61         1.28 o
   1  10   7          0.98          0.37         1.12 o
   2  10   7          2.79          2.10         2.24 o
   3  10   7         15.08         17.99         2.68 o
   4  10   7          3.49          2.02         2.92 o
   5  10   7          1.74          2.88         2.69 o
   6  10   7         10.05          7.51         3.32 o
  -7  11   7          3.93          0.95         2.08 o
  -6  11   7          9.43          8.21         1.93 o
  -5  11   7          1.10          0.20         1.31 o
  -4  11   7          6.61          3.39         1.48 o
  -3  11   7          3.60          0.64         1.49 o
  -2  11   7          3.06          6.72         2.29 o
  -1  11   7         36.68         41.57         4.07 o
   0  11   7          0.11          0.95         1.20 o
   1  11   7         36.76         41.88         4.89 o
   2  11   7          3.07          1.13         1.61 o
   3  11   7          3.62          6.49         4.07 o
   4  11   7          6.62          9.67         4.19 o
  -6  12   7          3.06          5.23         2.05 o
  -5  12   7          0.17          2.45         1.40 o
  -4  12   7          1.28         -1.22         1.22 o
  -3  12   7          0.02         -1.66         1.66 o
  -2  12   7          0.53         -0.52         1.96 o
  -1  12   7          0.12          3.54         3.26 o
   0  12   7          1.97          1.36         1.50 o
   1  12   7          0.12         -1.48         2.81 o
   2  12   7          0.53         -0.85         3.40 o
  -4  13   7          2.35          6.72         3.15 o
   0   0   8        316.46        385.32         9.43 o
   0   1   8          6.00          4.16         0.65 o
   1   1   8        322.05        342.61         4.50 o
  -1   2   8        105.82        102.98         2.68 o
   0   2   8          0.28         -0.64         0.69 o
   1   2   8        105.67        102.77         2.65 o
   2   2   8          5.18          2.63         0.71 o
  -2   3   8         64.65         67.54         2.40 o
  -1   3   8        206.30        202.06         4.06 o
   0   3   8         10.36          6.39         0.94 o
   1   3   8        206.08        209.80         3.81 o
   2   3   8         64.69         70.17         2.61 o
   3   3   8         14.77         17.24         1.33 o
  -3   4   8        112.75        108.38         3.62 o
  -2   4   8         28.34         28.22         1.63 o
  -1   4   8         26.68         21.51         1.41 o
   0   4   8        578.67        611.61         6.98 o
   1   4   8         26.70         24.41         1.46 o
   2   4   8         28.44         27.03         1.67 o
   3   4   8        113.06        108.02         3.21 o
   4   4   8        128.30        129.69         4.21 o
  -4   5   8         11.37         10.10         1.22 o
  -3   5   8         63.61         60.28         2.66 o
  -2   5   8        142.30        132.33         3.33 o
  -1   5   8         26.98         27.12         1.59 o
   0   5   8          2.45          0.77         0.66 o
   1   5   8         26.93         24.88         1.44 o
   2   5   8        142.07        132.12         3.93 o
   3   5   8         63.54         66.12         2.44 o
   4   5   8         11.33          9.23         1.11 o
   5   5   8         42.90         39.06         4.64 o
  -5   6   8         12.97         16.11         4.66 o
  -4   6   8          7.41          8.08         3.25 o
  -3   6   8         21.61         16.73         2.58 o
  -2   6   8         85.01         86.89         3.06 o
  -1   6   8         63.31         56.69         2.23 o
   0   6   8        135.12        135.32         3.35 o
   1   6   8         63.25         56.14         2.56 o
   2   6   8         84.96         85.20         3.21 o
   3   6   8         21.50         16.92         1.28 o
   4   6   8          7.36          6.38         3.13 o
   5   6   8         12.91         11.90         2.80 o
   6   6   8         22.62         29.63         3.88 o
  -6   7   8         24.60         21.12         5.05 o
  -5   7   8          8.34          6.16         2.18 o
  -4   7   8         90.80         80.18         4.34 o
  -3   7   8         32.42         34.83         2.96 o
  -2   7   8         27.76         28.68         2.71 o
  -1   7   8         32.68         26.65         1.86 o
   0   7   8         36.84         37.07         2.13 o
   1   7   8         32.74         28.15         1.83 o
   2   7   8         27.78         28.82         2.31 o
   3   7   8         32.42         31.41         2.50 o
   4   7   8         90.86         88.00         8.73 o
   5   7   8          8.30          4.62         3.02 o
   6   7   8         24.61         25.78         5.08 o
   7   7   8          4.34          4.03         2.16 o
  -7   8   8          6.50          8.88         2.63 o
  -6   8   8          2.76          5.70         2.28 o
  -5   8   8         24.79         22.17         3.22 o
  -4   8   8         20.30         23.65         2.54 o
  -3   8   8         19.45         18.14         2.28 o
  -2   8   8         34.55         33.86         2.93 o
  -1   8   8         29.84         32.35         2.44 o
   0   8   8          6.45          8.11         1.56 o
   1   8   8         29.88         29.84         2.49 o
   2   8   8         34.68         35.92         2.59 o
   3   8   8         19.42         26.99         5.18 o
   4   8   8         20.34         24.48         5.19 o
   5   8   8         24.72         24.88         5.26 o
   6   8   8          2.77          9.35         3.78 o
   7   8   8          6.47          1.18         3.15 o
   8   8   8          1.81          5.57         3.69 o
  -7   9   8          1.55          3.20         3.81 o
  -6   9   8          1.82          5.56         2.39 o
  -5   9   8         13.01         20.72         3.32 o
  -4   9   8         15.74         13.68         2.52 o
  -3   9   8         12.23         15.15         2.19 o
  -2   9   8          1.63          2.93         1.34 o
  -1   9   8         12.24         11.92         1.71 o
   0   9   8         15.41         18.85         2.17 o
   1   9   8         12.24         11.19         1.71 o
   2   9   8          1.62          0.40         1.50 o
   3   9   8         12.22         14.78         4.58 o
   4   9   8         15.72         17.12         4.63 o
   5   9   8         13.05         26.84         5.56 o
   6   9   8          1.83          2.35         2.15 o
  -7  10   8          2.43          0.41         2.23 o
  -6  10   8          8.63         12.22         3.43 o
  -5  10   8          3.88          2.95         3.37 o
  -4  10   8          0.69          0.80         1.14 o
  -3  10   8          2.97          1.83         1.32 o
  -2  10   8          3.25          3.27         1.48 o
  -1  10   8          7.60         10.05         1.56 o
   0  10   8         40.52         50.39         3.46 o
   1  10   8          7.61          8.02         3.08 o
   2  10   8          3.24          0.40         1.63 o
   3  10   8          2.98         -0.04         3.49 o
   4  10   8          0.70          5.37         3.92 o
   5  10   8          3.86          4.04         2.91 o
  -6  11   8          7.03          8.34         3.84 o
  -5  11   8          4.77          1.34         2.13 o
  -4  11   8          0.92         -1.48         1.66 o
  -3  11   8          1.06          1.40         2.07 o
  -2  11   8          4.21          4.57         2.58 o
  -1  11   8          0.06          0.74         1.48 o
   0  11   8          1.05         -0.23         1.64 o
   1  11   8          0.06         -1.74         3.18 o
   2  11   8          4.20          6.95         3.90 o
  -4  12   8          6.20          2.33         2.00 o
  -3  12   8          2.99          5.59         2.53 o
  -1  12   8          0.27         -2.48         2.48 o
   0  12   8          0.01          5.54         2.17 o
   0   1   9         91.37         97.45         3.79 o
   1   1   9         98.69         99.45         3.16 o
  -1   2   9         11.86         13.07         1.37 o
   0   2   9        112.80        107.17         2.91 o
   1   2   9         11.86         11.50         1.40 o
   2   2   9         26.28         24.68         1.76 o
  -2   3   9         80.50         74.95         3.25 o
  -1   3   9        154.50        140.63         4.01 o
   0   3   9          5.10          6.48         0.94 o
   1   3   9        154.74        149.78         4.05 o
   2   3   9         80.66         74.00         2.93 o
   3   3   9         83.02         84.12         2.92 o
  -3   4   9          6.90          4.26         0.97 o
  -2   4   9         35.82         38.46         2.16 o
  -1   4   9        163.35        158.79         4.24 o
   0   4   9          0.55          0.22         0.72 o
   1   4   9        163.21        153.77         4.02 o
   2   4   9         35.76         37.90         2.04 o
   3   4   9          6.97          4.85         0.85 o
   4   4   9         10.76         12.66         1.38 o
  -4   5   9         21.04         26.79         3.49 o
  -3   5   9         83.72         82.87         3.01 o
  -2   5   9         24.68         24.47         1.76 o
  -1   5   9         53.22         55.09         2.55 o
   0   5   9          6.15          4.83         0.86 o
   1   5   9         53.21         55.87         2.46 o
   2   5   9         24.55         23.52         1.74 o
   3   5   9         83.76         81.18         2.95 o
   4   5   9         20.95         22.57         3.24 o
   5   5   9          0.08          1.40         1.92 o
  -5   6   9          9.79          6.97         2.82 o
  -4   6   9         23.76         23.47         3.27 o
  -3   6   9         31.59         31.52         2.59 o
  -2   6   9         32.74         26.63         1.86 o
  -1   6   9         90.09         91.36         3.29 o
   0   6   9         19.43         18.98         1.61 o
   1   6   9         90.02         88.12         3.28 o
   2   6   9         32.85         30.78         2.58 o
   3   6   9         31.57         27.76         2.71 o
   4   6   9         23.78         19.42         4.51 o
   5   6   9          9.80          4.89         2.19 o
   6   6   9          1.63          5.88         2.26 o
  -6   7   9         18.02         18.57         3.34 o
  -5   7   9          3.50          5.33         2.21 o
  -4   7   9          9.08         12.01         2.77 o
  -3   7   9         15.53         18.32         2.08 o
  -2   7   9          0.81          1.58         1.11 o
  -1   7   9         14.50         14.08         2.11 o
   0   7   9         28.74         32.57         3.18 o
   1   7   9         14.50         15.24         1.79 o
   2   7   9          0.79          0.11         1.02 o
   3   7   9         15.51         14.31         3.65 o
   4   7   9          9.04          7.64         2.99 o
   5   7   9          3.49          2.17         2.35 o
   6   7   9         17.98         22.10         4.90 o
   7   7   9          3.02          4.11         2.11 o
  -7   8   9          3.25          4.36         2.22 o
  -6   8   9          0.01          0.87         3.34 o
  -5   8   9         15.30         16.95         3.20 o
  -4   8   9          1.28          2.45         1.81 o
  -3   8   9         28.08         30.69         3.03 o
  -2   8   9          4.34          2.54         1.18 o
  -1   8   9          5.46          5.88         1.36 o
   0   8   9         21.91         18.11         1.94 o
   1   8   9          5.45          7.32         1.79 o
   2   8   9          4.35          0.87         1.46 o
   3   8   9         28.02         30.53         5.78 o
   4   8   9          1.28         -0.98         2.76 o
   5   8   9         15.33         13.97         4.03 o
   6   8   9          0.01         -1.11         2.37 o
   7   8   9          3.24          3.66         2.80 o
  -6   9   9          0.29         -0.47         2.24 o
  -5   9   9         15.74         19.92         3.55 o
  -4   9   9          8.93         10.70         2.14 o
  -3   9   9         39.88         42.22         4.15 o
  -2   9   9         26.24         26.88         2.68 o
  -1   9   9          2.91          1.96         1.46 o
   0   9   9         22.33         21.75         2.18 o
   1   9   9          2.90          3.54         3.09 o
   2   9   9         26.27         25.00         4.50 o
   3   9   9         39.81         49.59         7.34 o
   4   9   9          8.91         10.64         3.57 o
   5   9   9         15.74         35.90         6.56 o
  -5  10   9          5.33          0.78         2.05 o
  -4  10   9          3.07          1.50         1.99 o
  -3  10   9          4.88          1.60         1.33 o
  -2  10   9          3.40          1.71         1.34 o
  -1  10   9          0.98          0.01         0.97 o
   0  10   9          0.88          0.96         1.53 o
   1  10   9          0.99          2.40         2.01 o
   2  10   9          3.39          4.54         2.44 o
   3  10   9          4.89          8.58         3.68 o
  -4  11   9          5.10          5.63         2.96 o
  -3  11   9          0.66          0.09         1.98 o
  -2  11   9          3.54          2.73         1.72 o
  -1  11   9          1.52         -1.43         2.58 o
   0  11   9          2.57          1.61         7.89 o
   1  11   9          1.53          3.94         2.28 o
  -2  12   9          1.74         -2.51         2.51 o
  -1  12   9          2.91          5.92         2.03 o
   0  12   9          4.19          4.16         2.42 o
   0   1  10         36.87         32.15         2.42 o
   1   1  10        262.10        276.70         6.59 o
  -1   2  10         74.76         82.86         3.70 o
   0   2  10        243.37        246.28         6.39 o
   1   2  10         74.90         85.80         3.80 o
   2   2  10         10.28         10.81         1.67 o
  -2   3  10          3.35          5.15         1.27 o
  -1   3  10         11.74         10.83         1.68 o
   0   3  10        188.82        192.27         5.73 o
   1   3  10         11.75          9.11         1.42 o
   2   3  10          3.38          4.41         0.99 o
   3   3  10          0.35         -0.32         0.96 o
  -3   4  10          5.68          3.44         1.43 o
  -2   4  10          1.19          1.49         1.16 o
  -1   4  10         34.44         34.57         2.62 o
   0   4  10         71.11         66.02         3.43 o
   1   4  10         34.49         33.42         2.24 o
   2   4  10          1.22          1.95         0.74 o
   3   4  10          5.72          5.32         1.19 o
   4   4  10         66.58         59.89         4.10 o
  -4   5  10         14.44         19.63         3.52 o
  -3   5  10          3.19          1.70         1.32 o
  -2   5  10         14.42         22.87         2.28 o
  -1   5  10         29.96         25.07         2.39 o
   0   5  10         10.65         11.20         1.64 o
   1   5  10         29.93         27.37         1.85 o
   2   5  10         14.46         19.33         2.22 o
   3   5  10          3.20          2.61         0.85 o
   4   5  10         14.48         13.80         2.67 o
   5   5  10         35.22         29.65         3.17 o
  -5   6  10          4.54          1.44         1.73 o
  -4   6  10          0.93          2.44         1.50 o
  -3   6  10         51.85         48.09         3.26 o
  -2   6  10          6.90          8.98         1.58 o
  -1   6  10         49.72         54.41         3.26 o
   0   6  10          0.52          0.59         1.37 o
   1   6  10         49.65         56.15         3.18 o
   2   6  10          6.88          5.76         1.41 o
   3   6  10         51.71         42.55         4.50 o
   4   6  10          0.95          0.32         1.56 o
   5   6  10          4.52          4.39         2.30 o
   6   6  10          0.16         -2.12         4.35 o
  -6   7  10          2.84         -0.53         2.82 o
  -5   7  10          2.67          6.92         2.45 o
  -4   7  10         27.85         29.86         3.13 o
  -3   7  10         19.90         22.05         2.35 o
  -2   7  10          0.39          0.06         1.57 o
  -1   7  10          1.29          0.32         1.19 o
   0   7  10          3.37          4.48         1.74 o
   1   7  10          1.28          2.13         1.04 o
   2   7  10          0.39         -1.72         2.05 o
   3   7  10         19.89         22.41         3.59 o
   4   7  10         27.86         37.42         6.09 o
   5   7  10          2.66          2.13         2.59 o
   6   7  10          2.84          3.82         3.34 o
   7   7  10          0.48         -2.64         2.64 o
  -6   8  10          0.77          0.92         2.22 o
  -5   8  10         11.29         13.00         3.18 o
  -4   8  10          5.36          4.83         1.77 o
  -3   8  10          9.57         13.26         2.40 o
  -2   8  10          2.71          4.05         1.33 o
  -1   8  10          3.47          3.22         1.18 o
   0   8  10          0.06          0.00         1.11 o
   1   8  10          3.48          2.84         1.32 o
   2   8  10          2.73          0.84         2.23 o
   3   8  10          9.57         19.65         4.74 o
   4   8  10          5.37         18.01         4.53 o
   5   8  10         11.28         12.52         4.25 o
  -5   9  10          3.36          6.44         3.31 o
  -4   9  10          1.13          1.90         1.73 o
  -3   9  10          0.64         -0.97         1.24 o
  -2   9  10         13.10         16.05         2.11 o
  -1   9  10          4.97          5.95         1.53 o
   0   9  10          1.16         -0.59         1.47 o
   1   9  10          4.95          6.45         1.99 o
   2   9  10         13.10         12.41         6.21 o
   3   9  10          0.65         -2.63         3.47 o
  -4  10  10          2.52          7.98         3.20 o
  -3  10  10          0.17         -1.31         1.31 o
  -2  10  10         10.42          9.43         3.80 o
  -1  10  10          0.21          2.76         1.73 o
   0  10  10          3.04          1.36         4.37 o
   1  10  10          0.21          3.53         2.00 o
  -2  11  10          6.43          8.56         3.27 o
  -1  11  10          5.67          9.80         2.51 o
   0  11  10         34.14         47.49         4.82 o
   1  11  10          5.67         13.86         3.45 o
   0   1  11        145.62        139.74         4.91 o
   1   1  11        270.48        281.73         7.97 o
  -1   2  11          0.48          0.24         1.33 o
   0   2  11          2.65          2.95         4.17 o
   1   2  11          0.47         -0.72         1.14 o
   2   2  11          7.23          9.74         1.63 o
  -2   3  11         25.60         29.99         2.96 o
  -1   3  11          9.10          8.96         1.96 o
   0   3  11          8.57          8.83         1.85 o
   1   3  11          9.18         11.25         1.74 o
   2   3  11         25.58         27.03         2.33 o
   3   3  11         12.19         11.49         2.18 o
  -3   4  11          4.40          1.61         1.57 o
  -2   4  11         25.60         24.30         2.80 o
  -1   4  11         18.75         22.41         2.35 o
   0   4  11          0.09         -1.45         1.45 o
   1   4  11         18.76         19.45         2.35 o
   2   4  11         25.61         32.38         2.88 o
   3   4  11          4.42          5.99         1.35 o
   4   4  11          8.17          8.47         2.07 o
  -4   5  11         21.18         24.58         2.99 o
  -3   5  11         10.72         11.83         2.18 o
  -2   5  11          9.25          9.28         1.92 o
  -1   5  11          7.93          3.72         1.30 o
   0   5  11         57.00         56.07         3.71 o
   1   5  11          7.94          4.02         1.43 o
   2   5  11          9.20          7.78         2.62 o
   3   5  11         10.70          9.41         2.23 o
   4   5  11         21.14         24.84         3.77 o
   5   5  11          0.18          1.72         1.62 o
  -5   6  11          4.60          6.66         2.07 o
  -4   6  11          0.24          3.01         1.59 o
  -3   6  11         18.11         14.87         2.62 o
  -2   6  11          9.00         12.40         1.85 o
  -1   6  11          6.10          5.57         1.58 o
   0   6  11          0.02         -1.11         1.11 o
   1   6  11          6.13          7.09         1.90 o
   2   6  11          8.97         14.78         3.15 o
   3   6  11         18.08         14.37         3.75 o
   4   6  11          0.23         -1.08         2.08 o
   5   6  11          4.59          6.40         4.58 o
   6   6  11          0.92          1.80         2.43 o
  -6   7  11          4.65         11.02         4.13 o
  -5   7  11          4.36         11.04         3.73 o
  -4   7  11         15.21         14.30         3.11 o
  -3   7  11          5.15          3.95         1.66 o
  -2   7  11         18.92         20.39         2.39 o
  -1   7  11          2.30         -0.35         1.35 o
   0   7  11         11.34          7.94         1.55 o
   1   7  11          2.31          1.09         1.88 o
   2   7  11         18.92         22.77         3.52 o
   3   7  11          5.19          5.75         2.26 o
   4   7  11         15.18         17.18         6.39 o
   5   7  11          4.35          5.71         3.85 o
  -5   8  11          0.12          3.16         2.97 o
  -4   8  11          1.21          4.01         3.22 o
  -3   8  11          9.15          9.26         2.47 o
  -2   8  11          1.83          1.30         1.26 o
  -1   8  11          0.38         -0.76         1.32 o
   0   8  11          0.83          1.05         1.56 o
   1   8  11          0.37          0.50         1.41 o
   2   8  11          1.83          0.63         1.68 o
   3   8  11          9.12         13.02         4.18 o
  -4   9  11          6.11          3.83         2.78 o
  -3   9  11          6.39         13.54         2.73 o
  -2   9  11          0.63          3.73         4.39 o
  -1   9  11          4.93          2.38         4.46 o
   0   9  11          0.25         -0.57         1.77 o
   1   9  11          4.96          3.28         3.43 o
  -2  10  11          4.20          5.54         2.99 o
  -1  10  11          6.23         -3.53         3.53 o
   0  10  11         30.22         41.13         6.09 o
   1  10  11          6.26          4.79         2.91 o
   0   0  12          1.53          3.85         2.85 o
   0   1  12         10.55         10.94         2.37 o
   1   1  12         26.79         27.29         2.84 o
  -1   2  12         53.29         58.87         5.02 o
   0   2  12         13.31         13.09         2.61 o
   1   2  12         53.28         49.18         3.64 o
   2   2  12         52.62         60.79         3.56 o
  -2   3  12         26.82         28.24         3.11 o
  -1   3  12          3.64          3.60         2.46 o
   0   3  12         16.40         18.04         2.98 o
   1   3  12          3.63          4.68         1.69 o
   2   3  12         26.80         25.57         2.40 o
   3   3  12          1.46          3.00         1.45 o
  -3   4  12          3.06          2.84         1.62 o
  -2   4  12          2.53          0.99         1.56 o
  -1   4  12         17.23         12.80         2.27 o
   0   4  12          5.81          5.56         2.07 o
   1   4  12         17.22         18.55         2.36 o
   2   4  12          2.52          1.44         2.71 o
   3   4  12          3.03          3.88         1.78 o
   4   4  12          1.80         -0.08         1.62 o
  -4   5  12          3.46          4.70         1.75 o
  -3   5  12         18.56         22.97         2.94 o
  -2   5  12          6.88          5.06         1.81 o
  -1   5  12          2.77          1.82         1.24 o
   0   5  12          2.11          2.64         1.45 o
   1   5  12          2.77          1.72         1.44 o
   2   5  12          6.89          7.22         2.29 o
   3   5  12         18.55         20.59         3.48 o
   4   5  12          3.46          4.01         2.43 o
   5   5  12          0.70         -1.62         2.23 o
  -5   6  12          4.74         -2.94         2.94 o
  -4   6  12          1.79         -2.25         2.25 o
  -3   6  12          0.58          0.97         4.66 o
  -2   6  12          3.12          1.34         1.56 o
  -1   6  12         16.10         17.06         2.16 o
   0   6  12          0.34          3.97         1.74 o
   1   6  12         16.13         11.72         3.45 o
   2   6  12          3.12          1.89         1.97 o
   3   6  12          0.57          3.77         5.00 o
   4   6  12          1.79          1.01         2.37 o
  -4   7  12          0.57          0.96         2.50 o
  -3   7  12          7.17         10.77         3.84 o
  -2   7  12          5.17          5.16         1.75 o
  -1   7  12          1.29          2.93         1.82 o
   0   7  12          0.89         -1.89         3.10 o
   1   7  12          1.28         -0.15         2.34 o
  -4   8  12          4.70          4.72         2.53 o
  -3   8  12          0.61          5.55         2.67 o
  -2   8  12         13.58         12.62         3.94 o
  -1   8  12          0.96          6.62         3.64 o
   0   8  12          0.39          1.00         1.97 o
   0   1  13          0.07         -0.94         1.60 o
   1   1  13          9.51         10.65         2.01 o
  -1   2  13         11.47         13.26         4.68 o
   0   2  13          6.78          8.60         2.38 o
   1   2  13         11.41         13.43         2.21 o
   2   2  13         11.06         13.09         2.76 o
  -2   3  13         50.41         59.82         5.40 o
  -1   3  13          1.62          1.18         3.27 o
   0   3  13         29.68         39.10         4.26 o
   1   3  13          1.63          1.92         2.68 o
   2   3  13         50.42         69.79         4.91 o
   3   3  13          4.59          5.78         2.06 o
  -3   4  13          1.91         -0.88         2.58 o
  -2   4  13          0.99          2.90         2.14 o
  -1   4  13          2.72          2.76         1.83 o
   0   4  13          0.53         -0.89         1.61 o
   1   4  13          2.72          3.54         2.59 o
   2   4  13          1.00          0.55         2.52 o
   3   4  13          1.92          0.68         2.78 o
   4   4  13          0.18         -1.95         2.50 o
  -4   5  13          8.26         13.01         4.27 o
  -3   5  13          2.20          7.26         3.11 o
  -2   5  13          3.38          8.86         3.17 o
  -1   5  13         13.52          9.85         3.28 o
   0   5  13          0.49         -1.58         2.42 o
   1   5  13         13.49         10.38         3.99 o
   2   5  13          3.37          3.31         3.15 o
  -3   6  13          0.45          5.53         3.15 o
  -2   6  13          2.74          3.53         1.94 o
  -3   7  13         11.72         17.95         4.19 o
   0   1  14          0.05          0.17         1.37 o
   1   1  14          0.01          2.16         4.45 o
  -1   2  14          3.35          5.91         3.37 o
   0   2  14         26.52         24.04         3.49 o
   1   2  14          3.36          2.57         1.61 o
   2   2  14          1.98         -1.26         2.52 o
  -2   3  14          0.29         -1.95         2.25 o
  -1   3  14          5.97          8.94         3.23 o
   0   3  14          0.52          6.28         3.24 o
   2   3  14          0.28         -3.14         3.14 o
   3   3  14          2.97          4.50         2.36 o
  -2   4  14          1.61          2.89         2.33 o
  -1   4  14          2.26          1.19         1.68 o
  -2   5  14          3.39          5.25         2.59 o
                                                
