# Supplementary material for: Mol­ecular structure and selective theophylline com­plexation by conformational change of diethyl N,N′-(1,3-phenyl­ene)dicarbamate
Source: Acta Crystallogr C Struct Chem. 2024 May 7;80(Pt 6):190–9. doi: 10.1107/S2053229624003358 (PMC11150875; doi:10.1107/S2053229624003358)
Supplement: Supplementary file 3 [file c-80-00190-1_TEOsup3.hkl]

#
# h,k,l, Fc-squared, Fo-squared, sigma(Fo-squared), status flag
#
data_1_TEO
_shelx_title ' unca47-490_a.res in P-1'
_shelx_refln_list_code          4
_shelx_F_calc_maximum      294.92
_exptl_crystal_F_000       456.00
_reflns_d_resolution_high  0.7176

loop_
 _space_group_symop_operation_xyz
 'x, y, z'
 '-x, -y, -z'

_cell_length_a     7.5284
_cell_length_b    11.2362
_cell_length_c    12.2606
_cell_angle_alpha  85.742
_cell_angle_beta   76.887
_cell_angle_gamma  79.803

_shelx_F_squared_multiplier     1.000

loop_
 _refln_index_h
 _refln_index_k
 _refln_index_l
 _refln_F_squared_calc
 _refln_F_squared_meas
 _refln_F_squared_sigma
 _refln_observed_status
   2   0   0        363.02        356.13        16.45 o
   3   0   0        257.14        266.40        17.47 o
   4   0   0        155.55        154.54        12.15 o
   5   0   0         15.18          7.31         4.33 o
   6   0   0        147.70        166.57        19.75 o
   7   0   0        133.36        133.08        12.67 o
   8   0   0          0.26          0.05         5.40 o
   9   0   0        160.78        163.13        23.33 o
  -9   1   0         31.41          8.03         9.75 o
  -8   1   0         36.15         38.33        15.14 o
  -7   1   0         60.09         70.45        28.20 o
  -6   1   0         15.85          5.61         6.16 o
  -5   1   0        150.33        153.08        12.08 o
  -4   1   0         14.45         15.32         4.52 o
  -3   1   0         47.97         39.85         6.43 o
  -2   1   0        446.10        433.64        19.00 o
  -1   1   0       3098.34       2944.66        35.68 o
   2   1   0       5079.44       4943.86        67.74 o
   3   1   0       1166.07       1178.55        35.26 o
   4   1   0         53.20         55.52         8.05 o
   5   1   0         18.18         26.45         5.95 o
   6   1   0          0.11          2.88         4.74 o
   7   1   0         32.98         18.80         5.60 o
   8   1   0          1.47          2.08         7.31 o
   9   1   0         20.66         19.22         9.83 o
  -9   2   0        115.50        159.64        32.11 o
  -8   2   0         40.97         67.87        17.69 o
  -7   2   0        286.77        291.90        28.23 o
  -6   2   0         20.67          6.94         6.45 o
  -5   2   0        278.86        302.57        19.45 o
  -4   2   0        195.53        217.79        15.01 o
  -3   2   0          5.13          4.89         3.50 o
  -2   2   0        140.45        117.20        11.52 o
  -1   2   0        954.22        910.24        23.85 o
   0   2   0        597.96        628.39        24.42 o
   1   2   0        329.90        266.23        17.81 o
   2   2   0      86979.80      79711.74       169.80 o
   3   2   0        296.07        265.79         8.08 o
   4   2   0         89.33         82.41         6.26 o
   5   2   0         16.18         14.14         3.20 o
   6   2   0         96.55         69.56         8.67 o
   7   2   0         13.46          2.76         3.51 o
   8   2   0         59.37         70.96        22.18 o
   9   2   0         55.19         47.71        13.46 o
  -9   3   0          1.36        -14.04        14.04 o
  -8   3   0        451.23        602.74        72.32 o
  -7   3   0         43.40         32.34         9.83 o
  -6   3   0         20.63         23.70         9.06 o
  -5   3   0        130.62        128.84        17.28 o
  -4   3   0        138.51        140.75        10.96 o
  -3   3   0        482.19        557.40        21.98 o
  -2   3   0        120.54        129.52        12.81 o
  -1   3   0         16.65         11.46         6.37 o
   0   3   0        758.12        720.34        24.02 o
   1   3   0       2300.23       2046.58        57.15 o
   2   3   0       1659.55       1576.28        32.44 o
   3   3   0         56.97         50.22         5.98 o
   4   3   0       1489.04       1435.48        46.26 o
   5   3   0        271.94        273.88        12.46 o
   6   3   0         55.25         53.18         7.07 o
   7   3   0          6.39          6.80         2.63 o
   8   3   0          0.14        -13.20        13.20 o
   9   3   0          5.77          4.84         9.26 o
  -8   4   0          4.08         -1.31         6.44 o
  -7   4   0        114.65        123.15        19.80 o
  -6   4   0         21.66         28.89         9.53 o
  -5   4   0        492.37        471.82        32.10 o
  -4   4   0         25.20         19.88         4.83 o
  -3   4   0        360.26        425.74        17.50 o
  -2   4   0         22.73         17.77         6.03 o
  -1   4   0         28.09         10.94         5.57 o
   0   4   0         42.78         54.94        11.19 o
   1   4   0        701.12        708.74        37.42 o
   2   4   0        417.58        411.88        19.14 o
   3   4   0        129.47        112.45         9.46 o
   4   4   0      16503.74      16486.99        97.14 o
   5   4   0        101.85         98.24        11.61 o
   6   4   0          0.23         -3.25         3.25 o
   7   4   0          0.00         -2.58         2.58 o
   8   4   0         44.32         33.36        16.47 o
   9   4   0          5.66          5.76        10.90 o
  -8   5   0         52.33         56.74        15.02 o
  -7   5   0         11.99          2.94         5.76 o
  -6   5   0       1028.37       1063.61        69.49 o
  -5   5   0         50.74         44.17        11.22 o
  -4   5   0          0.12          4.10         6.95 o
  -3   5   0        163.93        198.05        12.88 o
  -2   5   0        418.50        489.18        21.66 o
  -1   5   0        738.86        829.01        26.06 o
   0   5   0        527.15        587.43        37.86 o
   1   5   0          1.17         -2.69         8.36 o
   2   5   0        423.00        396.43        17.74 o
   3   5   0        639.58        600.41        29.95 o
   4   5   0        209.12        179.80        13.49 o
   5   5   0         43.19         37.14        13.64 o
   6   5   0        339.46        176.68       105.60 o
   7   5   0         51.01         21.72        12.24 o
   8   5   0         53.27         69.72        21.67 o
   9   5   0          2.12        -12.30        12.30 o
  -8   6   0          0.95          9.67        11.64 o
  -7   6   0          0.28          8.99         6.92 o
  -6   6   0          7.37          3.93         6.29 o
  -5   6   0         39.10         42.24        11.74 o
  -4   6   0          2.65         -1.64         6.02 o
  -3   6   0        746.69        775.03        30.73 o
  -2   6   0          7.58         10.41         5.22 o
  -1   6   0        253.01        328.44        17.86 o
   0   6   0        103.02        104.85        19.27 o
   1   6   0         41.39         40.10         8.94 o
   2   6   0        259.62        266.90        16.18 o
   3   6   0        271.21        256.08        13.69 o
   4   6   0         70.27         76.54         7.31 o
   5   6   0         36.38         24.30        13.31 o
   6   6   0       3551.98       4054.00       138.15 o
   7   6   0         31.58         40.75        16.66 o
   8   6   0          3.35          3.18         9.24 o
   9   6   0          2.47          0.49        11.76 o
  -7   7   0         13.03         31.99        10.90 o
  -6   7   0        111.80        121.84        22.33 o
  -5   7   0         46.36         39.90        10.62 o
  -4   7   0       1690.80       1712.46        63.11 o
  -3   7   0         42.96         69.83        17.58 o
  -2   7   0         26.35          4.86         4.29 o
  -1   7   0        131.70        147.41        13.32 o
   0   7   0        450.33        492.18        40.39 o
   1   7   0        326.48        391.71        25.64 o
   2   7   0        478.17        508.40        24.18 o
   3   7   0          0.79         -1.69         3.05 o
   4   7   0        171.33        157.57        22.03 o
   5   7   0        157.34        169.45        28.58 o
   6   7   0          6.50         10.25        10.24 o
   7   7   0         29.02         46.82        17.74 o
   8   7   0         93.75         89.02        24.90 o
   9   7   0         10.12         -2.71         8.31 o
  -7   8   0          0.90         17.12        15.01 o
  -6   8   0          4.13         -5.45         7.10 o
  -5   8   0          0.65         -0.74        11.82 o
  -4   8   0          5.02          9.10         8.07 o
  -3   8   0          7.67          6.19         6.71 o
  -2   8   0         87.25         80.74        13.83 o
  -1   8   0        735.32        690.64        31.59 o
   0   8   0         15.67         17.73        11.72 o
   1   8   0        130.09        145.14        14.01 o
   2   8   0        166.36        166.06        13.37 o
   3   8   0         25.12         18.21         8.43 o
   4   8   0        164.59        144.86        14.19 o
   5   8   0         69.62         32.87        14.07 o
   6   8   0         11.48          1.41         7.85 o
   7   8   0         15.52          1.83        10.40 o
   8   8   0        801.86        898.93        77.93 o
  -6   9   0         21.29         25.48        17.54 o
  -5   9   0         19.97          2.74        18.10 o
  -4   9   0        101.57         69.56        14.05 o
  -3   9   0        107.23        110.76        17.73 o
  -2   9   0       1709.20       1826.49        66.60 o
  -1   9   0         19.87          3.04         7.53 o
   0   9   0        110.91        118.21        23.27 o
   1   9   0         76.94         68.70        13.72 o
   2   9   0        212.20        219.64        22.80 o
   3   9   0         99.29         87.09        11.49 o
   4   9   0        193.09         60.22        50.51 o
   5   9   0          7.54          2.80        11.82 o
   6   9   0         37.00         45.68        19.38 o
   7   9   0         38.17         77.45        22.95 o
   8   9   0          0.01         38.11        20.08 o
  -5  10   0          2.33         18.87         9.49 o
  -4  10   0         13.59          8.72         7.42 o
  -3  10   0          3.14          6.75         6.95 o
  -2  10   0          0.65         -7.74         8.20 o
  -1  10   0        102.30         68.95        15.79 o
   0  10   0        105.13         69.60        19.20 o
   1  10   0        409.41        419.86        44.65 o
   2  10   0         17.10         23.45        11.44 o
   3  10   0         57.93         64.74        13.79 o
   4  10   0        132.28        144.72        28.46 o
   5  10   0         12.03         15.26         9.26 o
   6  10   0         68.42         60.87        20.60 o
   7  10   0         20.03         17.17        13.15 o
  -5  11   0          6.76         -5.50         7.24 o
  -4  11   0         19.55         24.11        11.62 o
  -3  11   0         12.28         19.97         9.29 o
  -2  11   0         35.74         33.03        10.38 o
  -1  11   0        132.22        130.53        18.95 o
   0  11   0        982.35       1035.21        51.89 o
   1  11   0          3.08        -12.16        13.41 o
   2  11   0         95.52         99.54        17.81 o
   3  11   0         47.02         24.27        11.03 o
   4  11   0         38.83         49.67        18.91 o
   5  11   0         32.29         16.55        11.30 o
   6  11   0         68.00         94.01        26.58 o
   7  11   0          5.05          1.16         8.46 o
  -4  12   0         63.62         81.62        17.74 o
  -3  12   0          2.68         -9.55         9.55 o
  -2  12   0          7.94          0.33        16.22 o
  -1  12   0         15.63          6.28        13.67 o
   0  12   0         13.32          7.74         6.49 o
   1  12   0        170.05        201.50        32.32 o
   2  12   0         71.89         81.06        27.30 o
   3  12   0        188.33        202.51        24.41 o
   4  12   0         17.02          8.67         5.38 o
   5  12   0         27.95         37.81        16.20 o
   6  12   0         79.11         88.93        26.88 o
  -3  13   0          5.04         21.34        13.84 o
  -2  13   0          5.79         21.10         8.66 o
  -1  13   0          0.75          8.22         8.90 o
   0  13   0          0.87         -6.46         7.35 o
   1  13   0        108.72        110.19        26.61 o
   2  13   0        398.99        536.66        58.14 o
   3  13   0          0.22        -10.19        10.19 o
   4  13   0         43.56         60.68        14.84 o
   5  13   0         36.15         25.27         8.48 o
  -1  14   0          1.09         -6.79         8.73 o
   0  14   0          0.59          1.65        12.59 o
   1  14   0         27.67          4.46         9.29 o
   2  14   0         21.91         31.37        13.61 o
   3  14   0        147.69        174.65        35.83 o
   4  14   0         41.45         31.80        17.25 o
  -1 -15   1        100.65         57.67        22.79 o
  -4 -14   1         45.94         67.15        22.49 o
  -3 -14   1         16.52         24.36        13.64 o
  -2 -14   1          1.31         16.62        11.90 o
  -1 -14   1          0.30         -8.97         8.97 o
   0 -14   1         16.12         37.72        12.32 o
   1 -14   1         28.63         73.41        22.66 o
   2 -14   1         23.69         -8.82         9.13 o
  -5 -13   1          7.80         16.17         9.71 o
  -4 -13   1         51.85         70.95        16.04 o
  -3 -13   1         13.51         15.17         8.92 o
  -2 -13   1         25.70         48.06        19.63 o
  -1 -13   1          3.62          0.05        11.58 o
   0 -13   1         49.58         40.65        13.44 o
   1 -13   1        124.37        136.91        31.47 o
   2 -13   1         40.25         48.62        14.25 o
   3 -13   1        106.15        161.01        33.03 o
  -6 -12   1         11.04         10.20         8.82 o
  -5 -12   1         44.91         47.93        19.90 o
  -4 -12   1         61.48         82.07        34.79 o
  -3 -12   1        259.76        307.41        30.10 o
  -2 -12   1        167.80        133.76        18.25 o
  -1 -12   1         64.51         55.14        19.40 o
   0 -12   1          0.51         -4.43         5.69 o
   1 -12   1          0.02         -6.53         6.53 o
   2 -12   1          7.29         19.31         7.31 o
   3 -12   1         40.01         71.24        17.05 o
   4 -12   1         38.80         43.60        15.23 o
  -6 -11   1          2.51         24.11        14.59 o
  -5 -11   1         21.00         15.19        11.94 o
  -4 -11   1         12.08         -9.62         9.62 o
  -3 -11   1          0.67         -5.95        29.78 o
  -2 -11   1        123.41        105.97        17.93 o
  -1 -11   1         29.29          5.91        10.12 o
   0 -11   1         13.14         34.65        16.51 o
   1 -11   1          0.74          7.41        12.98 o
   2 -11   1         82.06         88.18        16.52 o
   3 -11   1        103.24        128.04        19.60 o
   4 -11   1         83.29         97.62        18.03 o
   5 -11   1         74.85         75.56        20.14 o
  -7 -10   1         29.86         24.55        14.59 o
  -6 -10   1         10.69         -8.77         9.95 o
  -5 -10   1          0.19         14.86        11.67 o
  -4 -10   1         15.89          4.01         9.24 o
  -3 -10   1         69.58         39.25         9.63 o
  -2 -10   1         28.15         25.16        10.29 o
  -1 -10   1        386.13        413.11        73.84 o
   0 -10   1        448.85        471.14        45.96 o
   1 -10   1        142.44        134.11        18.27 o
   2 -10   1          2.94          5.34         7.09 o
   3 -10   1          0.39          1.74         5.33 o
   4 -10   1          0.93         -7.82         7.82 o
   5 -10   1         37.79         38.07        11.98 o
   6 -10   1         59.43        102.38        26.90 o
  -8  -9   1         53.10         89.72        27.29 o
  -7  -9   1         40.76         51.96        20.07 o
  -6  -9   1          4.31         15.74        10.70 o
  -5  -9   1          9.51         14.41         6.23 o
  -4  -9   1         22.42         12.67         5.46 o
  -3  -9   1          9.68          7.17         2.52 o
  -2  -9   1          0.14          2.29         5.79 o
  -1  -9   1         20.67         12.61         7.12 o
   0  -9   1        302.34        297.34        35.54 o
   1  -9   1         64.39         62.47        12.62 o
   2  -9   1          0.69          4.37         6.66 o
   3  -9   1          7.63         20.48         9.38 o
   4  -9   1         70.42         43.78        11.59 o
   5  -9   1         51.37         54.62        17.53 o
   6  -9   1        113.65        154.04        22.13 o
  -8  -8   1        337.02        449.78        57.47 o
  -7  -8   1          7.40          7.80        10.30 o
  -6  -8   1         31.08         42.58        17.38 o
  -5  -8   1        122.45        166.64        30.74 o
  -4  -8   1         49.63         38.13        15.56 o
  -3  -8   1          0.24          1.57         4.44 o
  -2  -8   1         10.81          9.42         3.08 o
  -1  -8   1         90.95         76.48        13.60 o
   0  -8   1          3.93         14.00         7.96 o
   1  -8   1        481.88        530.37        25.61 o
   2  -8   1        801.33        843.07        41.97 o
   3  -8   1        184.67        176.47        19.97 o
   4  -8   1         21.64         20.15         7.85 o
   5  -8   1          0.79          3.29        15.44 o
   6  -8   1         22.18         17.72         8.13 o
   7  -8   1         24.79         22.93         9.92 o
  -8  -7   1        100.91        123.56        30.24 o
  -7  -7   1         37.22         50.68        19.77 o
  -6  -7   1        149.08        165.17        31.07 o
  -5  -7   1         93.98         75.72        20.51 o
  -4  -7   1          6.41          9.44         4.42 o
  -3  -7   1          4.89          3.39         2.43 o
  -2  -7   1        102.24        102.46         7.10 o
  -1  -7   1          2.23          4.34         6.32 o
   0  -7   1         25.58         19.01         9.11 o
   1  -7   1        179.93        180.38        12.31 o
   2  -7   1        523.73        542.08        25.31 o
   3  -7   1         68.37         67.31        12.61 o
   4  -7   1         13.98          7.96         5.95 o
   5  -7   1          3.48         -0.84        15.97 o
   6  -7   1         25.15          2.00         7.25 o
   7  -7   1         18.30         35.88        11.83 o
   8  -7   1         93.73        104.49        26.90 o
  -8  -6   1         65.15         45.32        18.53 o
  -7  -6   1         68.53         83.58        21.53 o
  -6  -6   1        819.96        982.22        70.13 o
  -5  -6   1         41.06         41.85        16.71 o
  -4  -6   1        270.98        294.66        22.93 o
  -3  -6   1        477.10        449.99        20.33 o
  -2  -6   1        226.21        218.25        14.57 o
  -1  -6   1         24.69         11.76         5.37 o
   0  -6   1          0.83          4.78         5.85 o
   1  -6   1         69.30         72.49         8.46 o
   2  -6   1         85.27         87.63         8.70 o
   3  -6   1        393.29        417.62        22.28 o
   4  -6   1        652.87        666.88        36.95 o
   5  -6   1        128.23        114.41        16.02 o
   6  -6   1         48.77         34.75        13.20 o
   7  -6   1          0.44          0.77         7.16 o
   8  -6   1         42.05         95.30        25.47 o
  -9  -5   1          0.49         -1.93         8.80 o
  -8  -5   1         17.47          3.16         7.81 o
  -7  -5   1          4.18          1.93         7.91 o
  -6  -5   1        229.82        235.27        34.43 o
  -5  -5   1         93.49         34.25        32.08 o
  -4  -5   1        218.61        251.16        16.45 o
  -3  -5   1        249.26        248.72        11.97 o
  -2  -5   1         64.67         53.03         7.02 o
  -1  -5   1          6.19          1.20         7.74 o
   0  -5   1        646.44        692.87        40.50 o
   1  -5   1          2.44         -0.33         3.67 o
   2  -5   1         68.03         49.48         7.33 o
   3  -5   1        321.78        308.80        15.52 o
   4  -5   1        396.92        421.24        22.41 o
   5  -5   1         20.96         26.31         9.41 o
   6  -5   1          3.41          0.14         7.69 o
   7  -5   1          0.01          0.99         7.75 o
   8  -5   1          7.40         -0.15         5.80 o
  -9  -4   1          0.76          6.36         8.99 o
  -8  -4   1          0.64        -10.81        10.81 o
  -7  -4   1         12.05         30.99        14.44 o
  -6  -4   1        146.85        152.77        28.39 o
  -5  -4   1         63.66         32.38        13.67 o
  -4  -4   1       1874.39       2095.92        56.00 o
  -3  -4   1        274.39        253.61        11.23 o
  -2  -4   1       1363.29       1355.81        59.21 o
  -1  -4   1       1430.88       1479.85        54.80 o
   0  -4   1        466.57        429.02        20.66 o
   1  -4   1        170.60        184.17        11.18 o
   2  -4   1          0.48          5.45         4.37 o
   3  -4   1         53.26         56.09         8.31 o
   4  -4   1        218.18        216.88        13.48 o
   5  -4   1        180.89        163.83        18.95 o
   6  -4   1        219.49        232.11        23.94 o
   7  -4   1         61.96         61.65        14.09 o
   8  -4   1         38.86         36.46        10.92 o
   9  -4   1          0.09        -12.93        12.93 o
  -9  -3   1          9.82         21.23        14.19 o
  -8  -3   1         10.16          4.17         9.41 o
  -7  -3   1          0.00          1.21        14.08 o
  -6  -3   1        103.91         97.50         8.83 o
  -5  -3   1          5.11         -0.57         2.23 o
  -4  -3   1        504.97        481.23        12.41 o
  -3  -3   1        368.15        389.42        32.56 o
  -2  -3   1         63.74         51.39        11.08 o
  -1  -3   1       1182.14        988.89        19.88 o
   0  -3   1       1174.59       1128.92        27.95 o
   1  -3   1          2.83          0.86         3.41 o
   2  -3   1        648.51        623.14        16.93 o
   3  -3   1         18.60         12.97         3.59 o
   4  -3   1         25.57         15.56         4.43 o
   5  -3   1        161.83        177.17        14.85 o
   6  -3   1        118.55        125.58        17.66 o
   7  -3   1          3.50         -2.46         8.14 o
   8  -3   1          0.43         -4.20         6.66 o
   9  -3   1          1.55        -10.53        10.53 o
  -9  -2   1          0.91         -6.16         6.16 o
  -8  -2   1        149.03        143.52        21.32 o
  -7  -2   1          0.01         -0.35         3.06 o
  -6  -2   1         10.81          9.03         3.07 o
  -5  -2   1         86.26         67.95         7.23 o
  -4  -2   1        195.77        181.16        26.48 o
  -3  -2   1         25.16         19.75         2.46 o
  -2  -2   1       3559.83       3280.33        50.91 o
  -1  -2   1       1025.23        894.91        27.93 o
   0  -2   1       4841.89       4822.75        44.83 o
   1  -2   1       2342.46       2347.40        36.61 o
   2  -2   1        156.68        166.28         9.48 o
   3  -2   1        161.12        171.06        11.30 o
   4  -2   1         13.61         18.17         4.58 o
   5  -2   1         13.52         18.29         5.33 o
   6  -2   1        132.77        122.08        17.72 o
   7  -2   1         67.56         70.93        13.91 o
   8  -2   1         18.27         40.67        11.38 o
   9  -2   1         26.76         24.71        13.05 o
  -9  -1   1        126.32        144.47        26.87 o
  -8  -1   1          1.11         12.03         7.65 o
  -7  -1   1         33.46         33.25        10.36 o
  -6  -1   1        190.91        191.31        41.48 o
  -5  -1   1          1.13         -3.30         5.25 o
  -4  -1   1        632.30        660.46        31.69 o
  -3  -1   1          0.09          3.83        12.05 o
  -2  -1   1        684.43        640.54        25.52 o
  -1  -1   1        624.43        610.97        13.48 o
   1  -1   1       1834.09       1765.58        30.91 o
   2  -1   1       1579.11       1540.36        25.10 o
   3  -1   1         97.57         82.49         8.06 o
   4  -1   1         48.70         50.69         7.39 o
   5  -1   1         12.42         13.47         4.44 o
   6  -1   1          1.89          3.06         8.80 o
   7  -1   1         53.14         82.29        14.83 o
   8  -1   1         14.79         21.16         9.20 o
   9  -1   1          0.27         12.05         7.84 o
  -9   0   1         44.29         59.28        21.13 o
  -8   0   1          8.90          7.71         7.35 o
  -7   0   1          3.02          1.88         9.61 o
  -6   0   1        541.58        466.18        71.51 o
  -5   0   1          1.70         -1.07         3.32 o
  -4   0   1        105.99        117.90        24.32 o
  -3   0   1        191.83        174.52        15.38 o
  -2   0   1        212.98        219.98        13.98 o
  -1   0   1        113.11         95.27         9.77 o
   2   0   1       4322.78       4167.62        41.12 o
   3   0   1       1222.49       1248.85        27.15 o
   4   0   1          0.41         -4.14         4.14 o
   5   0   1         50.18         43.69         5.16 o
   6   0   1         29.20         17.89         5.66 o
   7   0   1          0.67          1.68         6.96 o
   8   0   1         29.64         27.35        11.17 o
   9   0   1         22.35         25.57        11.33 o
  -9   1   1         17.41          7.48        12.29 o
  -8   1   1         54.14         56.95        14.05 o
  -7   1   1        216.39        227.61        25.63 o
  -6   1   1         20.38          0.72         8.35 o
  -5   1   1        132.42        132.39        15.60 o
  -4   1   1       1330.60       1491.48        38.88 o
  -3   1   1         52.62         38.01         9.78 o
  -2   1   1       2890.47       2898.91        50.15 o
  -1   1   1         46.32         46.97         6.53 o
   2   1   1       4836.54       4602.49        36.57 o
   3   1   1        833.43        797.09        16.77 o
   4   1   1        597.44        595.15        16.88 o
   5   1   1         41.04         32.14         5.03 o
   6   1   1          0.01         -1.91         2.82 o
   7   1   1          5.54         12.41         4.55 o
   8   1   1         17.95         22.74        10.16 o
   9   1   1         11.95         15.04        34.38 o
  -9   2   1         45.02         45.67        19.29 o
  -8   2   1          7.47         -0.37         8.65 o
  -7   2   1        102.08        113.15        19.09 o
  -6   2   1         10.40         15.43         6.71 o
  -5   2   1         19.91         15.85         7.57 o
  -4   2   1       1747.68       1964.47        45.75 o
  -3   2   1         14.28         18.81         7.23 o
  -2   2   1        239.39        223.54        16.00 o
  -1   2   1         55.44         69.90         8.98 o
   0   2   1         76.95         60.47         6.81 o
   1   2   1        735.02        655.40        16.25 o
   2   2   1         62.24         60.33         6.23 o
   3   2   1       1106.45       1083.76        26.12 o
   4   2   1        856.78        891.62        29.69 o
   5   2   1        369.67        401.87        15.21 o
   6   2   1         29.46         21.26         5.14 o
   7   2   1         11.65         14.82         5.05 o
   8   2   1         18.84         10.65        14.67 o
   9   2   1          0.11         -6.29         6.29 o
  -8   3   1         40.01         44.56        13.18 o
  -7   3   1         75.57         82.16        16.39 o
  -6   3   1        182.02        197.29        22.85 o
  -5   3   1        266.77        272.51        24.78 o
  -4   3   1         92.37         79.37        10.18 o
  -3   3   1        209.31        214.56        18.41 o
  -2   3   1       4828.05       5256.70        77.46 o
  -1   3   1        222.82        253.14        16.08 o
   0   3   1       3130.09       3268.49        71.62 o
   1   3   1         32.80         35.22         5.67 o
   2   3   1         52.83         44.07         5.49 o
   3   3   1        619.29        559.71        11.74 o
   4   3   1       2682.73       2596.54        39.13 o
   5   3   1        305.31        292.66        14.62 o
   6   3   1        168.93        166.49        10.29 o
   7   3   1          7.35          8.30         2.87 o
   8   3   1          7.23         -0.33         8.44 o
   9   3   1          1.72         11.83        12.85 o
  -8   4   1         51.83         71.76        15.85 o
  -7   4   1        143.32        139.81        21.18 o
  -6   4   1         52.71         52.10        12.31 o
  -5   4   1        210.88        201.78        22.30 o
  -4   4   1         34.94         25.46         6.17 o
  -3   4   1         52.96         54.72         8.21 o
  -2   4   1       3605.77       4080.70       144.42 o
  -1   4   1         29.47         22.50         7.10 o
   0   4   1        129.94         93.76        16.24 o
   1   4   1        306.77        275.07        25.86 o
   2   4   1        112.93        103.37         7.18 o
   3   4   1        380.24        321.74        18.09 o
   4   4   1          3.74          2.76         1.47 o
   5   4   1        370.13        337.66        18.02 o
   6   4   1        312.86        304.99        18.84 o
   7   4   1        118.08        119.17        24.38 o
   8   4   1         35.62         40.26        15.82 o
   9   4   1          1.75          1.87         6.74 o
  -8   5   1         46.84         43.48        18.29 o
  -7   5   1        142.71        122.70        19.37 o
  -6   5   1         73.94         93.35        17.24 o
  -5   5   1        185.23        164.43        20.35 o
  -4   5   1        299.86        277.57        24.48 o
  -3   5   1        120.73        126.44        10.50 o
  -2   5   1         93.18        106.12        13.52 o
  -1   5   1        201.93        233.03        18.36 o
   0   5   1       4860.71       5617.08       117.65 o
   1   5   1        168.77        157.20        14.33 o
   2   5   1        771.70        732.39        33.19 o
   3   5   1          9.29          8.07         3.10 o
   4   5   1         60.00         62.20         6.78 o
   5   5   1        188.15        189.11        11.74 o
   6   5   1       1062.71       1089.31        32.28 o
   7   5   1        122.24         99.82         9.97 o
   8   5   1         27.54         47.09        17.33 o
   9   5   1          0.01         -8.21         9.28 o
  -7   6   1         13.93         -1.15         6.20 o
  -6   6   1        144.44        156.93        20.56 o
  -5   6   1        340.30        358.77        30.33 o
  -4   6   1        181.84        167.68        20.12 o
  -3   6   1        300.19        277.79        25.33 o
  -2   6   1        130.03        118.18        12.29 o
  -1   6   1         79.33         84.30        12.26 o
   0   6   1       2466.75       2756.27        90.22 o
   1   6   1          6.16          3.82         6.13 o
   2   6   1         12.50          9.87         3.53 o
   3   6   1        272.84        265.48        14.14 o
   4   6   1         64.38         54.96         6.48 o
   5   6   1        132.66        137.67        25.25 o
   6   6   1          5.73         12.63         7.90 o
   7   6   1        138.60        133.19        12.07 o
   8   6   1        155.16        183.59        32.79 o
   9   6   1         44.72         98.25        27.41 o
  -7   7   1         32.59         16.91         8.61 o
  -6   7   1         25.40         17.41        11.14 o
  -5   7   1        183.60        172.04        22.06 o
  -4   7   1         67.88         78.11        14.69 o
  -3   7   1        269.28        255.63        44.65 o
  -2   7   1        207.19        160.96        24.26 o
  -1   7   1         30.36         15.47         6.46 o
   0   7   1         68.49         54.01        15.00 o
   1   7   1        149.01        159.23        12.36 o
   2   7   1       1565.98       1679.82        42.96 o
   3   7   1         65.92         55.62         7.19 o
   4   7   1         58.40         35.80        12.48 o
   5   7   1          0.83          7.98         9.87 o
   6   7   1         32.21         28.73        13.56 o
   7   7   1         54.95         75.43        20.89 o
   8   7   1        375.19        487.91        54.89 o
   9   7   1         58.72         49.48        20.18 o
  -6   8   1         87.04         99.75        17.51 o
  -5   8   1         33.61         31.09        11.33 o
  -4   8   1        263.70        247.24        26.45 o
  -3   8   1        490.52        462.20        36.33 o
  -2   8   1        391.44        379.90        37.54 o
  -1   8   1        216.13        171.49        45.22 o
   0   8   1        173.90        130.37        24.21 o
   1   8   1         68.18         59.51         7.02 o
   2   8   1        684.45        743.22        28.25 o
   3   8   1          0.28          0.69         6.71 o
   4   8   1         12.33         15.91         6.88 o
   5   8   1        103.77        120.36        24.15 o
   6   8   1          9.07         19.94        14.06 o
   7   8   1         34.81         52.22        17.44 o
   8   8   1          0.62        -14.39        14.39 o
   9   8   1         68.18         29.82        15.44 o
  -6   9   1          0.50         -1.06         8.00 o
  -5   9   1         49.98         56.72        14.07 o
  -4   9   1          0.33          6.55         6.40 o
  -3   9   1        177.54        131.66        19.51 o
  -2   9   1         30.86         12.19        13.11 o
  -1   9   1        192.18        170.67        26.57 o
   0   9   1         68.84         36.74        30.14 o
   1   9   1         10.16         11.79        15.04 o
   2   9   1         38.63         35.81        11.21 o
   3   9   1         38.13         33.66        15.88 o
   4   9   1        407.88        455.69        46.66 o
   5   9   1         29.98         36.41        10.45 o
   6   9   1          0.53         -2.41        10.94 o
   7   9   1          0.33         -0.11         8.07 o
   8   9   1         10.95         25.14        16.92 o
  -5  10   1         10.98         10.41         8.84 o
  -4  10   1        183.70        227.72        27.06 o
  -3  10   1         63.58         57.49        17.07 o
  -2  10   1        285.14        297.45        28.41 o
  -1  10   1        401.62        337.32        30.18 o
   0  10   1        470.31        450.37        34.88 o
   1  10   1        105.72        107.31        23.79 o
   2  10   1        144.86        151.70        19.93 o
   3  10   1         27.18         28.45         9.20 o
   4  10   1        204.10        193.62        31.82 o
   5  10   1          0.02         -6.36        11.27 o
   6  10   1         23.22         33.50        17.14 o
   7  10   1         45.18         26.98        14.51 o
   8  10   1          3.30         21.60        16.28 o
  -4  11   1          0.75          8.76         7.61 o
  -3  11   1         50.98         61.21        14.86 o
  -2  11   1         10.58          9.64         8.68 o
  -1  11   1        146.27        135.98        19.75 o
   0  11   1         18.20         21.83         9.78 o
   1  11   1         73.14         48.21        17.99 o
   2  11   1         13.67         -7.54        10.97 o
   3  11   1          1.22         -7.53         7.53 o
   4  11   1         11.72         13.11        10.47 o
   5  11   1          6.64         -1.99         8.18 o
   6  11   1        103.41        135.22        30.04 o
   7  11   1         12.74         26.22        15.05 o
  -3  12   1          6.30          0.01        11.90 o
  -2  12   1        199.91        242.03        28.62 o
  -1  12   1         59.21         55.62        15.58 o
   0  12   1        180.76        189.01        33.66 o
   1  12   1        231.33        212.73        34.17 o
   2  12   1        277.23        310.29        43.50 o
   3  12   1         28.74         56.55        15.58 o
   4  12   1         64.40         75.27        17.00 o
   5  12   1         14.47         20.47        13.73 o
   6  12   1         70.97         59.11        22.27 o
  -2  13   1          0.27         -6.40         8.86 o
  -1  13   1         41.30         50.07        14.47 o
   0  13   1         19.38         32.52        11.12 o
   1  13   1         82.35         75.27        15.90 o
   2  13   1         15.51         13.95        10.79 o
   3  13   1         16.92         13.78         8.51 o
   4  13   1          2.10          0.82         8.67 o
   5  13   1          0.09         -0.87        10.96 o
  -1  14   1          3.09         40.36        17.27 o
   0  14   1        117.30        125.33        30.95 o
   1  14   1         30.97         43.55        13.38 o
   2  14   1         59.66         82.68        24.79 o
   3  14   1         91.20        125.50        31.30 o
   4  14   1        103.33        133.00        32.22 o
  -2 -15   2         12.34          8.65         7.24 o
  -1 -15   2          3.95        -10.98        10.98 o
   0 -15   2         72.67         91.75        24.04 o
  -4 -14   2        154.21        147.64        31.95 o
  -3 -14   2         21.44         42.79        17.28 o
  -2 -14   2          2.80        -14.38        14.38 o
  -1 -14   2          1.04         -8.20         8.97 o
   0 -14   2         36.86         57.30        14.42 o
   1 -14   2         11.25         26.39        13.68 o
   2 -14   2         31.25         39.87        17.93 o
  -5 -13   2         16.32         19.62        12.63 o
  -4 -13   2         40.00         59.81        14.69 o
  -3 -13   2          0.65         -0.26         8.78 o
  -2 -13   2         49.39         36.26        16.05 o
  -1 -13   2        109.64        115.80        25.84 o
   0 -13   2          8.79          9.84        11.93 o
   1 -13   2          2.74         16.57         8.50 o
   2 -13   2        145.27        243.97        52.04 o
   3 -13   2         19.29         21.01         9.61 o
  -5 -12   2          0.01        -12.99        12.99 o
  -4 -12   2        210.74        293.71        30.40 o
  -3 -12   2         26.29         36.34        11.70 o
  -2 -12   2        400.56        456.68        36.09 o
  -1 -12   2         85.73         81.16        20.20 o
   0 -12   2          8.07         11.61         9.04 o
   1 -12   2          0.00          8.20         6.27 o
   2 -12   2         56.64         58.23        12.80 o
   3 -12   2         20.29         39.25        12.81 o
   4 -12   2         36.41         39.48        11.34 o
  -6 -11   2         13.13         36.93        21.05 o
  -5 -11   2         55.03         99.35        26.38 o
  -4 -11   2         14.26         -0.47         9.50 o
  -3 -11   2         49.17         46.94        14.50 o
  -2 -11   2        128.28        117.89        22.76 o
  -1 -11   2          0.21          8.94         7.07 o
   0 -11   2        167.63        173.54        28.71 o
   1 -11   2        195.69        167.51        20.87 o
   2 -11   2          0.89          7.07        13.37 o
   3 -11   2          0.08          1.47         6.14 o
   4 -11   2        176.03        201.30        25.07 o
   5 -11   2         13.10         26.46        10.12 o
  -7 -10   2         35.85         52.06        20.19 o
  -6 -10   2         37.99         61.40        21.45 o
  -5 -10   2          3.54          4.95         9.82 o
  -4 -10   2         11.52         24.72        13.93 o
  -3 -10   2          5.23         -1.32        10.36 o
  -2 -10   2        379.37        303.01        16.73 o
  -1 -10   2         34.22          9.39         9.26 o
   0 -10   2        898.53        939.11        62.99 o
   1 -10   2        207.99        195.13        22.03 o
   2 -10   2          8.87         13.75         6.14 o
   3 -10   2          1.90         10.32         7.01 o
   4 -10   2         61.72         65.20        14.61 o
   5 -10   2         16.62         11.23        10.52 o
   6 -10   2         22.21         40.75        12.42 o
  -7  -9   2         35.59         48.04        18.90 o
  -6  -9   2          0.28          6.89         9.63 o
  -5  -9   2          3.46          4.39         9.49 o
  -4  -9   2         20.28         20.72         5.35 o
  -3  -9   2        101.87         64.67        11.35 o
  -2  -9   2         57.83         41.27         6.86 o
  -1  -9   2        107.72         85.71        38.55 o
   0  -9   2        221.04        235.46        29.66 o
   1  -9   2          0.25         -6.36         6.36 o
   2  -9   2        452.68        426.46        30.83 o
   3  -9   2        241.53        241.80        24.10 o
   4  -9   2          1.47          2.65         8.08 o
   5  -9   2          6.51          6.85        14.72 o
   6  -9   2        110.90        148.24        22.07 o
   7  -9   2          5.19        -16.47        16.47 o
  -8  -8   2        175.72        229.75        41.76 o
  -7  -8   2        255.51        270.66        43.08 o
  -6  -8   2         22.45         -2.53         7.27 o
  -5  -8   2        103.12        145.48        28.95 o
  -4  -8   2        161.22        154.75        14.28 o
  -3  -8   2          0.10          2.03         1.24 o
  -2  -8   2         66.98         61.72         5.63 o
  -1  -8   2         26.06         26.32         9.50 o
   0  -8   2        391.33        345.65        57.18 o
   1  -8   2         20.62         13.21         6.00 o
   2  -8   2       1654.77       1659.89        45.47 o
   3  -8   2        351.04        324.28        26.99 o
   4  -8   2          1.47         -0.43         5.45 o
   5  -8   2          3.40         -1.71         6.79 o
   6  -8   2         41.78         56.94        13.13 o
   7  -8   2          6.74          6.87         7.67 o
  -8  -7   2        106.71        144.85        32.75 o
  -7  -7   2        209.15        286.73        43.22 o
  -6  -7   2         12.23         32.36        17.03 o
  -5  -7   2         77.19         94.19        24.27 o
  -4  -7   2          0.03          4.31         3.60 o
  -3  -7   2          0.00          2.02         5.47 o
  -2  -7   2          8.71          7.50         1.80 o
  -1  -7   2        196.73        188.08        17.45 o
   0  -7   2         96.88         90.81        12.68 o
   1  -7   2        203.23        197.85        14.48 o
   2  -7   2        121.89        113.11        14.30 o
   3  -7   2          4.91         -5.76         6.51 o
   4  -7   2        843.74        815.70        41.42 o
   5  -7   2        171.60        183.38        21.45 o
   6  -7   2          3.02         -7.38         7.38 o
   7  -7   2         13.95         24.16        15.20 o
   8  -7   2         34.70         41.82        16.31 o
  -8  -6   2         12.46          4.58         8.37 o
  -7  -6   2        107.22         59.88        17.11 o
  -6  -6   2        401.82        497.24        52.06 o
  -5  -6   2        586.87        590.92        54.12 o
  -4  -6   2          1.02          3.28         5.68 o
  -3  -6   2        288.68        293.10        18.18 o
  -2  -6   2        688.02        637.14        20.47 o
  -1  -6   2         19.35         25.27         5.82 o
   0  -6   2        296.07        299.17        21.09 o
   1  -6   2         55.85         60.06         7.66 o
   2  -6   2        127.23        118.92         9.53 o
   3  -6   2          2.04          6.78         3.89 o
   4  -6   2       2176.37       2147.96        64.18 o
   5  -6   2        370.15        318.73        26.46 o
   6  -6   2          3.05         -2.28         5.56 o
   7  -6   2          1.89          2.86         7.85 o
   8  -6   2         14.65         20.99        10.21 o
  -8  -5   2         17.80         45.50        17.08 o
  -7  -5   2          2.32          0.93         8.24 o
  -6  -5   2        154.82        171.52        31.17 o
  -5  -5   2        511.84        278.33       168.67 o
  -4  -5   2         10.79          2.75         3.50 o
  -3  -5   2        233.79        243.34        11.49 o
  -2  -5   2         43.97         35.95         5.40 o
  -1  -5   2         48.68         47.43         6.20 o
   0  -5   2        111.37        101.77        11.45 o
   1  -5   2        369.66        390.53        19.96 o
   2  -5   2         69.79         69.14         6.83 o
   3  -5   2        174.00        179.28        13.34 o
   4  -5   2          0.71          1.29         3.90 o
   5  -5   2          5.21          5.81         7.29 o
   6  -5   2        923.22        940.76        46.79 o
   7  -5   2         63.93         53.41        11.85 o
   8  -5   2          0.85         -2.45         5.45 o
   9  -5   2         13.86        -17.39        17.39 o
  -8  -4   2         87.29        108.64        26.57 o
  -7  -4   2         45.25         34.26        15.96 o
  -6  -4   2         71.45         21.99        28.45 o
  -5  -4   2        273.45        273.56        34.53 o
  -4  -4   2        946.11       1019.80        40.24 o
  -3  -4   2       1484.46       1490.79        58.35 o
  -2  -4   2         65.41         54.25        13.92 o
  -1  -4   2        746.60        743.87        25.41 o
   0  -4   2       1965.76       2076.14        72.67 o
   1  -4   2        290.09        298.78        15.87 o
   2  -4   2        716.76        719.91        22.24 o
   3  -4   2         76.49        107.84         8.46 o
   4  -4   2          2.75         -2.12         3.18 o
   5  -4   2          1.31         -4.56         5.26 o
   6  -4   2       1739.50       1853.07        65.17 o
   7  -4   2        250.77        270.94        28.88 o
   8  -4   2         12.90          4.49         7.87 o
   9  -4   2          0.99        -12.93        12.93 o
  -9  -3   2         77.06         88.15        26.31 o
  -8  -3   2         10.67         13.26        15.04 o
  -7  -3   2          1.05         -7.48        12.28 o
  -6  -3   2         59.68         36.23         7.53 o
  -5  -3   2          4.25          1.40         6.91 o
  -4  -3   2        182.86        167.94        13.24 o
  -3  -3   2       1257.63       1311.80        39.81 o
  -2  -3   2          5.68          1.88         1.00 o
  -1  -3   2        139.07        118.83         6.90 o
   0  -3   2        173.99        164.73         8.11 o
   1  -3   2        334.35        354.17        14.78 o
   2  -3   2        615.66        610.67        18.46 o
   3  -3   2         88.22        102.37         7.77 o
   4  -3   2          0.81         -1.71         3.06 o
   5  -3   2         43.67         39.78         7.48 o
   6  -3   2         50.95         38.28         9.97 o
   7  -3   2          2.50         -7.77         7.77 o
   8  -3   2        643.19        677.45        44.72 o
   9  -3   2         15.52         34.54        16.45 o
  -9  -2   2          1.14        -12.28        12.28 o
  -8  -2   2        237.96        302.95        29.66 o
  -7  -2   2         40.59         44.30        17.76 o
  -6  -2   2        227.58        193.91        25.55 o
  -5  -2   2        245.01        203.37        23.04 o
  -4  -2   2        295.35        297.96        17.64 o
  -3  -2   2        671.32        695.42        20.43 o
  -2  -2   2       2448.94       2364.66        36.91 o
  -1  -2   2       3520.87       3220.66        23.86 o
   0  -2   2        224.99        302.26        16.39 o
   1  -2   2       1375.93       1354.66        34.28 o
   2  -2   2       2013.23       2107.71        26.12 o
   3  -2   2        111.76        134.44         8.21 o
   4  -2   2        473.72        513.50        18.01 o
   5  -2   2         41.75         47.15         6.64 o
   6  -2   2         86.98         75.68        13.21 o
   7  -2   2          1.28          9.19        12.08 o
   8  -2   2        977.59       1159.61        80.43 o
   9  -2   2        124.43        138.60        50.36 o
  -9  -1   2          4.43         15.27        15.05 o
  -8  -1   2         24.51         28.66        10.32 o
  -7  -1   2        139.44        145.82        20.13 o
  -6  -1   2         26.42          4.69         7.36 o
  -5  -1   2          0.04         -8.77         8.77 o
  -4  -1   2        135.50        148.74        12.73 o
  -3  -1   2          0.75         -0.12         5.48 o
  -2  -1   2         97.73         80.14        10.28 o
  -1  -1   2       3675.63       3480.74        29.47 o
   0  -1   2        197.80        179.88         7.81 o
   1  -1   2          5.97          4.47         1.64 o
   2  -1   2        606.06        611.00        13.56 o
   3  -1   2        194.31        231.77         8.85 o
   4  -1   2        229.24        234.13        10.28 o
   5  -1   2          3.67          5.51         2.70 o
   6  -1   2          5.13          3.16         2.98 o
   7  -1   2          8.01         12.94         9.10 o
   8  -1   2         99.10         86.36        18.01 o
   9  -1   2          0.44         10.75         8.05 o
  10  -1   2        307.39        315.77        42.88 o
  -9   0   2         37.04         31.60        16.27 o
  -8   0   2          1.22          1.13         7.83 o
  -7   0   2         18.49         -1.36         6.91 o
  -6   0   2        558.02        515.36        39.72 o
  -5   0   2        130.68        116.18        18.32 o
  -4   0   2        408.08        412.41        26.37 o
  -3   0   2        687.80        732.51        30.89 o
  -2   0   2        576.66        614.99        12.34 o
  -1   0   2        557.81        510.98         8.18 o
   1   0   2       3465.10       3678.36        50.64 o
   2   0   2         97.93        128.37         5.59 o
   3   0   2        688.64        652.79        15.41 o
   4   0   2        505.63        500.11        15.86 o
   5   0   2          0.49          2.52         2.01 o
   6   0   2        118.74        131.19        10.09 o
   7   0   2         13.79         29.50         8.92 o
   8   0   2         90.59        118.60        28.05 o
   9   0   2          0.98         -7.39         7.39 o
  -8   1   2         29.36         27.11        11.51 o
  -7   1   2          5.58          5.19         6.69 o
  -6   1   2         43.37         24.18        19.84 o
  -5   1   2        208.42        187.66        33.80 o
  -4   1   2          5.08         -2.81         9.63 o
  -3   1   2          0.79         -2.06         6.99 o
  -2   1   2          0.03          5.78        13.93 o
  -1   1   2        132.12        111.67         6.33 o
   0   1   2         43.39         43.25         3.93 o
   1   1   2       2161.42       2061.78        35.12 o
   2   1   2        882.25        785.15        17.97 o
   3   1   2          0.66         -2.81         2.81 o
   4   1   2        660.62        679.87        18.12 o
   5   1   2         60.98         78.87         6.60 o
   6   1   2         40.62         47.02         6.22 o
   7   1   2         13.04         10.48         4.86 o
   8   1   2          0.05          8.56         6.02 o
   9   1   2          1.62        -12.28        12.28 o
  10   1   2         82.58         69.17        23.68 o
  -8   2   2          1.45         -5.56         7.76 o
  -7   2   2        102.31         98.88        17.09 o
  -6   2   2         49.01         74.28        19.88 o
  -5   2   2         94.13         55.68        16.23 o
  -4   2   2       1025.85       1184.02        36.81 o
  -3   2   2        309.49        292.41        21.29 o
  -2   2   2        191.39        206.99        15.81 o
  -1   2   2        780.85        748.30        25.25 o
   0   2   2        188.86        166.43         8.21 o
   1   2   2         20.73         12.83         3.29 o
   2   2   2       2761.79       2553.44        31.90 o
   3   2   2        941.19        948.80        20.14 o
   4   2   2          0.00          0.95         2.50 o
   5   2   2        190.85        176.54        10.48 o
   6   2   2         20.05         12.59         3.69 o
   7   2   2          1.05         -4.73         4.73 o
   8   2   2         17.23         21.31         7.65 o
   9   2   2          2.60         11.45         9.03 o
  10   2   2         48.59         21.06        14.42 o
  -8   3   2        270.12        294.97        31.75 o
  -7   3   2          0.71          0.69        11.25 o
  -6   3   2         95.16         91.40        16.76 o
  -5   3   2          5.69          1.51         7.21 o
  -4   3   2         48.62         45.33         6.35 o
  -3   3   2        297.60        312.49        22.97 o
  -2   3   2        112.23        105.12        12.77 o
  -1   3   2         16.28         10.07         6.91 o
   0   3   2        260.91        251.53        15.32 o
   1   3   2        117.81         98.69         6.93 o
   2   3   2          6.05          4.15         2.14 o
   3   3   2         91.03         84.85         4.89 o
   4   3   2        704.27        651.70        25.10 o
   5   3   2         35.45         32.06         3.94 o
   6   3   2        266.37        271.55        15.99 o
   7   3   2         17.51         21.81         5.96 o
   8   3   2          1.95          5.88         4.19 o
   9   3   2         13.15         17.62        11.46 o
  10   3   2          0.26         -8.64         9.41 o
  -8   4   2          0.13         -6.37        12.45 o
  -7   4   2          4.56         -2.88         9.83 o
  -6   4   2          7.16         -1.22         7.58 o
  -5   4   2        226.93        194.37        23.39 o
  -4   4   2        317.22        273.17        31.68 o
  -3   4   2        396.84        414.14        26.74 o
  -2   4   2       1144.03       1248.14        42.03 o
  -1   4   2        288.57        314.26        19.88 o
   0   4   2         50.22         44.04         8.79 o
   1   4   2        673.39        664.04        17.06 o
   2   4   2          0.36          0.95         1.89 o
   3   4   2          1.77         -3.03         3.03 o
   4   4   2        874.36        871.86        19.98 o
   5   4   2        177.26        180.33         8.36 o
   6   4   2         37.46         31.55         4.87 o
   7   4   2         85.38         77.83        12.27 o
   8   4   2          8.82         -1.21         4.33 o
   9   4   2          3.81          1.88         7.24 o
  10   4   2          0.33        -12.51        12.51 o
  -7   5   2         12.52         24.42        10.73 o
  -6   5   2        540.61        531.83        38.91 o
  -5   5   2          9.34         -0.26         6.51 o
  -4   5   2        232.44        184.79        21.64 o
  -3   5   2         24.50         24.39         5.14 o
  -2   5   2         75.60        100.56        13.30 o
  -1   5   2        148.52        169.23        16.21 o
   0   5   2        638.84        694.62        30.14 o
   1   5   2          1.65          5.89         3.96 o
   2   5   2        262.83        247.97        10.66 o
   3   5   2          2.91          2.00         1.59 o
   4   5   2          4.79          0.35         1.91 o
   5   5   2          0.59          1.79         2.80 o
   6   5   2        411.30        424.06        22.03 o
   7   5   2         29.48         25.48         4.56 o
   8   5   2        127.59        111.98        24.56 o
   9   5   2          4.15         20.87        12.28 o
  10   5   2          2.96        -15.92        15.92 o
  -7   6   2         44.86         46.48        13.95 o
  -6   6   2          0.40        -10.51        10.51 o
  -5   6   2         21.26         15.95         8.16 o
  -4   6   2         16.30          9.00         7.16 o
  -3   6   2        264.17        220.18        46.38 o
  -2   6   2        706.43        685.58        28.86 o
  -1   6   2        607.24        679.49        33.27 o
   0   6   2        622.19        660.66        48.93 o
   1   6   2        128.39        113.04        11.07 o
   2   6   2        255.01        270.62        14.46 o
   3   6   2        192.97        210.43        12.94 o
   4   6   2         20.54         14.78         3.92 o
   5   6   2         15.36         14.12         4.73 o
   6   6   2        281.14        294.23        18.56 o
   7   6   2         47.53         43.85        14.79 o
   8   6   2         49.97         55.37        19.48 o
   9   6   2         39.29         87.40        24.73 o
  -7   7   2          5.09         -1.73         8.09 o
  -6   7   2         74.89         42.79        19.46 o
  -5   7   2         29.46         11.47        11.03 o
  -4   7   2        895.95        710.05        64.83 o
  -3   7   2         49.03         47.29        16.98 o
  -2   7   2        253.86        210.44        22.83 o
  -1   7   2         42.76         44.05         6.58 o
   0   7   2         64.32         90.57        10.82 o
   1   7   2         87.69         96.04        16.59 o
   2   7   2        483.84        537.90        21.58 o
   3   7   2         23.51         16.58         3.41 o
   4   7   2        108.25        101.66        10.12 o
   5   7   2          0.35          2.52         1.57 o
   6   7   2          0.18          5.26         4.89 o
   7   7   2          7.44         12.60         5.51 o
   8   7   2        192.02        191.95        33.48 o
   9   7   2         25.56         50.19        19.61 o
  -6   8   2          9.18         18.57         9.30 o
  -5   8   2         86.23         68.43        15.04 o
  -4   8   2          0.87         -6.73         7.84 o
  -3   8   2         48.81         29.78        20.02 o
  -2   8   2          2.82         -1.99         8.45 o
  -1   8   2        242.86        201.06        54.46 o
   0   8   2        648.51        607.61        35.31 o
   1   8   2        349.93        375.10        19.59 o
   2   8   2        249.26        243.10        14.05 o
   3   8   2         24.10         29.54         5.48 o
   4   8   2        172.97        163.27        15.60 o
   5   8   2         19.40         10.98         7.61 o
   6   8   2         13.13         13.40        10.92 o
   7   8   2         29.15         51.53        18.41 o
   8   8   2         85.57         97.71        24.32 o
   9   8   2         11.52          3.42         7.60 o
  -6   9   2          4.65          0.45        12.34 o
  -5   9   2          6.13         -3.24         9.34 o
  -4   9   2         33.16         34.83        11.07 o
  -3   9   2         29.89         25.13        13.27 o
  -2   9   2       1058.70        905.45       113.40 o
  -1   9   2         47.48         28.52        21.60 o
   0   9   2         50.96         50.63        12.00 o
   1   9   2         15.77         -4.64        12.43 o
   2   9   2         60.61         68.95        13.76 o
   3   9   2         39.31         38.58        15.32 o
   4   9   2        168.20        163.26        28.58 o
   5   9   2          7.32          6.70         3.94 o
   6   9   2         14.36         -9.97        12.84 o
   7   9   2          0.05          3.74        10.55 o
   8   9   2          0.09         -0.93         7.22 o
   9   9   2          8.25         29.37        14.98 o
  -5  10   2          1.30          9.25         7.44 o
  -4  10   2          1.26         15.77        10.42 o
  -3  10   2        110.99        102.19        18.25 o
  -2  10   2          0.06          1.34        13.45 o
  -1  10   2         61.10         53.13        12.65 o
   0  10   2         10.80         -1.31         6.83 o
   1  10   2        175.00        159.16        30.61 o
   2  10   2        307.67        270.46        26.57 o
   3  10   2        149.23        148.29        52.77 o
   4  10   2         96.39         99.93        23.51 o
   5  10   2          0.41         29.50        12.52 o
   6  10   2         60.07         97.60        23.67 o
   7  10   2          0.00         13.12        10.79 o
   8  10   2          3.51          0.25         6.83 o
  -4  11   2          0.03         15.12         8.77 o
  -3  11   2          3.90          8.19        13.01 o
  -2  11   2          0.18          3.86         7.07 o
  -1  11   2         17.42          9.81         7.24 o
   0  11   2        863.40        842.35        48.44 o
   1  11   2         12.95         17.57         8.12 o
   2  11   2          1.61          7.96         9.09 o
   3  11   2          7.89         14.24         6.65 o
   4  11   2         62.75         71.35        15.33 o
   5  11   2          8.14          0.25         8.44 o
   6  11   2         43.64         68.94        21.20 o
   7  11   2          5.94          3.97         8.19 o
  -3  12   2          0.03         -3.49        20.19 o
  -2  12   2          3.83          6.09         7.44 o
  -1  12   2         75.79         79.31        17.58 o
   0  12   2          0.53         -2.72         6.50 o
   1  12   2         39.77         45.57        10.98 o
   2  12   2         43.56         47.33        15.36 o
   3  12   2         68.14         52.61        13.25 o
   4  12   2         98.77        123.70        19.45 o
   5  12   2         46.34         10.63        13.13 o
   6  12   2         35.67         45.79        20.25 o
   7  12   2          0.87         28.54        15.99 o
  -2  13   2          6.77         -1.34         9.44 o
  -1  13   2          1.05          6.42         6.63 o
   0  13   2         15.11          9.08        13.92 o
   1  13   2          3.24         -4.40         6.99 o
   2  13   2        480.79        584.79        61.90 o
   3  13   2          3.18         -0.40        10.40 o
   4  13   2         24.43         19.31         9.52 o
   5  13   2          2.91         -1.00         8.61 o
   6  13   2         32.71         27.80        15.24 o
   0  14   2         15.36         11.38         9.05 o
   1  14   2         35.83         42.28        17.35 o
   2  14   2          0.52         34.06        11.76 o
   3  14   2         21.43         -4.80        12.61 o
   4  14   2         51.03         45.93        20.31 o
  -1 -15   3         23.21         68.34        19.49 o
  -4 -14   3          0.24         -1.70         7.57 o
  -3 -14   3          5.45         -9.64         9.64 o
  -2 -14   3         36.71         15.35        12.14 o
  -1 -14   3          0.01          9.89         9.34 o
   0 -14   3         19.20         14.51         9.58 o
   1 -14   3         34.71         31.52        13.59 o
   2 -14   3         26.84         48.19        17.49 o
  -5 -13   3         43.58         57.45        20.41 o
  -4 -13   3        100.26         87.31        23.90 o
  -3 -13   3        198.70        247.61        29.35 o
  -2 -13   3         18.88          0.80         6.66 o
  -1 -13   3          4.77         -1.68         5.96 o
   0 -13   3          3.10         -2.43         8.90 o
   1 -13   3         42.74         27.08         9.89 o
   2 -13   3          9.92         -0.56         7.85 o
   3 -13   3          1.02          7.19         6.32 o
  -5 -12   3         11.17          0.51         6.75 o
  -4 -12   3         26.64         27.41        10.78 o
  -3 -12   3         59.28         67.82        15.62 o
  -2 -12   3          4.12         11.31         9.89 o
  -1 -12   3          5.03          3.30        12.65 o
   0 -12   3        125.05        124.85        24.55 o
   1 -12   3          9.25          5.18         6.38 o
   2 -12   3         27.64         20.19        10.11 o
   3 -12   3         61.57         71.37        14.85 o
   4 -12   3          5.88         -5.61         5.61 o
  -6 -11   3          0.13        -11.77        11.77 o
  -5 -11   3         47.21         85.54        26.07 o
  -4 -11   3          2.07         -8.89        11.33 o
  -3 -11   3        106.31        119.76        17.90 o
  -2 -11   3        320.31        313.06        18.02 o
  -1 -11   3        310.40        314.16        23.56 o
   0 -11   3         17.59         11.11         5.63 o
   1 -11   3          2.40          9.42         5.80 o
   2 -11   3          0.03         -6.67         6.67 o
   3 -11   3         61.84         70.97        14.50 o
   4 -11   3         27.53         23.24        15.99 o
   5 -11   3          6.57         14.29         7.13 o
  -6 -10   3          5.22          4.33        11.20 o
  -5 -10   3         62.35         67.41        21.80 o
  -4 -10   3        136.05        213.43        35.59 o
  -3 -10   3          0.75          9.84        13.73 o
  -2 -10   3        105.14         95.43         8.90 o
  -1 -10   3         71.36         73.80         7.60 o
   0 -10   3         54.78         53.68        14.77 o
   1 -10   3          0.77          7.04         6.47 o
   2 -10   3        271.55        272.74        25.03 o
   3 -10   3         52.28         49.82        24.61 o
   4 -10   3         20.98         20.11        10.62 o
   5 -10   3         63.75         74.52        15.68 o
   6 -10   3          0.41         11.73         7.88 o
  -7  -9   3          7.25         19.69        13.00 o
  -6  -9   3        103.18        134.09        31.04 o
  -5  -9   3         91.35        124.31        26.74 o
  -4  -9   3          8.53          5.73         2.54 o
  -3  -9   3        134.91        130.33        15.10 o
  -2  -9   3          0.00         -0.59         1.86 o
  -1  -9   3        200.44        200.60        12.79 o
   0  -9   3        813.34        801.06        32.99 o
   1  -9   3        380.33        437.34        40.85 o
   2  -9   3          5.08         -8.09         8.09 o
   3  -9   3          0.86         -4.52         6.97 o
   4  -9   3          8.89         11.18         6.93 o
   5  -9   3         54.37         55.67        13.15 o
   6  -9   3         39.79         61.96        13.87 o
   7  -9   3         15.32         15.00        10.24 o
  -7  -8   3         40.58         67.80        23.57 o
  -6  -8   3          4.97         -9.43        10.07 o
  -5  -8   3         28.34         48.67        17.80 o
  -4  -8   3          2.22          8.75         5.65 o
  -3  -8   3        132.63        125.11        11.68 o
  -2  -8   3        483.26        467.29        19.45 o
  -1  -8   3         14.22         11.40         3.23 o
   0  -8   3        308.84        317.24        21.93 o
   1  -8   3         60.25         61.20        15.25 o
   2  -8   3        269.00        268.33        17.89 o
   3  -8   3          2.38          1.09        13.46 o
   4  -8   3        315.05        302.68        25.59 o
   5  -8   3        120.85        114.58        17.11 o
   6  -8   3         12.16         10.31         7.16 o
   7  -8   3         38.24         57.38        22.85 o
  -8  -7   3          1.03          3.07        10.85 o
  -7  -7   3          0.35         -2.53        11.45 o
  -6  -7   3         51.45         41.08        17.47 o
  -5  -7   3         20.35          7.81        12.06 o
  -4  -7   3        228.98        175.94        13.36 o
  -3  -7   3        293.61        301.03        15.33 o
  -2  -7   3        122.11        109.17         7.97 o
  -1  -7   3        369.26        415.17        13.62 o
   0  -7   3          6.08          5.89         2.51 o
   1  -7   3        366.74        387.47        24.17 o
   2  -7   3       1409.90       1358.57        37.74 o
   3  -7   3        278.57        252.02        17.35 o
   4  -7   3          2.61          2.05         7.11 o
   5  -7   3          1.61         -0.30         5.31 o
   6  -7   3         34.45         26.49         8.11 o
   7  -7   3         29.59         34.87        11.77 o
   8  -7   3         26.71         61.15        18.53 o
  -8  -6   3          7.40         25.47        17.23 o
  -7  -6   3          0.00          0.27         7.61 o
  -6  -6   3          6.56         11.68        10.24 o
  -5  -6   3         20.83          0.80         5.61 o
  -4  -6   3         11.49          8.79         5.41 o
  -3  -6   3        102.66        104.89         7.76 o
  -2  -6   3         41.44         36.21         5.77 o
  -1  -6   3        289.28        280.78        12.58 o
   0  -6   3        930.88       1014.91        31.60 o
   1  -6   3         83.64         75.96         7.93 o
   2  -6   3        478.65        495.07        18.64 o
   3  -6   3          5.83          8.70         3.67 o
   4  -6   3        381.47        413.98        27.53 o
   5  -6   3         14.06         11.55         5.97 o
   6  -6   3        203.79        188.73        20.89 o
   7  -6   3        134.11        133.74        21.40 o
   8  -6   3          8.15          7.92         8.20 o
  -8  -5   3         33.42         23.81        12.81 o
  -7  -5   3          1.71         -0.21         6.67 o
  -6  -5   3         13.67         21.26        13.16 o
  -5  -5   3         47.17         27.44         5.07 o
  -4  -5   3        123.55         81.68         9.27 o
  -3  -5   3         65.61         55.43         4.73 o
  -2  -5   3        424.40        405.33        26.83 o
  -1  -5   3        659.43        684.33        18.03 o
   0  -5   3        783.91        885.10        17.83 o
   1  -5   3        773.84        831.26        23.02 o
   2  -5   3          5.09          9.76         3.97 o
   3  -5   3        389.14        379.39        16.27 o
   4  -5   3       1312.94       1263.24        36.74 o
   5  -5   3         85.88         90.07        10.13 o
   6  -5   3         41.38         34.23         9.83 o
   7  -5   3          8.88          5.22         6.25 o
   8  -5   3         35.64         26.93        14.35 o
   9  -5   3         12.59          3.68         7.51 o
  -8  -4   3          3.87         24.37        13.94 o
  -7  -4   3         29.59         15.27        10.93 o
  -6  -4   3         22.64          9.01        13.85 o
  -5  -4   3          4.16          2.95         2.45 o
  -4  -4   3        107.46        104.02        11.01 o
  -3  -4   3          7.89          7.02         2.58 o
  -2  -4   3          1.93         -0.85         2.29 o
  -1  -4   3        307.74        297.60        11.01 o
   0  -4   3         31.91         32.44         3.46 o
   1  -4   3        303.12        294.80        10.52 o
   2  -4   3        546.16        528.65        13.99 o
   3  -4   3        183.85        189.36        12.31 o
   4  -4   3        441.25        473.73        15.95 o
   5  -4   3         20.71         13.81         4.10 o
   6  -4   3        224.52        256.63        23.17 o
   7  -4   3         32.23         45.40        11.28 o
   8  -4   3         71.61         75.14        15.43 o
   9  -4   3         81.97         84.54        24.68 o
  -8  -3   3          7.44         16.18         9.18 o
  -7  -3   3          0.58         -7.46         7.46 o
  -6  -3   3        135.67        139.15        19.33 o
  -5  -3   3          0.82         -2.23         6.29 o
  -4  -3   3         34.94         20.94         5.36 o
  -3  -3   3        539.73        560.60        32.92 o
  -2  -3   3        482.33        496.64        11.50 o
  -1  -3   3        140.02        129.92         5.34 o
   0  -3   3        665.68        689.27        11.53 o
   1  -3   3        367.18        420.26        10.26 o
   2  -3   3       2390.53       2587.97        28.06 o
   3  -3   3        679.86        735.58        16.73 o
   4  -3   3          5.53          7.19         2.51 o
   5  -3   3        173.46        162.91        11.47 o
   6  -3   3        653.29        655.70        40.27 o
   7  -3   3         12.44         14.55         8.60 o
   8  -3   3         84.34         82.79        17.76 o
   9  -3   3         18.90         18.89         8.07 o
  -8  -2   3        154.22        180.75        20.23 o
  -7  -2   3        153.58        129.60        19.31 o
  -6  -2   3          0.00         -4.05         8.15 o
  -5  -2   3        126.56        116.68        19.81 o
  -4  -2   3         24.14         28.13         6.20 o
  -3  -2   3         39.87         57.13         6.56 o
  -2  -2   3        554.50        495.41        15.57 o
  -1  -2   3        248.34        238.12         9.38 o
   0  -2   3        665.36        649.69        13.18 o
   1  -2   3        377.33        369.03        10.03 o
   2  -2   3          7.60          7.37         2.46 o
   3  -2   3         35.82         35.14         3.86 o
   4  -2   3         79.82         75.99         5.91 o
   5  -2   3         64.77         62.93         6.04 o
   6  -2   3        192.40        210.87        15.63 o
   7  -2   3         53.18         59.34        11.99 o
   8  -2   3         88.32         97.51        16.37 o
   9  -2   3         39.05         35.32        11.00 o
  -8  -1   3          0.02         -0.56         7.73 o
  -7  -1   3        119.57        130.84        19.33 o
  -6  -1   3         88.97         61.64        20.35 o
  -5  -1   3          2.72         -7.82        19.36 o
  -4  -1   3        589.96        650.35        26.40 o
  -3  -1   3          3.72          0.98         3.77 o
  -2  -1   3         37.11         28.19         5.25 o
  -1  -1   3       2946.95       2900.58        28.68 o
   0  -1   3       1419.16       1328.64        25.40 o
   1  -1   3         37.20         34.62         2.27 o
   2  -1   3         67.98         63.22         3.66 o
   3  -1   3        258.06        296.52         9.33 o
   4  -1   3       2456.32       2644.21        32.54 o
   5  -1   3        241.41        249.64        11.60 o
   6  -1   3         12.47         10.34         3.96 o
   7  -1   3         59.85         62.56        12.30 o
   8  -1   3        219.39        243.26        25.00 o
   9  -1   3          0.01          2.73         8.75 o
  10  -1   3         75.15         89.70        22.58 o
  -8   0   3         28.38         99.93        29.11 o
  -7   0   3         92.85         75.90        15.80 o
  -6   0   3        284.15        274.82        36.31 o
  -5   0   3        388.08        416.10        27.18 o
  -4   0   3         25.96         21.54         4.22 o
  -3   0   3        511.52        503.95        12.84 o
  -2   0   3         60.75         47.07         4.06 o
  -1   0   3        750.32        759.04        13.39 o
   0   0   3       1356.26       1236.96        12.68 o
   1   0   3        833.29        851.61        28.07 o
   2   0   3       1011.92        948.35        11.60 o
   3   0   3        351.10        340.51         9.77 o
   4   0   3        169.20        175.91         8.40 o
   5   0   3          0.40          0.55         2.68 o
   6   0   3          3.45         -0.92         2.55 o
   7   0   3         18.57         20.92         8.39 o
   8   0   3         57.90         58.00        11.79 o
   9   0   3         51.52         66.98        18.49 o
  -8   1   3          5.63          6.96         8.51 o
  -7   1   3          1.61         -2.91         6.70 o
  -6   1   3         11.84          7.47         3.81 o
  -5   1   3        284.31        244.33        40.82 o
  -4   1   3        451.92        522.56        16.39 o
  -3   1   3          0.32         -1.85         2.22 o
  -2   1   3       2093.10       2126.14        32.42 o
  -1   1   3         20.05         19.26         2.60 o
   0   1   3          6.34         15.92         2.55 o
   1   1   3       4376.52       4224.75        36.22 o
   2   1   3        626.93        583.27        15.73 o
   3   1   3         39.09         30.48         3.34 o
   4   1   3        108.39        114.14         8.28 o
   5   1   3        130.53        123.41         8.02 o
   6   1   3       1160.82       1284.02        30.39 o
   7   1   3         64.36         65.57         9.22 o
   8   1   3          1.44        -12.99        12.99 o
   9   1   3         15.44         28.85        14.62 o
  10   1   3         54.71         62.90        20.28 o
  -8   2   3         33.11         31.14        11.88 o
  -7   2   3         39.14         55.26        13.88 o
  -6   2   3         45.29         49.95        13.40 o
  -5   2   3        295.01        221.62       106.40 o
  -4   2   3        563.28        581.49        22.84 o
  -3   2   3       1208.67       1379.14        29.86 o
  -2   2   3        102.17        103.35         8.02 o
  -1   2   3       1469.16       1537.02        27.01 o
   0   2   3        172.37        159.93         8.74 o
   1   2   3       1431.01       1416.53        58.99 o
   2   2   3        877.23        733.69        12.49 o
   3   2   3        796.42        764.68        15.17 o
   4   2   3        326.71        314.81        10.41 o
   5   2   3        119.23        117.02         8.11 o
   6   2   3        179.37        188.60        13.34 o
   7   2   3         14.31         16.65         8.59 o
   8   2   3         33.11         15.41         8.41 o
   9   2   3          7.41          6.53         4.51 o
  10   2   3         18.35         -1.11         6.74 o
  -8   3   3          6.22          6.21         9.00 o
  -7   3   3          9.24          3.09         9.22 o
  -6   3   3          0.83          1.10         8.21 o
  -5   3   3          0.93         -9.26        15.65 o
  -4   3   3         53.25         38.30        11.51 o
  -3   3   3        537.35        582.33        31.49 o
  -2   3   3        990.73       1063.01        26.37 o
  -1   3   3         77.69         71.31         7.11 o
   0   3   3       2587.28       2683.57        37.18 o
   1   3   3         32.90         41.76         5.40 o
   2   3   3         21.60         31.73         3.51 o
   3   3   3       1613.77       1563.09        22.01 o
   4   3   3         28.71         20.69         3.07 o
   5   3   3         17.25          8.05         2.89 o
   6   3   3        105.10        102.37         9.68 o
   7   3   3          6.26         23.29         7.04 o
   8   3   3        392.51        375.87        25.43 o
   9   3   3         16.46         22.44        13.85 o
  10   3   3          0.11        -10.61        10.61 o
  -7   4   3        274.08        315.10        32.04 o
  -6   4   3         43.27         38.00        11.54 o
  -5   4   3         68.03         24.77        14.43 o
  -4   4   3         19.51          4.88         7.64 o
  -3   4   3        652.48        700.83        35.46 o
  -2   4   3       1085.99       1131.28        29.38 o
  -1   4   3       2498.07       3038.36        45.58 o
   0   4   3          9.53         10.89         6.28 o
   1   4   3       1099.89       1154.81        42.05 o
   2   4   3         49.48         51.97         4.60 o
   3   4   3        346.22        322.03        15.83 o
   4   4   3        302.25        288.63         9.22 o
   5   4   3        271.38        288.05        11.08 o
   6   4   3         55.06         56.43         5.77 o
   7   4   3         12.46          3.71         2.33 o
   8   4   3        115.77        104.67        16.36 o
   9   4   3         18.32          5.42         7.50 o
  10   4   3         22.49          7.43         8.69 o
  -7   5   3         89.31         75.76        16.19 o
  -6   5   3          1.03         12.28         9.15 o
  -5   5   3         38.81         25.72        18.81 o
  -4   5   3         24.70          4.72         7.02 o
  -3   5   3          1.52          1.36         7.47 o
  -2   5   3         79.47         73.09         8.50 o
  -1   5   3        390.22        433.70        25.98 o
   0   5   3        480.85        479.22        20.45 o
   1   5   3         44.03         44.60         9.93 o
   2   5   3        945.08        950.64        24.78 o
   3   5   3         55.43         54.19         4.39 o
   4   5   3          0.10          3.00         1.98 o
   5   5   3        356.89        387.17        13.72 o
   6   5   3         17.39         15.62         4.32 o
   7   5   3          1.22          3.10         6.35 o
   8   5   3         56.42         73.53        10.98 o
   9   5   3          0.14         -8.80         8.80 o
  10   5   3         97.95         71.20        22.43 o
  -7   6   3          0.07          5.82         8.30 o
  -6   6   3        134.26        104.65        17.37 o
  -5   6   3        416.42        393.34        33.13 o
  -4   6   3         56.03         17.81        10.81 o
  -3   6   3         72.61         28.99        14.47 o
  -2   6   3          8.21          4.92         2.76 o
  -1   6   3        739.30        760.82        26.86 o
   0   6   3        885.58        917.34        30.13 o
   1   6   3       1374.96       1608.31        47.56 o
   2   6   3         39.10         37.36         5.92 o
   3   6   3        347.72        326.20        10.60 o
   4   6   3         28.70         17.37         4.18 o
   5   6   3        138.37        122.79         7.78 o
   6   6   3        102.28        119.96        12.96 o
   7   6   3         87.35        100.81        12.20 o
   8   6   3          1.36          0.31        10.98 o
   9   6   3          0.22         11.66        10.07 o
  10   6   3         69.13         43.98        18.04 o
  -6   7   3          0.55          8.43        12.80 o
  -5   7   3         89.75         85.00        16.52 o
  -4   7   3          0.50          2.18         8.16 o
  -3   7   3         86.15         53.46        14.47 o
  -2   7   3        235.14        193.74        70.49 o
  -1   7   3          0.34         -2.68         3.20 o
   0   7   3          7.39          1.08         5.07 o
   1   7   3        116.13        143.08        15.84 o
   2   7   3         48.79         41.00         6.04 o
   3   7   3         20.00         16.35         4.54 o
   4   7   3        180.48        186.15        11.08 o
   5   7   3         24.42         22.57         3.96 o
   6   7   3          0.00          7.16         4.32 o
   7   7   3         68.67         65.29        10.01 o
   8   7   3         46.84         40.48        15.24 o
   9   7   3          0.25          3.67         7.82 o
  -6   8   3         53.63         52.47        12.79 o
  -5   8   3          0.19         -5.05         8.63 o
  -4   8   3        148.40         94.25        19.70 o
  -3   8   3        469.38        421.49        34.10 o
  -2   8   3         46.63         22.32        12.74 o
  -1   8   3         46.74         51.88        13.20 o
   0   8   3         78.53         67.95        12.62 o
   1   8   3        423.08        437.33        28.87 o
   2   8   3        396.46        399.12        22.30 o
   3   8   3        491.76        528.63        30.77 o
   4   8   3         97.55         40.68        39.85 o
   5   8   3         66.54         58.56         8.50 o
   6   8   3          8.67         10.78        11.02 o
   7   8   3         65.98         70.67        19.83 o
   8   8   3         34.54         38.47        16.61 o
   9   8   3         27.68         36.73        18.08 o
  -5   9   3          0.07          3.26         9.15 o
  -4   9   3          0.10         -1.15         6.47 o
  -3   9   3         51.68         37.76        11.39 o
  -2   9   3          6.38          3.67         8.05 o
  -1   9   3        102.66         79.51        22.26 o
   0   9   3        341.15        355.26        29.40 o
   1   9   3          4.64         -8.02        10.59 o
   2   9   3          9.41         15.16        13.39 o
   3   9   3          8.17          0.65         6.75 o
   4   9   3          2.65         -0.17         2.91 o
   5   9   3         10.23         -5.99        11.11 o
   6   9   3         32.34         21.86        13.06 o
   7   9   3          6.36         13.87        13.62 o
   8   9   3          0.01        -15.56        15.56 o
   9   9   3         13.07        -14.43        14.43 o
  -4  10   3        122.78        168.05        23.79 o
  -3  10   3          0.73         -1.02        14.31 o
  -2  10   3         91.67         69.12        16.07 o
  -1  10   3        328.88        319.25        30.01 o
   0  10   3          7.99          0.33         6.88 o
   1  10   3         16.51         14.42         8.74 o
   2  10   3         71.40         72.38        20.18 o
   3  10   3        142.40        137.53        19.01 o
   4  10   3         99.65        109.10        24.08 o
   5  10   3        206.05        210.36        32.43 o
   6  10   3         84.83         95.50        23.17 o
   7  10   3          7.70         22.57        12.65 o
   8  10   3          0.10        -14.82        14.82 o
  -4  11   3          6.66          5.81         7.31 o
  -3  11   3          0.00          9.42         7.80 o
  -2  11   3          0.01          3.40         9.72 o
  -1  11   3         16.76         13.30        15.27 o
   0  11   3         14.52         15.05         9.60 o
   1  11   3         75.71         83.18        16.25 o
   2  11   3        217.85        268.65        39.10 o
   3  11   3          9.34          5.33        10.09 o
   4  11   3          4.11          7.62         6.35 o
   5  11   3          6.81         22.51        12.78 o
   6  11   3         18.59         16.80        12.94 o
   7  11   3          1.86          5.35         8.21 o
   8  11   3          8.27         14.93        11.58 o
  -3  12   3          0.68        -16.59        16.59 o
  -2  12   3        138.27        166.99        24.72 o
  -1  12   3          2.79         -2.83         9.11 o
   0  12   3         23.35          6.54        10.36 o
   1  12   3        140.81        165.81        33.92 o
   2  12   3          3.76         -0.05        12.86 o
   3  12   3          3.62         -0.69        10.15 o
   4  12   3         25.75         33.84        12.07 o
   5  12   3         26.34         36.06        12.98 o
   6  12   3         10.57          8.99         7.84 o
   7  12   3         73.94         71.52        24.29 o
  -1  13   3          0.01        -12.96        12.96 o
   0  13   3          3.12         -5.94        13.14 o
   1  13   3          2.54         -2.55         8.29 o
   2  13   3         20.94          4.75        18.56 o
   3  13   3         33.33         33.28        17.22 o
   4  13   3         85.39         93.26        18.49 o
   5  13   3          8.43         15.24         9.57 o
   6  13   3          0.49         -3.17         6.82 o
   1  14   3          3.82         -3.93         8.53 o
   2  14   3          0.00         -4.99         6.28 o
   3  14   3         52.89         59.94        21.74 o
  -3 -14   4        133.98        137.61        29.43 o
  -2 -14   4         10.56         17.78         7.77 o
  -1 -14   4          3.85         17.17        11.38 o
   2 -14   4          0.24         19.09        10.16 o
  -5 -13   4          6.07        -10.67        10.67 o
  -4 -13   4         39.12         71.15        21.09 o
  -3 -13   4         68.25         59.65        20.65 o
  -2 -13   4        324.89        374.85        33.73 o
  -1 -13   4         13.25         23.17         9.77 o
   0 -13   4         23.84          9.15        13.85 o
   1 -13   4         85.10        107.29        13.45 o
   2 -13   4          0.04          1.90        16.50 o
   3 -13   4        131.69        159.98        21.91 o
  -4 -12   4          2.47         -6.63         8.76 o
  -3 -12   4         64.64         90.32        16.95 o
  -2 -12   4        231.06        263.93        27.76 o
  -1 -12   4        310.75        300.62        34.53 o
   0 -12   4          8.95          2.91         4.26 o
   1 -12   4         13.33          9.29         8.76 o
   2 -12   4          0.07          3.10         4.70 o
   3 -12   4          1.58          0.09         4.42 o
   4 -12   4          0.41          3.48         9.13 o
   5 -12   4         29.22         44.62        16.52 o
  -5 -11   4          9.35         41.78        19.02 o
  -4 -11   4          2.11         13.93        13.96 o
  -3 -11   4          6.89         -2.74         7.02 o
  -2 -11   4        107.64        102.89        10.51 o
  -1 -11   4        271.47        259.77        17.87 o
   0 -11   4        743.60        751.44        35.89 o
   1 -11   4         50.95         35.56        11.44 o
   2 -11   4         11.55        -12.47        15.70 o
   3 -11   4         89.28        112.23        17.25 o
   4 -11   4          0.05          7.41         5.29 o
   5 -11   4         90.77        112.97        17.86 o
  -6 -10   4          4.33         24.70        18.18 o
  -5 -10   4         77.80        102.91        26.35 o
  -4 -10   4         31.42         15.57        11.78 o
  -3 -10   4          3.81          5.51         7.96 o
  -2 -10   4         13.97         19.24         4.88 o
  -1 -10   4        166.96        166.69        11.34 o
   0 -10   4        350.02        379.85        24.95 o
   1 -10   4        558.90        541.10        34.13 o
   2 -10   4          4.95         17.23        12.16 o
   3 -10   4         20.74         19.13         8.09 o
   4 -10   4          1.36          4.97         6.88 o
   5 -10   4          8.03         23.59         7.81 o
   6 -10   4          3.02          6.62         5.44 o
  -6  -9   4         16.40         21.14        18.74 o
  -5  -9   4         34.96         32.03        18.30 o
  -4  -9   4          1.71          6.27        11.34 o
  -3  -9   4         18.19         10.93         9.99 o
  -2  -9   4          7.86          5.55         2.52 o
  -1  -9   4          0.20          0.31         2.40 o
   0  -9   4        177.14        177.78        11.74 o
   1  -9   4        723.11        814.77        53.21 o
   2  -9   4       1088.00       1119.22        47.37 o
   3  -9   4        106.85        104.00        15.10 o
   4  -9   4          1.88         14.70         6.54 o
   5  -9   4         47.73         75.73        22.53 o
   6  -9   4          0.03         -2.21        10.60 o
   7  -9   4         36.48         31.29        15.06 o
  -7  -8   4          0.86         35.36        17.24 o
  -6  -8   4          0.29        -14.62        14.62 o
  -5  -8   4          0.37         -0.35         9.83 o
  -4  -8   4         45.26         29.93         9.97 o
  -3  -8   4        230.95        227.36        17.37 o
  -2  -8   4        101.23         72.05        18.46 o
  -1  -8   4         15.68         13.79         3.23 o
   0  -8   4         40.96         51.68         6.10 o
   1  -8   4        395.53        462.11        37.46 o
   2  -8   4        311.21        302.53        18.38 o
   3  -8   4        741.52        703.21        36.41 o
   4  -8   4          0.22         -0.94         8.39 o
   5  -8   4         16.67         19.31         6.69 o
   6  -8   4          0.18          1.14         5.01 o
   7  -8   4          8.45         14.30        13.68 o
  -7  -7   4          1.07          7.16        10.98 o
  -6  -7   4          1.35         16.36        13.60 o
  -5  -7   4         11.87         19.98        14.59 o
  -4  -7   4        120.48        113.02        25.01 o
  -3  -7   4         56.60         61.35        14.36 o
  -2  -7   4         26.36         18.49         5.27 o
  -1  -7   4         31.31         26.50         3.76 o
   0  -7   4        179.98        174.10         9.58 o
   1  -7   4         12.80         14.09         4.30 o
   2  -7   4        171.03        163.45        12.90 o
   3  -7   4       1247.61       1270.07        37.05 o
   4  -7   4       1039.46        996.01        43.08 o
   5  -7   4        115.35         92.07        13.77 o
   6  -7   4         45.23         24.96        12.10 o
   7  -7   4          9.87          5.96         6.35 o
  -7  -6   4          3.16         14.47        13.34 o
  -6  -6   4         18.40         19.49        12.29 o
  -5  -6   4         12.01          0.17         2.02 o
  -4  -6   4          1.96          1.94         1.60 o
  -3  -6   4          5.75          8.99         5.55 o
  -2  -6   4        348.35        365.50        19.89 o
  -1  -6   4        649.08        715.55        18.78 o
   0  -6   4        354.90        377.71        13.04 o
   1  -6   4         17.68         10.45         3.85 o
   2  -6   4         60.34         63.50         5.70 o
   3  -6   4        594.94        634.32        21.76 o
   4  -6   4        121.48        114.81        11.40 o
   5  -6   4        715.64        736.49        37.69 o
   6  -6   4          0.84          2.98         5.38 o
   7  -6   4          7.84         12.18        11.01 o
   8  -6   4          5.92         23.65         9.30 o
  -8  -5   4          0.03         11.95         8.38 o
  -7  -5   4         18.66         25.78        15.29 o
  -6  -5   4         39.22          8.45        13.02 o
  -5  -5   4          0.25          6.14         3.84 o
  -4  -5   4          6.58          1.30         3.01 o
  -3  -5   4          2.50          4.37         1.89 o
  -2  -5   4        579.24        628.58        20.01 o
  -1  -5   4         92.87        103.73         8.54 o
   0  -5   4        196.73        194.63         8.69 o
   1  -5   4         43.05         52.61         4.93 o
   2  -5   4        567.99        594.72        15.84 o
   3  -5   4         51.96         55.88         5.33 o
   4  -5   4         75.25         77.41         9.13 o
   5  -5   4       1129.59       1134.54        44.73 o
   6  -5   4        700.75        698.27        46.28 o
   7  -5   4         72.44         64.27        12.76 o
   8  -5   4        100.89        116.53        18.31 o
  -8  -4   4          0.32          3.38        11.13 o
  -7  -4   4          0.29          7.36         9.84 o
  -6  -4   4          8.86         20.26        12.81 o
  -5  -4   4         26.86          7.24        12.04 o
  -4  -4   4        101.77         73.55        10.78 o
  -3  -4   4         48.85         52.12         3.09 o
  -2  -4   4          6.77          6.29         1.93 o
  -1  -4   4         35.42         17.38         3.87 o
   0  -4   4       1889.63       2104.68        25.65 o
   1  -4   4       1373.05       1532.81        20.04 o
   2  -4   4        465.04        486.43        13.05 o
   3  -4   4         30.37         26.39         3.61 o
   4  -4   4         31.82         36.43         7.55 o
   5  -4   4        376.36        432.39        20.78 o
   6  -4   4         21.35         24.55         5.74 o
   7  -4   4        473.61        535.38        34.60 o
   8  -4   4          0.00         -3.81        14.57 o
  -8  -3   4          1.04        -14.09        14.09 o
  -7  -3   4          0.06          4.65         7.34 o
  -6  -3   4          6.38         -0.49         6.82 o
  -5  -3   4         19.41         16.67         9.14 o
  -4  -3   4        220.64        248.55        23.43 o
  -3  -3   4          0.48          2.48         3.77 o
  -2  -3   4         53.51         50.50         4.96 o
  -1  -3   4          5.47          5.86         1.85 o
   0  -3   4       1367.12       1490.55        17.46 o
   1  -3   4        143.45        135.30         5.56 o
   2  -3   4        388.32        413.87        10.86 o
   3  -3   4         50.94         72.69         5.98 o
   4  -3   4        510.83        527.88        15.48 o
   5  -3   4         73.23         70.36         7.40 o
   6  -3   4         24.69         22.11         5.55 o
   7  -3   4        647.84        687.57        49.64 o
   8  -3   4        351.93        341.22        29.56 o
   9  -3   4         43.49         32.52         9.72 o
  -8  -2   4         38.88         29.56         8.10 o
  -7  -2   4          2.00         15.03         7.42 o
  -6  -2   4          4.14         -6.31         7.18 o
  -5  -2   4         10.49          1.50         6.20 o
  -4  -2   4          7.87          8.30         3.24 o
  -3  -2   4        152.56        147.68        10.39 o
  -2  -2   4        394.63        417.45        14.54 o
  -1  -2   4         28.72         36.13         3.38 o
   0  -2   4          4.91          2.24         1.80 o
   1  -2   4         65.39         48.97         2.77 o
   2  -2   4       3761.90       4066.77        34.82 o
   3  -2   4       1011.61       1072.53        20.90 o
   4  -2   4        102.89        105.12         6.66 o
   5  -2   4         39.31         38.90         4.66 o
   6  -2   4         25.46         26.30         6.90 o
   7  -2   4        151.92        160.17        20.17 o
   8  -2   4          2.52          1.05         6.21 o
   9  -2   4        235.61        252.39        26.92 o
  -8  -1   4          0.10          6.33        10.56 o
  -7  -1   4          6.79         33.43        11.17 o
  -6  -1   4          0.00        -11.88        11.88 o
  -5  -1   4         17.64          9.41         7.96 o
  -4  -1   4         38.66         41.38         6.50 o
  -3  -1   4         14.90          8.29         3.95 o
  -2  -1   4        631.26        668.82        13.18 o
  -1  -1   4          3.37          5.67         2.44 o
   0  -1   4          0.65          2.66         2.13 o
   1  -1   4         11.18         15.16         1.96 o
   2  -1   4       1482.23       1556.17        15.65 o
   3  -1   4         19.51         17.57         2.81 o
   4  -1   4        343.01        355.78        11.53 o
   5  -1   4         59.57         69.55         5.92 o
   6  -1   4        210.78        207.89        14.46 o
   7  -1   4         28.96         13.55         4.99 o
   8  -1   4         17.29         18.02         7.13 o
   9  -1   4        282.17        279.81        27.66 o
  -8   0   4         26.00         38.99        12.52 o
  -7   0   4         12.72         14.85         8.82 o
  -6   0   4         77.38         58.29        14.31 o
  -5   0   4          0.00          0.19         2.57 o
  -4   0   4         96.42         76.60        14.87 o
  -3   0   4         55.42         58.80         8.24 o
  -2   0   4         10.21         13.77         4.52 o
  -1   0   4        428.93        423.60        10.42 o
   0   0   4        586.15        670.06        10.81 o
   1   0   4          3.55          4.18         3.15 o
   2   0   4        319.14        282.06        13.12 o
   3   0   4         40.44         39.61         3.75 o
   4   0   4       1696.62       1734.28        22.96 o
   5   0   4        365.10        389.41        13.64 o
   6   0   4          0.41         -2.58         2.58 o
   7   0   4          7.31          2.47         3.25 o
   8   0   4         18.26         25.70         9.32 o
   9   0   4         40.99         66.35        19.96 o
  10   0   4          1.12         -6.99         6.99 o
  -8   1   4          0.02         -5.22         9.47 o
  -7   1   4          2.01         -5.68        11.37 o
  -6   1   4          4.24         25.73        21.54 o
  -5   1   4         41.37         46.59        11.09 o
  -4   1   4          0.62         -0.43         2.45 o
  -3   1   4        158.30        164.33        10.12 o
  -2   1   4        137.58        125.67         7.27 o
  -1   1   4         14.47          8.80         2.36 o
   0   1   4       1238.25       1197.93        16.56 o
   1   1   4          0.11         -0.61         2.91 o
   2   1   4         36.82         30.26         6.91 o
   3   1   4         12.97          8.26         2.50 o
   4   1   4        552.12        576.88        15.96 o
   5   1   4          1.38         -0.82         2.82 o
   6   1   4         67.80         68.33         7.42 o
   7   1   4         36.82         35.29         7.99 o
   8   1   4         43.62         45.84        10.82 o
   9   1   4          3.71         21.27        10.78 o
  10   1   4         14.57         -3.47         7.30 o
  -8   2   4         23.42         40.91        13.18 o
  -7   2   4          3.88         -3.02         9.49 o
  -6   2   4         81.44        102.62        19.61 o
  -5   2   4         38.53         32.14         7.29 o
  -4   2   4        217.19        219.88        20.97 o
  -3   2   4         16.48         13.57         3.49 o
  -2   2   4       1185.99       1267.56        24.72 o
  -1   2   4         11.15         13.39         2.71 o
   0   2   4          0.46          6.59         3.18 o
   1   2   4        318.05        330.44         8.71 o
   2   2   4        158.37        153.82         8.03 o
   3   2   4         34.76         27.78         2.81 o
   4   2   4        383.91        367.15        11.35 o
   5   2   4         14.92         10.15         3.73 o
   6   2   4        527.75        539.07        22.09 o
   7   2   4         78.16         82.03         9.72 o
   8   2   4         15.43         10.28        12.07 o
   9   2   4          0.05          4.56         7.92 o
  10   2   4          7.33         25.21        13.04 o
  -7   3   4         13.98          5.13        17.20 o
  -6   3   4          0.06         -5.23         7.00 o
  -5   3   4         17.23          7.30         4.67 o
  -4   3   4         25.77         17.57         4.89 o
  -3   3   4        199.76        224.88        12.09 o
  -2   3   4          8.98          6.73         3.35 o
  -1   3   4        394.91        397.79        14.10 o
   0   3   4        169.59        156.86         7.79 o
   1   3   4          1.84          2.06         2.72 o
   2   3   4        659.73        635.19        19.20 o
   3   3   4         20.33         17.08         3.70 o
   4   3   4         18.58         15.71         2.66 o
   5   3   4         20.28         18.15         3.15 o
   6   3   4        105.80         91.83         8.93 o
   7   3   4          2.29         -4.33         4.33 o
   8   3   4          2.21         -3.16         4.08 o
   9   3   4         17.00         19.51        12.10 o
  10   3   4          5.93         -3.55         6.53 o
  -7   4   4         31.88         18.48        10.62 o
  -6   4   4        102.46        111.71        18.75 o
  -5   4   4          0.90         -0.24         2.71 o
  -4   4   4        192.77        168.10        28.85 o
  -3   4   4         67.56         62.93         7.09 o
  -2   4   4        400.20        437.04        16.84 o
  -1   4   4         78.47         62.09         8.98 o
   0   4   4       2485.69       2535.33        41.93 o
   1   4   4          5.11          6.86         3.29 o
   2   4   4          6.07          8.89         2.61 o
   3   4   4        187.18        163.68         7.99 o
   4   4   4         14.04          8.29         2.30 o
   5   4   4         38.26         28.31         3.42 o
   6   4   4        157.38        178.54        10.58 o
   7   4   4          3.32          3.25         4.81 o
   8   4   4        191.64        194.78        14.30 o
   9   4   4          9.57         10.59         8.87 o
  10   4   4         17.14          4.34         7.13 o
  -7   5   4          0.69          1.89         7.02 o
  -6   5   4          1.66         -6.11        17.04 o
  -5   5   4         25.65         20.75         9.66 o
  -4   5   4          0.10         -2.32         3.39 o
  -3   5   4         74.90         84.10        10.42 o
  -2   5   4         28.28         26.72         4.56 o
  -1   5   4        523.30        556.22        22.02 o
   0   5   4         31.25         35.09         8.47 o
   1   5   4        366.73        377.48        14.75 o
   2   5   4         81.28         81.59         7.73 o
   3   5   4         44.06         38.11         4.37 o
   4   5   4        173.82        188.41        11.93 o
   5   5   4         13.60         10.83         2.93 o
   6   5   4          5.75          4.95         1.90 o
   7   5   4          5.86          9.65         5.64 o
   8   5   4         24.71         31.64         7.40 o
   9   5   4          1.24        -10.85        10.85 o
  10   5   4          0.03         25.17        15.16 o
  -6   6   4          8.17          5.51        16.98 o
  -5   6   4         88.13         85.44        16.44 o
  -4   6   4        243.66        174.58        29.32 o
  -3   6   4          1.39          2.78         6.72 o
  -2   6   4        226.05        230.93        16.29 o
  -1   6   4         34.15         32.98         5.86 o
   0   6   4        375.44        399.16        20.78 o
   1   6   4         45.69         41.55         7.20 o
   2   6   4        860.52        859.66        23.42 o
   3   6   4         10.94         11.86         2.56 o
   4   6   4          0.11          3.96         2.26 o
   5   6   4         39.34         31.91         5.19 o
   6   6   4          0.46         -1.13         3.28 o
   7   6   4          9.40         15.31         5.37 o
   8   6   4         35.60         39.60         8.38 o
   9   6   4          1.11         -8.17         8.17 o
  10   6   4         52.35         51.08        18.97 o
  -6   7   4          0.63         -8.13         8.13 o
  -5   7   4          2.19          6.80         8.53 o
  -4   7   4          4.68         -6.61         8.02 o
  -3   7   4         52.07         10.13        10.66 o
  -2   7   4          4.87         -2.01         6.64 o
  -1   7   4        178.50        177.66        33.53 o
   0   7   4         21.43         18.35         4.52 o
   1   7   4        470.39        480.87        19.85 o
   2   7   4         17.86         11.77         5.29 o
   3   7   4        137.40        133.89         7.80 o
   4   7   4         77.55         78.28         6.41 o
   5   7   4         19.93         16.38         3.32 o
   6   7   4        109.17        100.83         8.38 o
   7   7   4          8.17         11.29         5.07 o
   8   7   4          0.08         -9.11         9.11 o
   9   7   4          1.43        -11.65        11.65 o
  -5   8   4          3.15         -0.27        10.30 o
  -4   8   4          0.02        -19.75        19.75 o
  -3   8   4        130.05         94.09        16.96 o
  -2   8   4        277.71        265.26        56.54 o
  -1   8   4          1.81          6.05        12.42 o
   0   8   4         46.48         16.67        19.93 o
   1   8   4          0.56         -0.53         5.10 o
   2   8   4        137.08        107.94        29.00 o
   3   8   4         12.65          7.65         9.22 o
   4   8   4        166.66        153.88        16.09 o
   5   8   4         62.02         54.70         9.50 o
   6   8   4         12.41          9.33         3.96 o
   7   8   4          2.49         11.09         4.25 o
   8   8   4          0.97         11.79         5.78 o
   9   8   4          1.70          1.52         6.45 o
  -5   9   4          7.16          0.11         7.16 o
  -4   9   4          0.45         16.74        10.78 o
  -3   9   4          5.09          1.63         7.75 o
  -2   9   4         46.57         60.10        14.84 o
  -1   9   4         74.63         51.51        25.64 o
   0   9   4         24.60         31.44        10.59 o
   1   9   4        215.36        230.80        23.90 o
   2   9   4          0.78         -4.52        10.69 o
   3   9   4        258.11        224.23        77.85 o
   4   9   4         20.81         14.07         5.61 o
   5   9   4         35.42         31.18        14.30 o
   6   9   4         75.46         88.73        20.85 o
   7   9   4          4.12          5.57         6.97 o
   8   9   4         67.54         55.67        19.74 o
   9   9   4          4.28          7.92         8.41 o
  -4  10   4         99.79        113.29        19.99 o
  -3  10   4          0.06          0.45         8.32 o
  -2  10   4          9.17         10.29         7.48 o
  -1  10   4        136.46         87.34        16.83 o
   0  10   4        176.38        152.28        22.10 o
   1  10   4          0.01         -0.35         7.20 o
   2  10   4          2.87         13.59        12.64 o
   3  10   4          8.55         -1.33         9.59 o
   4  10   4         24.07         26.31        13.71 o
   5  10   4          0.61        -10.19        10.19 o
   6  10   4         14.80         21.52        12.27 o
   7  10   4         70.70         80.44        22.85 o
   8  10   4         14.75         23.62        12.68 o
   9  10   4          0.03        -12.66        12.66 o
  -3  11   4          2.94         -5.33         8.94 o
  -2  11   4          8.40          6.10        24.41 o
  -1  11   4          6.55          8.76        12.19 o
   0  11   4         97.09         91.23        30.18 o
   1  11   4         61.47         56.02        13.63 o
   2  11   4         27.60         41.88        10.81 o
   3  11   4        184.16        204.50        35.48 o
   4  11   4          1.08          1.41         8.24 o
   5  11   4        124.12        148.25        28.38 o
   6  11   4         18.78         32.34        14.51 o
   7  11   4          9.12         10.07        13.39 o
   8  11   4         47.18         19.54        12.60 o
  -2  12   4         62.30         65.51        15.96 o
  -1  12   4          1.60          3.16         8.25 o
   0  12   4         19.07         13.42         8.42 o
   1  12   4         99.81        102.61        18.45 o
   2  12   4         83.52         80.67        22.68 o
   3  12   4          1.49        -12.64        16.89 o
   4  12   4         25.88         33.62        10.47 o
   5  12   4         21.53          9.66         6.78 o
   6  12   4          5.10          4.30         8.84 o
   7  12   4          0.35          8.99        12.67 o
  -1  13   4          0.01         10.91         8.10 o
   0  13   4         17.03         21.96         9.55 o
   1  13   4          5.51         12.43         9.73 o
   2  13   4         86.76         78.06        16.65 o
   3  13   4         36.75         36.03        18.16 o
   4  13   4         14.44         50.99        20.19 o
   5  13   4        130.71        152.66        23.99 o
   6  13   4          0.25          3.24         6.85 o
   1 -13   5         24.87         24.73         8.12 o
   2 -13   5         65.10         60.20        13.56 o
   3 -13   5          1.29         16.18        11.18 o
  -4 -12   5          2.05          3.48         7.12 o
  -3 -12   5        234.71        310.05        34.70 o
  -2 -12   5          0.20          1.98         9.85 o
  -1 -12   5        155.77        148.05        13.90 o
   0 -12   5         10.73         18.37         5.28 o
   1 -12   5          0.01          5.82         6.33 o
   2 -12   5         27.58         33.44         9.37 o
   3 -12   5         33.19         25.65        12.88 o
   4 -12   5          0.76          3.53         7.48 o
  -5 -11   5         35.77         63.07        25.25 o
  -4 -11   5         14.36         15.97        16.67 o
  -3 -11   5         21.87         30.29        10.39 o
  -2 -11   5        188.05        171.03        14.00 o
  -1 -11   5         70.01         76.00        10.07 o
   0 -11   5         10.55          6.24         3.89 o
   1 -11   5        161.89        177.11        15.98 o
   2 -11   5         26.49         54.99         9.57 o
   3 -11   5         20.32         22.32         8.47 o
   4 -11   5         39.27         54.06        13.45 o
   5 -11   5          0.27         12.52         9.58 o
  -5 -10   5         40.69         36.68        16.71 o
  -4 -10   5          2.94          4.96        11.21 o
  -3 -10   5         17.82         39.37        17.61 o
  -2 -10   5          1.44          0.68         3.28 o
  -1 -10   5        474.83        472.70        18.62 o
   0 -10   5         35.14         38.44         6.54 o
   1 -10   5        177.98        197.41        18.68 o
   2 -10   5         82.98         69.30        19.89 o
   3 -10   5          2.11         -1.83         7.98 o
   4 -10   5        101.33        118.44        17.30 o
   5 -10   5         38.96         51.45        14.46 o
   6 -10   5          0.11         10.67         8.54 o
  -6  -9   5         16.49         13.92        15.42 o
  -5  -9   5         31.94         53.69        21.76 o
  -4  -9   5         73.61         80.13        22.95 o
  -3  -9   5        150.03        157.18        31.73 o
  -2  -9   5         30.32         21.16         4.09 o
  -1  -9   5         70.46         69.16         7.91 o
   0  -9   5        215.83        207.67        19.60 o
   1  -9   5         98.92        100.81        12.79 o
   2  -9   5          1.95          1.04         4.88 o
   3  -9   5        166.38        173.89        19.08 o
   4  -9   5         18.15         26.35        10.54 o
   5  -9   5         16.47         13.98         7.39 o
   6  -9   5         12.40          7.79        12.79 o
   7  -9   5          0.03        -13.54        13.54 o
  -6  -8   5          9.61         11.63        16.17 o
  -5  -8   5         95.31        101.32        26.14 o
  -4  -8   5        184.48        226.99        36.51 o
  -3  -8   5        163.58        127.80        21.03 o
  -2  -8   5         31.33         31.29         5.67 o
  -1  -8   5         53.56         42.41         5.46 o
   0  -8   5         18.23         13.75         4.57 o
   1  -8   5        616.21        638.82        30.58 o
   2  -8   5         95.02         92.17        12.66 o
   3  -8   5        123.25        124.06        11.63 o
   4  -8   5        192.12        219.65        20.71 o
   5  -8   5         10.87          2.36         4.82 o
   6  -8   5        133.28        154.41        19.49 o
   7  -8   5         22.69         24.14        12.85 o
  -7  -7   5          2.50          7.24        10.40 o
  -6  -7   5          7.32        -11.01        12.31 o
  -5  -7   5          6.68          4.15        11.23 o
  -4  -7   5         31.13         22.86         4.62 o
  -3  -7   5        128.12        114.87        30.81 o
  -2  -7   5        243.16        242.36        37.12 o
  -1  -7   5        479.67        472.63        16.37 o
   0  -7   5         95.47        108.28         7.48 o
   1  -7   5        144.74        170.72        10.79 o
   2  -7   5        156.83        133.86        11.31 o
   3  -7   5         70.40         57.46         7.86 o
   4  -7   5         15.36          5.22        10.06 o
   5  -7   5        112.75        115.42        32.55 o
   6  -7   5          2.49         -1.41        10.23 o
   7  -7   5         16.98         14.70        16.10 o
   8  -7   5          2.28        -11.34        11.34 o
  -7  -6   5        172.47        211.21        39.02 o
  -6  -6   5          1.79        -14.11        14.11 o
  -5  -6   5         79.75         82.64        23.68 o
  -4  -6   5         13.13          9.09         3.26 o
  -3  -6   5        186.31        175.04        21.45 o
  -2  -6   5        405.91        404.60        19.49 o
  -1  -6   5        577.20        593.22        22.55 o
   0  -6   5         74.87         81.01         6.23 o
   1  -6   5         94.54        111.93         7.49 o
   2  -6   5         22.35         18.63         4.15 o
   3  -6   5        447.26        443.49        17.44 o
   4  -6   5         96.18         92.27         9.72 o
   5  -6   5         38.49         42.71         9.69 o
   6  -6   5        241.03        238.71        22.03 o
   7  -6   5         15.83         14.08         5.47 o
   8  -6   5         69.74         76.39        21.58 o
  -7  -5   5          0.11         11.13        10.83 o
  -6  -5   5          0.07          5.47         8.40 o
  -5  -5   5         11.28          6.64         3.27 o
  -4  -5   5          0.18          0.71         1.13 o
  -3  -5   5         41.15         31.92         3.93 o
  -2  -5   5         24.36         29.38         3.43 o
  -1  -5   5        500.35        500.33        15.87 o
   0  -5   5        435.83        472.82        13.56 o
   1  -5   5       1084.14       1226.19        22.43 o
   2  -5   5        351.85        419.11        12.07 o
   3  -5   5        102.05        111.82         8.31 o
   4  -5   5        126.22        108.89         8.89 o
   5  -5   5         13.09         13.60         4.34 o
   6  -5   5         15.61         14.97         5.97 o
   7  -5   5         56.51         55.21        10.62 o
   8  -5   5          1.46         -1.83         6.44 o
  -7  -4   5         37.07         55.25        21.55 o
  -6  -4   5        192.36        180.87        32.74 o
  -5  -4   5        425.57        421.64        52.58 o
  -4  -4   5          5.50          4.15         2.67 o
  -3  -4   5        231.98        226.04        12.75 o
  -2  -4   5          1.39          0.16         1.70 o
  -1  -4   5        276.59        257.30         7.99 o
   0  -4   5        730.37        726.99        15.14 o
   1  -4   5       1341.86       1562.66        23.78 o
   2  -4   5         59.64         64.26         4.66 o
   3  -4   5         85.36         91.02         6.22 o
   4  -4   5          0.05          1.03         2.42 o
   5  -4   5        175.46        179.76        13.21 o
   6  -4   5         32.88         22.53         5.53 o
   7  -4   5          1.56         17.24         6.89 o
   8  -4   5        197.75        209.77        22.49 o
   9  -4   5          9.84         10.39         7.28 o
  -8  -3   5         14.35         22.22         9.20 o
  -7  -3   5         21.69         24.02         9.79 o
  -6  -3   5          0.66         -3.48         6.47 o
  -5  -3   5          2.79         -1.76         6.28 o
  -4  -3   5         29.35         26.12         9.95 o
  -3  -3   5         28.75         27.56         4.02 o
  -2  -3   5        170.41        152.65         8.85 o
  -1  -3   5        174.51        175.32         6.87 o
   0  -3   5          1.83          2.95         0.94 o
   1  -3   5       1439.80       1514.14        28.79 o
   2  -3   5        314.74        334.97         9.57 o
   3  -3   5       1129.65       1227.08        20.57 o
   4  -3   5        425.19        451.96        15.94 o
   5  -3   5          7.23          1.93         2.75 o
   6  -3   5        127.80        126.08        11.08 o
   7  -3   5          0.00         -2.22         7.42 o
   8  -3   5          8.20         13.72         7.75 o
   9  -3   5         19.57         31.84        15.81 o
  -8  -2   5          4.71          9.54         6.92 o
  -7  -2   5         79.47        109.66        16.02 o
  -6  -2   5          3.98          9.07         6.14 o
  -5  -2   5         96.05         77.09        13.81 o
  -4  -2   5        370.61        375.22        20.97 o
  -3  -2   5       1030.75       1030.68        24.46 o
  -2  -2   5        176.95        185.52         8.11 o
  -1  -2   5        732.46        807.97        15.98 o
   0  -2   5          9.67         10.16         1.82 o
   1  -2   5        153.97        175.27         8.86 o
   2  -2   5        578.56        604.87        10.95 o
   3  -2   5       1451.46       1624.17        21.70 o
   4  -2   5         48.41         62.22         4.58 o
   5  -2   5         20.61         19.11         3.44 o
   6  -2   5         13.17         13.83         3.94 o
   7  -2   5         23.68         17.04         5.00 o
   8  -2   5          0.65         -1.27         5.97 o
   9  -2   5          1.45          7.22         7.16 o
  -8  -1   5          2.04         -1.07        14.06 o
  -7  -1   5         25.47         36.81        13.33 o
  -6  -1   5         17.97          9.08        14.61 o
  -5  -1   5         51.85         58.81        13.04 o
  -4  -1   5          0.35          1.15         3.48 o
  -3  -1   5         22.30         20.27         4.39 o
  -2  -1   5        116.77        125.56         6.26 o
  -1  -1   5          0.02         -0.11         1.74 o
   0  -1   5       1675.62       1748.40        15.21 o
   1  -1   5        199.80        209.02         7.30 o
   2  -1   5          7.23          2.89         1.88 o
   3  -1   5       1352.08       1336.94        27.90 o
   4  -1   5         98.91        111.94         5.70 o
   5  -1   5        592.71        638.22        15.77 o
   6  -1   5        217.00        211.62        13.86 o
   7  -1   5          4.86          9.43         4.48 o
   8  -1   5         69.38         69.18        12.76 o
   9  -1   5          3.38         10.79         4.41 o
  10  -1   5          3.34         -0.05         4.50 o
  -8   0   5         31.90         38.33        19.83 o
  -7   0   5         47.28         55.73        20.12 o
  -6   0   5         40.46         42.17        10.87 o
  -5   0   5        161.77        172.10        21.78 o
  -4   0   5          6.10          6.49         4.51 o
  -3   0   5        154.91        159.99        11.20 o
  -2   0   5        847.72        904.54        24.34 o
  -1   0   5       1986.90       2094.02        24.71 o
   0   0   5        592.56        634.49        11.77 o
   1   0   5       1257.39       1309.20        13.10 o
   2   0   5         30.66         37.09         5.18 o
   3   0   5          1.86         -1.09         4.57 o
   4   0   5         68.60         68.71         4.71 o
   5   0   5        722.11        756.54        16.82 o
   6   0   5         42.98         47.95         5.95 o
   7   0   5          3.09          4.72         8.09 o
   8   0   5         14.57         28.41        10.49 o
   9   0   5          0.51         12.31        43.17 o
  10   0   5          1.72         -9.35         9.35 o
  -7   1   5         55.15         69.93        16.58 o
  -6   1   5          1.45          2.51         9.10 o
  -5   1   5         21.22         16.60         3.79 o
  -4   1   5         19.13         21.92         4.02 o
  -3   1   5         76.59         65.84         5.55 o
  -2   1   5          7.89         13.36         3.80 o
  -1   1   5         83.60         94.76         5.81 o
   0   1   5         55.42         67.06         4.54 o
   1   1   5          7.14          7.44         1.91 o
   2   1   5       1812.44       1764.81       155.73 o
   3   1   5        110.27        107.53         4.67 o
   4   1   5          0.02          0.01         1.89 o
   5   1   5        464.30        445.03        18.21 o
   6   1   5         24.03         36.96         7.31 o
   7   1   5        197.62        232.47        18.55 o
   8   1   5         74.68         23.39        11.39 o
   9   1   5         15.40         -2.34        12.14 o
  -7   2   5         25.29         10.55         9.55 o
  -6   2   5         44.57         46.61        16.86 o
  -5   2   5         50.43         41.09         6.15 o
  -4   2   5        128.03        132.08        10.28 o
  -3   2   5        380.56        418.16        14.37 o
  -2   2   5          2.43         -0.92         2.37 o
  -1   2   5        122.06        129.06         6.32 o
   0   2   5       1143.91       1187.70        19.81 o
   1   2   5       1674.52       1894.43        26.80 o
   2   2   5        702.51        720.73        19.95 o
   3   2   5        608.72        591.98        12.51 o
   4   2   5         11.54          7.33         2.00 o
   5   2   5          4.18          1.93         1.93 o
   6   2   5          5.01          3.85         2.58 o
   7   2   5        239.07        218.22        16.63 o
   8   2   5         58.34         55.99        10.62 o
   9   2   5          0.78         -3.54         3.88 o
  -7   3   5          4.20          7.20         8.28 o
  -6   3   5         34.54         26.90        10.03 o
  -5   3   5        123.42        115.59        10.91 o
  -4   3   5          2.11         -1.20         4.12 o
  -3   3   5          5.61          7.00         2.73 o
  -2   3   5         56.49         73.36         6.34 o
  -1   3   5          3.64          1.26         2.14 o
   0   3   5        212.89        196.00         8.03 o
   1   3   5         94.25        142.76         7.84 o
   2   3   5          1.23          3.43         2.53 o
   3   3   5          2.44          5.73         2.86 o
   4   3   5        616.96        575.47        14.12 o
   5   3   5         24.19         23.67         3.55 o
   6   3   5         14.49         15.58         4.08 o
   7   3   5        133.11        131.09        11.43 o
   8   3   5          7.65          2.74         3.37 o
   9   3   5         43.05         57.77        14.65 o
  -7   4   5          2.75        -10.03        10.03 o
  -6   4   5         43.70         51.55        13.96 o
  -5   4   5         13.27          3.38         3.33 o
  -4   4   5         50.54         48.21         8.49 o
  -3   4   5          7.69          2.57         3.69 o
  -2   4   5        281.02        298.05        13.17 o
  -1   4   5        762.13        898.86        21.37 o
   0   4   5        142.93        139.89         7.36 o
   1   4   5          5.03         -0.52         2.62 o
   2   4   5        932.12        962.22        22.92 o
   3   4   5        563.63        597.17        23.81 o
   4   4   5        318.71        334.46        11.60 o
   5   4   5        193.04        197.27         9.31 o
   6   4   5          1.15          5.64         2.21 o
   7   4   5          3.65          5.80         7.00 o
   8   4   5          0.87          8.98         3.69 o
   9   4   5         70.79         54.84        11.35 o
  -6   5   5         38.85         34.31        20.22 o
  -5   5   5         33.15         50.67        24.10 o
  -4   5   5          9.98          6.08         4.69 o
  -3   5   5        203.20        200.87        15.52 o
  -2   5   5         36.00         37.14         5.96 o
  -1   5   5          4.52          4.10         2.41 o
   0   5   5         97.21        118.33         9.19 o
   1   5   5         24.30         28.98         4.79 o
   2   5   5        498.49        533.39        20.27 o
   3   5   5         60.17         54.96         5.30 o
   4   5   5         38.34         47.75         5.10 o
   5   5   5          2.09          3.38         2.53 o
   6   5   5        153.94        152.22         8.57 o
   7   5   5          0.29          0.97         2.69 o
   8   5   5         19.13         12.13         4.13 o
   9   5   5         33.99         58.97        18.58 o
  -6   6   5         46.89         40.35        11.97 o
  -5   6   5         12.38         13.52         8.30 o
  -4   6   5          3.22         -4.05         8.35 o
  -3   6   5          6.10          2.67         6.82 o
  -2   6   5         26.67         25.14         6.00 o
  -1   6   5         16.86         14.75         4.12 o
   0   6   5        237.41        248.18        12.25 o
   1   6   5        656.30        712.32        22.28 o
   2   6   5        181.33        177.48        12.64 o
   3   6   5         29.13         18.83         3.52 o
   4   6   5        534.99        525.29        16.68 o
   5   6   5        139.53        147.95        11.11 o
   6   6   5         52.37         53.65         6.93 o
   7   6   5         57.86         72.24        11.24 o
   8   6   5          3.57         -5.04         8.31 o
   9   6   5          1.06        -11.06        11.06 o
  -6   7   5         61.41         86.92        36.15 o
  -5   7   5          0.00         -3.19         9.55 o
  -4   7   5        104.04        113.60        19.44 o
  -3   7   5         80.59         69.16        14.93 o
  -2   7   5          9.41          9.67         9.83 o
  -1   7   5        260.67        220.24        24.33 o
   0   7   5         48.27         41.02         9.88 o
   1   7   5         35.77         22.79         6.13 o
   2   7   5         26.69         11.72         5.36 o
   3   7   5         47.92         43.09         5.36 o
   4   7   5        343.36        355.21        14.18 o
   5   7   5         12.39          9.72         5.35 o
   6   7   5         59.41         49.90         6.64 o
   7   7   5          0.48          8.68         4.57 o
   8   7   5         27.79         24.34        15.96 o
   9   7   5          0.90         12.25        11.90 o
  -5   8   5          0.32         -2.04         9.35 o
  -4   8   5         85.68         61.58        14.27 o
  -3   8   5         14.55         23.72        10.26 o
  -2   8   5         14.04          3.11         7.42 o
  -1   8   5          8.93         -5.20        11.43 o
   0   8   5          3.01         -4.32         7.84 o
   1   8   5         57.55         52.65        11.28 o
   2   8   5         71.66         49.37        18.32 o
   3   8   5        303.06        297.62        19.19 o
   4   8   5         84.09         88.40         7.47 o
   5   8   5         25.23         23.21         6.79 o
   6   8   5        158.59        154.11        11.52 o
   7   8   5         41.13         35.57         8.41 o
   8   8   5          6.99         12.92         4.58 o
   9   8   5         14.22         33.35        13.98 o
  -4   9   5         98.49        120.19        21.20 o
  -3   9   5          0.01          0.25         8.91 o
  -2   9   5        130.13        143.17        21.09 o
  -1   9   5        131.11        107.87        18.78 o
   0   9   5         26.61          9.68        10.01 o
   1   9   5        233.34        201.58        58.61 o
   2   9   5         12.66         23.14        11.69 o
   3   9   5         43.73          1.33        11.35 o
   4   9   5          1.70          3.77         4.67 o
   5   9   5         44.01         42.42         8.97 o
   6   9   5        150.66        169.64        12.34 o
   7   9   5          0.36         -0.03         3.42 o
   8   9   5         36.39         59.19        11.28 o
  -4  10   5        110.42        121.75        21.26 o
  -3  10   5          1.69         -0.88         8.28 o
  -2  10   5         70.01         69.17        16.59 o
  -1  10   5          6.77          5.48         7.36 o
   0  10   5         25.94         19.72         7.60 o
   1  10   5         22.36         26.56        10.05 o
   2  10   5          9.26         -1.96         6.01 o
   3  10   5         79.83         83.89        22.99 o
   4  10   5         46.68         47.23        11.45 o
   5  10   5        108.40        107.52        22.46 o
   6  10   5         21.91         36.79        13.51 o
   7  10   5         13.45         16.55        10.72 o
   8  10   5         39.31         51.82        18.09 o
  -3  11   5         41.43         58.47        15.64 o
  -2  11   5         73.50        113.88        21.13 o
  -1  11   5          0.06          5.08         6.70 o
   0  11   5         93.06        105.59        38.96 o
   1  11   5        139.37        139.94        20.61 o
   2  11   5         16.52         13.10         7.33 o
   3  11   5        154.23        207.81        36.39 o
   4  11   5          1.54          1.62         8.30 o
   5  11   5         31.68         26.07        13.90 o
   6  11   5          0.74        -12.32        12.32 o
   7  11   5         18.65         18.98        13.00 o
   8  11   5         38.89         62.07        20.65 o
  -2  12   5        148.77        194.02        27.42 o
  -1  12   5          1.54          4.11        14.23 o
   0  12   5         20.32          7.14        11.74 o
   1  12   5          0.49         -8.33         8.33 o
   2  12   5         14.08         17.36         8.70 o
   3  12   5         43.74         43.48        18.73 o
   4  12   5         49.12         55.81        21.35 o
   5  12   5         55.32         69.12        17.88 o
   6  12   5         36.61          6.37         9.49 o
   7  12   5         28.28         15.03         8.95 o
   0  13   5         21.68         33.21        13.24 o
   1  13   5          0.17          7.04         5.99 o
   2  13   5         37.57         18.63        10.43 o
   3  13   5        101.90        132.90        22.48 o
   4  13   5         10.10        -10.39        10.39 o
   6  13   5         19.04         15.66        15.79 o
   7  13   5         17.04          5.65         8.60 o
   1 -13   6         35.14         32.24        10.14 o
   2 -13   6        149.69        148.00        19.32 o
   3 -13   6         22.73         26.66        11.22 o
  -3 -12   6         92.62        106.26        28.05 o
  -2 -12   6         23.64         22.93        13.71 o
  -1 -12   6        135.92        107.24        27.92 o
   0 -12   6        150.81        140.18        21.73 o
   1 -12   6         83.14         60.07        12.67 o
   2 -12   6          1.65         -0.78         4.73 o
   3 -12   6          8.52         17.38         7.77 o
  -4 -11   6          4.79         17.96        18.27 o
  -3 -11   6          9.36         12.07         8.25 o
  -2 -11   6          3.13         11.82         6.99 o
  -1 -11   6        131.28        138.55        13.29 o
   0 -11   6         15.62         14.08         9.35 o
   1 -11   6         13.01         14.36        11.99 o
   2 -11   6          0.30         11.60         5.03 o
   3 -11   6         67.60         77.94        14.80 o
   4 -11   6        136.36        165.44        21.60 o
  -5 -10   6          3.86         -7.88        10.56 o
  -4 -10   6         37.50         34.82        18.63 o
  -3 -10   6         22.30         32.87         8.80 o
  -2 -10   6          0.03         -3.37         3.37 o
  -1 -10   6         89.20         78.10         9.33 o
   0 -10   6         33.38         19.82         7.51 o
   1 -10   6        181.21        163.75        16.78 o
   2 -10   6        179.92        197.59        16.69 o
   3 -10   6         80.50        102.33        12.36 o
   4 -10   6          5.84          8.68         4.70 o
   5 -10   6         10.12         -7.45         7.45 o
  -5  -9   6         25.05         61.03        22.79 o
  -4  -9   6         71.11         77.45        22.95 o
  -3  -9   6         29.78         30.37        14.51 o
  -2  -9   6          6.10         -1.38         2.59 o
  -1  -9   6          0.15         -0.39         3.35 o
   0  -9   6         50.09         39.38         9.21 o
   1  -9   6        126.20        109.25        12.96 o
   2  -9   6        118.67        126.95        12.30 o
   3  -9   6         19.55         28.03         6.83 o
   4  -9   6          3.42         13.32        12.17 o
   5  -9   6        103.68        118.82        23.12 o
   6  -9   6         59.42         78.26        20.68 o
  -6  -8   6          8.20         26.80        17.72 o
  -5  -8   6          2.22          1.07        11.91 o
  -4  -8   6         29.02         25.47        13.42 o
  -3  -8   6         15.01          7.37         5.26 o
  -2  -8   6         63.90         68.97        10.38 o
  -1  -8   6         28.49         31.62         5.98 o
   0  -8   6          5.79          5.43         2.36 o
   1  -8   6         20.72         12.73         7.73 o
   2  -8   6         20.95         20.59         4.95 o
   3  -8   6        185.17        149.26        11.00 o
   4  -8   6        126.77        108.62        14.65 o
   5  -8   6         38.56         38.51         8.94 o
   6  -8   6         20.12          9.35        12.52 o
   7  -8   6          7.76         -9.71         9.71 o
  -6  -7   6         43.94         61.54        23.16 o
  -5  -7   6         35.97         22.98         9.12 o
  -4  -7   6         35.79         27.54        15.30 o
  -3  -7   6        164.08        132.30        34.41 o
  -2  -7   6         27.85         37.78        10.19 o
  -1  -7   6         14.94         17.74         3.61 o
   0  -7   6          2.63          6.36         2.55 o
   1  -7   6         21.38         21.69         8.01 o
   2  -7   6        231.10        225.48        14.73 o
   3  -7   6         79.10         69.24        15.67 o
   4  -7   6        259.41        251.49        17.17 o
   5  -7   6         24.55         33.59         8.05 o
   6  -7   6         13.40         22.02         7.29 o
   7  -7   6        107.18        139.12        27.30 o
   8  -7   6          8.25         -8.85         8.85 o
  -7  -6   6          0.28        -18.74        18.74 o
  -6  -6   6          6.51         -9.84        13.73 o
  -5  -6   6         51.83         91.59        24.09 o
  -4  -6   6         41.86         20.71         2.55 o
  -3  -6   6         14.23         14.44         3.78 o
  -2  -6   6         21.57         37.83         8.28 o
  -1  -6   6         46.75         48.91         4.76 o
   0  -6   6         60.51         74.84         6.75 o
   1  -6   6         28.47         30.41         4.07 o
   2  -6   6         29.14         36.72         5.15 o
   3  -6   6         14.54          9.76         2.94 o
   4  -6   6          1.63          3.95         3.18 o
   5  -6   6        182.68        152.86        15.82 o
   6  -6   6         63.01         55.01        10.54 o
   7  -6   6          7.28         21.17        12.88 o
   8  -6   6         28.11         28.77        15.19 o
  -7  -5   6          0.96         11.54         8.99 o
  -6  -5   6          0.04          0.74        11.61 o
  -5  -5   6        108.20         41.53        37.25 o
  -4  -5   6        276.74        202.28        10.84 o
  -3  -5   6         99.81         87.17         6.67 o
  -2  -5   6         18.94         14.75         2.76 o
  -1  -5   6        587.60        568.43        13.95 o
   0  -5   6          1.26         -1.28         1.81 o
   1  -5   6         20.04         18.01         3.17 o
   2  -5   6          2.10          6.19         2.00 o
   3  -5   6        134.82        151.68         8.56 o
   4  -5   6        464.65        478.85        16.35 o
   5  -5   6         24.66         23.48         4.89 o
   6  -5   6        264.40        287.40        22.89 o
   7  -5   6         19.33         17.26         7.02 o
   8  -5   6         18.69         33.50        14.78 o
  -7  -4   6         39.05         47.42        19.94 o
  -6  -4   6         31.94          1.63         8.43 o
  -5  -4   6         10.34          0.79         2.93 o
  -4  -4   6         51.95         42.22         7.41 o
  -3  -4   6        113.33        115.81         7.79 o
  -2  -4   6        122.62        118.21         7.10 o
  -1  -4   6         21.54         23.90         2.90 o
   0  -4   6         41.15         47.46         2.84 o
   1  -4   6        153.23        160.96         6.28 o
   2  -4   6         52.68         64.56         4.54 o
   3  -4   6          7.66          9.33         2.21 o
   4  -4   6         26.29         24.14         3.78 o
   5  -4   6         66.67         56.90         7.07 o
   6  -4   6          1.19         11.33         4.79 o
   7  -4   6        145.84        147.06        17.20 o
   8  -4   6         18.50          5.97         7.74 o
   9  -4   6          0.04         10.89        14.10 o
  -8  -3   6         67.41         81.10        23.75 o
  -7  -3   6          0.05          7.75        12.11 o
  -6  -3   6         71.57         70.97        14.44 o
  -5  -3   6         11.50          9.15         6.67 o
  -4  -3   6          0.03          2.44         4.49 o
  -3  -3   6        334.21        348.35        13.63 o
  -2  -3   6        937.54        952.31        23.05 o
  -1  -3   6        291.36        297.24         9.99 o
   0  -3   6          1.74          3.71         1.55 o
   1  -3   6       1221.30       1312.09        24.87 o
   2  -3   6         26.88         26.96         3.03 o
   3  -3   6        213.74        217.63         8.39 o
   4  -3   6          8.15         13.79         2.54 o
   5  -3   6        212.81        227.02        12.53 o
   6  -3   6        416.68        438.44        21.97 o
   7  -3   6          6.06          2.85         3.59 o
   8  -3   6        152.77        145.85        19.97 o
   9  -3   6          6.47         37.67        11.15 o
  -8  -2   6          2.91         35.10        18.38 o
  -7  -2   6          3.63          3.83         6.63 o
  -6  -2   6          0.18          6.35         5.11 o
  -5  -2   6        101.80         85.92        15.33 o
  -4  -2   6        232.03        230.33        15.35 o
  -3  -2   6         69.76         76.19         7.56 o
  -2  -2   6        377.19        394.62        12.23 o
  -1  -2   6        371.99        385.92        10.76 o
   0  -2   6        138.42        142.52         7.06 o
   1  -2   6          5.19          5.37         2.62 o
   2  -2   6         69.76         72.21         4.31 o
   3  -2   6        313.58        320.36         8.86 o
   4  -2   6         42.39         46.53         4.36 o
   5  -2   6          0.05          1.33         2.53 o
   6  -2   6          1.43          0.99         3.74 o
   7  -2   6         70.26         62.00         9.16 o
   8  -2   6          1.79          3.29         4.64 o
   9  -2   6         90.68         82.14        16.88 o
  -8  -1   6         85.44        134.26        31.40 o
  -7  -1   6        165.97        168.58        23.44 o
  -6  -1   6        115.38        131.36        19.64 o
  -5  -1   6          0.74         -6.89         8.06 o
  -4  -1   6        284.89        316.56        19.65 o
  -3  -1   6         86.16         70.61         9.48 o
  -2  -1   6          6.97          6.38         2.34 o
  -1  -1   6        792.28        885.01        15.90 o
   0  -1   6       1054.37       1067.51        13.15 o
   1  -1   6        523.30        564.26        14.03 o
   2  -1   6          0.74          0.54         1.59 o
   3  -1   6        907.30        938.92        22.85 o
   4  -1   6         18.00         11.20         2.13 o
   5  -1   6        323.29        345.96        11.74 o
   6  -1   6         10.74         13.40         3.08 o
   7  -1   6        161.95        153.77        13.58 o
   8  -1   6        237.28        246.55        18.54 o
   9  -1   6          3.31         19.83         6.56 o
  -7   0   6        139.38        163.77        23.49 o
  -6   0   6          0.02         -5.20         9.20 o
  -5   0   6          2.27         13.70         6.76 o
  -4   0   6          0.32          8.21         7.45 o
  -3   0   6        274.88        259.49        14.52 o
  -2   0   6       1044.50       1071.10        20.03 o
  -1   0   6        177.78        204.12         8.34 o
   0   0   6       1647.00       1794.85        19.76 o
   1   0   6        767.51        811.74        15.24 o
   2   0   6         27.57         24.92         5.14 o
   3   0   6          0.93         -1.45         2.13 o
   4   0   6        115.25        118.23         6.50 o
   5   0   6        251.13        232.75        12.23 o
   6   0   6         12.37          9.90         6.06 o
   7   0   6          0.13         -3.41         3.41 o
   8   0   6          1.39         -5.93         7.66 o
   9   0   6         47.27         39.17        15.15 o
  10   0   6          1.30         -1.67         5.38 o
  -7   1   6          1.60         -4.04         8.22 o
  -6   1   6        206.73        248.88        27.32 o
  -5   1   6        501.65        591.54        39.01 o
  -4   1   6        113.40        108.01        30.50 o
  -3   1   6         11.27         14.46         4.16 o
  -2   1   6        978.93       1076.37        21.38 o
  -1   1   6        150.21        182.27         8.31 o
   0   1   6          4.94          6.77         1.91 o
   1   1   6       1091.10       1181.78        18.52 o
   2   1   6        439.18        441.29        25.73 o
   3   1   6        143.21        141.26         9.46 o
   4   1   6         16.78         16.98         2.22 o
   5   1   6        276.40        261.29        11.79 o
   6   1   6          1.06         -2.68         4.61 o
   7   1   6        255.54        252.16        18.47 o
   8   1   6          6.29          0.33         7.21 o
   9   1   6         90.31         69.05        13.06 o
  -7   2   6          1.92         17.53         8.72 o
  -6   2   6         83.63         83.47        16.23 o
  -5   2   6        285.48        305.57        29.00 o
  -4   2   6          7.92          4.08         3.86 o
  -3   2   6          0.17         -2.06         2.06 o
  -2   2   6         22.87         19.29         3.43 o
  -1   2   6        619.58        667.09        16.79 o
   0   2   6       2159.48       2348.95        29.32 o
   1   2   6        284.12        308.24        11.79 o
   2   2   6       2325.46       2336.79       118.09 o
   3   2   6        283.10        274.47        11.52 o
   4   2   6         13.62         13.00         2.12 o
   5   2   6          8.12          8.44         2.13 o
   6   2   6        102.71         87.33         8.35 o
   7   2   6        131.90        115.39        10.60 o
   8   2   6          2.15          2.63         9.00 o
   9   2   6          0.01         -7.94        12.66 o
  -7   3   6         58.84         39.91        13.31 o
  -6   3   6        138.24        149.00        22.17 o
  -5   3   6          7.02          9.25         6.80 o
  -4   3   6        497.03        493.00        21.98 o
  -3   3   6       1042.40       1025.81        30.67 o
  -2   3   6         25.60         25.26         4.08 o
  -1   3   6         31.44         40.43         4.16 o
   0   3   6       1469.15       1712.77        27.18 o
   1   3   6        265.61        309.89        14.55 o
   2   3   6         48.43         50.84         4.38 o
   3   3   6        726.38        821.78        29.47 o
   4   3   6         96.65        101.37         5.53 o
   5   3   6         11.56          5.50         2.22 o
   6   3   6          6.25          5.56         2.69 o
   7   3   6         58.59         51.03         7.33 o
   8   3   6          0.67         -4.24        14.94 o
   9   3   6        125.40        117.10        15.19 o
  -6   4   6        100.63        117.61        19.09 o
  -5   4   6          0.25          8.32         6.06 o
  -4   4   6        138.32        134.33        12.40 o
  -3   4   6        555.60        559.39        24.30 o
  -2   4   6          4.89          3.03         3.86 o
  -1   4   6         20.74         18.51         3.82 o
   0   4   6         53.07         47.13         4.64 o
   1   4   6        581.26        599.84        17.97 o
   2   4   6       1742.18       1842.03        35.12 o
   3   4   6        212.36        194.75        17.11 o
   4   4   6       1239.71       1375.37        38.42 o
   5   4   6         61.69         51.43         5.00 o
   6   4   6         12.71         14.93         3.08 o
   7   4   6         12.67          9.04         3.24 o
   8   4   6         43.90         39.54         8.01 o
   9   4   6         47.51         51.77        14.09 o
  -6   5   6          7.47         12.97         8.51 o
  -5   5   6         39.93         40.96        12.48 o
  -4   5   6        151.75        109.37        18.07 o
  -3   5   6         75.41         72.40        10.77 o
  -2   5   6       1078.85       1110.71        34.79 o
  -1   5   6       1330.43       1363.49        29.07 o
   0   5   6          3.83          4.63         2.77 o
   1   5   6         12.90         13.16         3.07 o
   2   5   6        692.33        767.92        18.56 o
   3   5   6        169.32        162.38        13.13 o
   4   5   6         50.08         43.21         5.03 o
   5   5   6        325.96        333.98        16.64 o
   6   5   6          3.62          4.77         2.83 o
   7   5   6          1.15         -0.02         2.70 o
   8   5   6          1.03          8.59         3.76 o
   9   5   6          8.68          3.01         4.80 o
  -6   6   6         30.83         32.43        12.14 o
  -5   6   6         49.22         29.51        10.46 o
  -4   6   6        150.54        149.61        21.00 o
  -3   6   6          4.14          2.66         6.66 o
  -2   6   6        266.06        241.52        24.67 o
  -1   6   6        720.32        772.18        40.43 o
   0   6   6          4.07         11.13         4.09 o
   1   6   6         64.03         55.47         6.22 o
   2   6   6         17.98         16.86         3.76 o
   3   6   6        215.55        181.66        14.49 o
   4   6   6        606.16        641.41        21.39 o
   5   6   6        110.49        114.06         9.94 o
   6   6   6        405.13        432.87        17.17 o
   7   6   6         14.97         10.60         5.20 o
   8   6   6         12.34         13.95         6.18 o
   9   6   6         12.20         11.55         7.09 o
  -5   7   6          1.90         21.31         9.55 o
  -4   7   6          5.02         12.13        16.80 o
  -3   7   6         12.38          7.05         8.81 o
  -2   7   6         73.92         63.62        15.39 o
  -1   7   6        195.95        162.26        24.08 o
   0   7   6       1446.01       1412.09        42.71 o
   1   7   6       1066.27       1084.99        36.03 o
   2   7   6         12.60          4.80         3.62 o
   3   7   6          1.28          1.68         2.66 o
   4   7   6        112.64        104.10         8.22 o
   5   7   6         46.85         41.90         8.90 o
   6   7   6         10.52         10.62         4.52 o
   7   7   6        170.55        179.55        17.19 o
   8   7   6          0.04         -0.73         3.42 o
  -5   8   6          1.90          3.27        13.33 o
  -4   8   6          3.62         -1.69         7.23 o
  -3   8   6         64.49         52.06        13.97 o
  -2   8   6        115.14         73.15        15.08 o
  -1   8   6         25.55         17.50        15.01 o
   0   8   6        423.11        334.23        47.14 o
   1   8   6        526.37        541.63        32.41 o
   2   8   6         30.43         28.33         6.47 o
   3   8   6         53.93         48.52         8.44 o
   4   8   6          1.01         -2.94         2.94 o
   5   8   6         61.95         40.56         5.37 o
   6   8   6        143.55        150.46        12.11 o
   7   8   6         51.92         49.98         9.56 o
   8   8   6        101.03        118.08        15.44 o
  -4   9   6         91.24         92.47        28.69 o
  -3   9   6         17.16         25.20        12.67 o
  -2   9   6          0.58          3.48         8.51 o
  -1   9   6          0.80          1.10        10.52 o
   0   9   6          5.23          3.55        10.76 o
   1   9   6        288.32        289.16        82.48 o
   2   9   6       1240.05       1206.67       244.62 o
   3   9   6        516.37        514.51        54.87 o
   4   9   6         15.46          9.41         4.08 o
   5   9   6          0.36         -2.84         4.69 o
   6   9   6          3.76         -0.60         2.68 o
   7   9   6         19.56         24.40         7.77 o
   8   9   6          3.03          9.15         4.97 o
  -3  10   6          2.54         18.59        14.72 o
  -2  10   6          9.64         17.83         8.68 o
  -1  10   6         65.18         47.39        13.45 o
   0  10   6         55.76         39.25        22.51 o
   1  10   6         33.45         34.02        11.57 o
   2  10   6        424.15        434.10        34.40 o
   3  10   6        278.43        290.32        40.41 o
   4  10   6         48.61         40.65        15.83 o
   5  10   6         49.08         77.26        19.81 o
   6  10   6          0.75         10.81         8.20 o
   7  10   6         18.95         24.72         7.68 o
  -2  11   6        115.26        136.38        21.96 o
  -1  11   6         41.74         48.39        13.72 o
   0  11   6          0.23          8.75         9.42 o
   1  11   6          2.05          0.59         6.02 o
   2  11   6          1.76         -7.48         7.68 o
   3  11   6        206.13        232.50        25.95 o
   4  11   6        681.53        753.38        69.60 o
   5  11   6        168.40        222.92        25.18 o
   6  11   6         13.82         16.42        10.02 o
   7  11   6          1.43         -8.56         8.56 o
  -1  12   6          2.29         14.92        10.01 o
   0  12   6         42.79         14.85        21.20 o
   1  12   6         48.45         39.86        11.48 o
   2  12   6         21.34         22.74         9.93 o
   3  12   6         22.00         14.26        12.83 o
   4  12   6        277.12        281.57        44.18 o
   5  12   6        117.25        117.60        30.31 o
   6  12   6         36.82         32.19        14.65 o
   7  12   6         26.46         -7.15         7.87 o
   0  13   6         71.29         82.21        25.36 o
   1  13   6         53.44         61.99        15.48 o
   2  13   6          0.02         11.59        25.09 o
   3  13   6          3.71          8.38         9.04 o
   4  13   6          4.88         11.13        14.03 o
   1 -13   7         77.79         79.34        13.57 o
   2 -13   7          1.41         -9.11         9.16 o
  -2 -12   7          2.15         15.85        17.86 o
  -1 -12   7          0.87          1.71        12.63 o
   0 -12   7          0.37         -6.53         6.53 o
   1 -12   7         67.88         45.77        15.65 o
   2 -12   7          0.63         -6.80         6.80 o
   3 -12   7         81.42         69.98        19.40 o
  -3 -11   7          1.30          7.55        10.01 o
  -2 -11   7        107.75         78.55        22.50 o
  -1 -11   7          7.71          4.24        15.52 o
   0 -11   7          7.18         -0.21         5.09 o
   1 -11   7         28.55         29.35        12.25 o
   2 -11   7         52.36         50.08        11.74 o
   3 -11   7        130.02        117.52        23.54 o
  -4 -10   7         65.26         45.57        22.15 o
  -3 -10   7         11.66         22.66         8.17 o
  -2 -10   7        120.21        150.18        17.93 o
  -1 -10   7        213.85        217.92        18.32 o
   0 -10   7         34.88         38.62         6.59 o
   1 -10   7          1.05         -6.46        10.57 o
   2 -10   7          0.40         -3.07         5.04 o
   3 -10   7         83.12         72.75        13.45 o
   4 -10   7          7.05         16.05         9.11 o
  -5  -9   7        116.95        105.56        28.56 o
  -4  -9   7          1.78         -4.47        10.08 o
  -3  -9   7          4.62         25.51        14.44 o
  -2  -9   7          1.94          3.24         7.06 o
  -1  -9   7         12.49          4.35         6.26 o
   0  -9   7        228.78        219.19        15.43 o
   1  -9   7          0.27         -1.43         4.58 o
   2  -9   7         12.66          7.86         3.73 o
   3  -9   7         34.92         40.61         8.95 o
   4  -9   7        107.50        111.72        25.47 o
   5  -9   7        130.40        165.35        32.46 o
  -5  -8   7          5.94          9.98         8.56 o
  -4  -8   7         18.60          2.78         9.02 o
  -3  -8   7        232.42        255.99        38.09 o
  -2  -8   7        164.87        172.26        13.17 o
  -1  -8   7         28.82         22.60         3.80 o
   0  -8   7        151.77        152.02        11.83 o
   1  -8   7        491.58        528.13        25.87 o
   2  -8   7         83.20        105.80        10.50 o
   3  -8   7          4.56          1.16         3.67 o
   4  -8   7         14.92          8.10         6.31 o
   5  -8   7         52.19         51.17         8.68 o
   6  -8   7         11.39         56.88        19.72 o
  -6  -7   7          0.58        -13.28        16.12 o
  -5  -7   7          2.71         15.71        13.33 o
  -4  -7   7         17.82         11.64        13.51 o
  -3  -7   7        250.91        261.77        20.89 o
  -2  -7   7          0.40         -1.69         7.04 o
  -1  -7   7         11.92         10.78         3.04 o
   0  -7   7          1.99          5.85         3.03 o
   1  -7   7         25.77         21.03         4.45 o
   2  -7   7        337.74        337.70        17.13 o
   3  -7   7          1.55         -0.77         2.44 o
   4  -7   7          4.34          5.77         2.94 o
   5  -7   7         25.29         23.46         6.66 o
   6  -7   7        119.57        120.83        16.92 o
  -6  -6   7         30.23         32.06        17.45 o
  -5  -6   7        137.10        163.04        33.22 o
  -4  -6   7         25.93         25.35        16.38 o
  -3  -6   7          0.23         -2.54         2.54 o
  -2  -6   7         14.35          6.43         9.63 o
  -1  -6   7        279.82        310.03        11.41 o
   0  -6   7        157.90        150.34         7.23 o
   1  -6   7         38.70         39.35         4.91 o
   2  -6   7        131.77        122.74        11.66 o
   3  -6   7        664.68        635.99        17.76 o
   4  -6   7         80.92         80.24         7.75 o
   5  -6   7          4.61         -3.63         4.49 o
   6  -6   7         44.04         35.67         7.23 o
   7  -6   7         10.81         24.30        10.33 o
   8  -6   7          8.81         14.05         9.84 o
  -6  -5   7         99.47         77.96        23.84 o
  -5  -5   7          2.21         -6.74        13.34 o
  -4  -5   7          0.37          8.02         2.96 o
  -3  -5   7          3.26          1.13         2.72 o
  -2  -5   7         44.76         41.45         4.90 o
  -1  -5   7        377.68        380.40        11.66 o
   0  -5   7         32.08         32.82         2.60 o
   1  -5   7         32.09         24.54         3.51 o
   2  -5   7          0.30          5.81         3.74 o
   3  -5   7         22.12         20.59         3.06 o
   4  -5   7        269.61        256.02        11.42 o
   5  -5   7          8.74          9.99         7.93 o
   6  -5   7          0.06         -1.12         3.19 o
   7  -5   7         13.82         13.98        17.97 o
   8  -5   7         86.46        103.67        23.35 o
  -7  -4   7          0.31         -8.85        13.44 o
  -6  -4   7        189.31        242.10        38.59 o
  -5  -4   7         23.96         30.95        16.07 o
  -4  -4   7        108.32         95.71        21.90 o
  -3  -4   7        265.64        256.46        15.00 o
  -2  -4   7          0.73          2.08         3.73 o
  -1  -4   7         12.20         15.67         3.09 o
   0  -4   7          6.59         12.36         2.51 o
   1  -4   7        176.34        174.16        10.21 o
   2  -4   7         20.88         17.34         3.44 o
   3  -4   7         39.65         36.21         5.21 o
   4  -4   7         79.68         74.14         5.80 o
   5  -4   7        484.91        464.14        15.75 o
   6  -4   7         41.46         30.79         5.58 o
   7  -4   7          1.85          6.11         7.12 o
   8  -4   7         59.26         62.43        20.63 o
   9  -4   7          0.04          8.59         8.15 o
  -7  -3   7          1.55         -5.03         7.57 o
  -6  -3   7         35.46         32.59        10.41 o
  -5  -3   7          4.03         -0.18        10.86 o
  -4  -3   7        291.90        300.13        18.88 o
  -3  -3   7         13.52          9.99         2.89 o
  -2  -3   7         12.29         11.10         3.13 o
  -1  -3   7          2.67          1.72         1.50 o
   0  -3   7         91.38         97.71         6.60 o
   1  -3   7        384.40        381.36        11.06 o
   2  -3   7        148.06        139.46        10.36 o
   3  -3   7         10.47          7.13         1.54 o
   4  -3   7          7.59          7.56         2.35 o
   5  -3   7         16.58         13.45         3.77 o
   6  -3   7        125.84        122.39        11.35 o
   7  -3   7         12.80         16.54         5.27 o
   8  -3   7          0.17          3.90         4.33 o
   9  -3   7          6.39         -7.94         8.26 o
  -7  -2   7          3.53         20.32         7.10 o
  -6  -2   7        135.11        157.14        24.92 o
  -5  -2   7          1.54          5.56         7.33 o
  -4  -2   7        438.58        484.60        21.51 o
  -3  -2   7         19.63         20.64         3.01 o
  -2  -2   7        314.43        346.21        11.81 o
  -1  -2   7        488.78        514.09        12.91 o
   0  -2   7         41.30         32.83         4.87 o
   1  -2   7        140.77        156.40         6.97 o
   2  -2   7          0.69          1.52         1.35 o
   3  -2   7         67.26         65.75         6.42 o
   4  -2   7          0.01          0.88         1.45 o
   5  -2   7         29.96         26.33         4.79 o
   6  -2   7         38.01         28.31         5.34 o
   7  -2   7        257.65        276.17        17.69 o
   8  -2   7         14.77         11.27         7.50 o
   9  -2   7          1.21          2.59         9.58 o
  -7  -1   7         41.91         47.08        13.64 o
  -6  -1   7         66.02         80.31        16.05 o
  -5  -1   7          0.28         -6.50         6.50 o
  -4  -1   7         59.14         37.10        10.93 o
  -3  -1   7          0.06         -2.55         4.38 o
  -2  -1   7        675.50        714.73        15.84 o
  -1  -1   7         47.94         51.26         4.04 o
   0  -1   7         76.79         87.83         4.07 o
   1  -1   7          0.26         -0.25         1.72 o
   2  -1   7         74.59         66.78         5.71 o
   3  -1   7        175.17        159.07         8.76 o
   4  -1   7        197.93        206.52        10.15 o
   5  -1   7          2.73         -2.46         4.52 o
   6  -1   7          4.21          4.51         2.61 o
   7  -1   7         10.60          3.51         5.63 o
   8  -1   7         61.67         50.10        11.14 o
   9  -1   7         11.42        -11.24        11.24 o
  -7   0   7         70.92         77.24        18.63 o
  -6   0   7         13.85          3.68         7.58 o
  -5   0   7          0.33          8.04         8.72 o
  -4   0   7        405.25        444.01        31.19 o
  -3   0   7          2.27         -3.45         3.45 o
  -2   0   7        554.18        589.45        15.72 o
  -1   0   7          4.22          5.17         1.75 o
   0   0   7        510.01        540.48        11.48 o
   1   0   7        400.11        440.06         9.52 o
   2   0   7         86.11         77.54         7.06 o
   3   0   7        315.73        327.26        14.72 o
   4   0   7          1.17         -1.49         1.49 o
   5   0   7         14.73         10.46         3.36 o
   6   0   7          1.30          0.72         6.16 o
   7   0   7          4.43         -7.74         7.74 o
   8   0   7         24.79         30.44        13.92 o
   9   0   7        117.74         91.01        21.33 o
  10   0   7          5.61          2.01         7.16 o
  -7   1   7        368.25        426.91        38.02 o
  -6   1   7          1.13          1.34         9.52 o
  -5   1   7        128.55        136.71        19.44 o
  -4   1   7         75.45         58.14        12.44 o
  -3   1   7          2.54          8.03         5.17 o
  -2   1   7         50.44         61.78         5.60 o
  -1   1   7         14.36         15.68         2.94 o
   0   1   7        948.61       1063.41        17.78 o
   1   1   7         15.72         21.71         2.77 o
   2   1   7        316.58        304.38        33.76 o
   3   1   7          5.77          9.84         4.48 o
   4   1   7          7.05          4.07         2.92 o
   5   1   7         39.85         39.67         3.70 o
   6   1   7         93.89         88.40         7.55 o
   7   1   7         18.17         17.14         9.05 o
   8   1   7          0.36         -5.61         5.61 o
   9   1   7          3.12          7.54         7.79 o
  -7   2   7          3.24         -6.79        11.91 o
  -6   2   7        419.10        491.68        39.35 o
  -5   2   7        143.52        173.44        22.56 o
  -4   2   7         59.10         47.32        10.57 o
  -3   2   7          2.04          0.77         3.69 o
  -2   2   7        693.82        700.87        23.42 o
  -1   2   7          7.73          6.94         2.89 o
   0   2   7        241.60        245.97        10.03 o
   1   2   7          0.01          3.78         2.25 o
   2   2   7        362.85        393.95        14.33 o
   3   2   7        112.65        130.69         7.62 o
   4   2   7         43.83         51.97         4.89 o
   5   2   7        188.87        174.28         8.49 o
   6   2   7          0.68         -2.49         2.49 o
   7   2   7          5.02          6.67         3.01 o
   8   2   7          0.33         -5.90         5.90 o
   9   2   7          0.08         -0.04         4.87 o
  -6   3   7        204.69        202.73        25.85 o
  -5   3   7        679.21        758.94        45.59 o
  -4   3   7         46.07         46.17         6.79 o
  -3   3   7        257.87        254.01        15.87 o
  -2   3   7         16.74          8.47         2.54 o
  -1   3   7         42.20         36.45         4.90 o
   0   3   7          3.32          8.44         2.63 o
   1   3   7         54.44         41.82         4.90 o
   2   3   7        406.14        428.68        17.01 o
   3   3   7         40.05         44.42         6.48 o
   4   3   7        412.21        422.91        10.41 o
   5   3   7          9.70          9.32         2.45 o
   6   3   7          0.12         -0.47         2.10 o
   7   3   7         12.45         29.33         6.61 o
   8   3   7         16.09         28.01         7.25 o
   9   3   7         25.22         21.44        10.76 o
  -6   4   7         42.27         52.35        14.61 o
  -5   4   7         10.24          6.27         6.36 o
  -4   4   7        958.04        923.34        73.26 o
  -3   4   7        204.53        226.95        15.89 o
  -2   4   7        127.68        139.95        12.03 o
  -1   4   7          2.96          4.04         2.83 o
   0   4   7        540.18        552.92        17.45 o
   1   4   7          2.68          1.12         3.38 o
   2   4   7         12.13          8.68         2.71 o
   3   4   7          7.26          6.26         2.28 o
   4   4   7        124.30        140.44         9.52 o
   5   4   7         30.61         24.70         3.60 o
   6   4   7          4.54          9.53         2.70 o
   7   4   7        128.92        117.13        11.26 o
   8   4   7          1.99          3.62         5.65 o
   9   4   7          4.47         -6.90         6.90 o
  -6   5   7         10.01          5.55         7.89 o
  -5   5   7         10.75          1.87        14.71 o
  -4   5   7        463.30        477.08        36.41 o
  -3   5   7        830.88        817.32        53.88 o
  -2   5   7        159.96        160.56        13.48 o
  -1   5   7        372.45        389.12        17.96 o
   0   5   7         26.12         21.39         4.06 o
   1   5   7         68.92         53.17         6.47 o
   2   5   7         15.07         13.98         3.51 o
   3   5   7         47.83         46.44         5.21 o
   4   5   7         70.15         74.28         7.51 o
   5   5   7         16.33         15.55         4.66 o
   6   5   7        314.93        354.99        15.44 o
   7   5   7          2.00         -1.43         2.89 o
   8   5   7          3.22          0.02         2.99 o
   9   5   7          3.18          6.78         6.17 o
  -5   6   7          1.51         -8.28         9.48 o
  -4   6   7         56.61         63.92        14.15 o
  -3   6   7          6.40          7.44         7.38 o
  -2   6   7       1506.11       1544.03        60.77 o
  -1   6   7        173.02        191.01        20.74 o
   0   6   7        136.92        144.82        17.38 o
   1   6   7         18.46         10.20         4.12 o
   2   6   7        214.24        224.20        13.10 o
   3   6   7          0.01         -2.27         2.38 o
   4   6   7         14.76         14.57         4.08 o
   5   6   7          2.88          2.34         3.75 o
   6   6   7         39.35         38.97         5.25 o
   7   6   7         15.10          7.63         3.20 o
   8   6   7          0.00          7.09         7.69 o
   9   6   7         80.17         79.04        18.13 o
  -5   7   7         29.60         42.16        15.76 o
  -4   7   7         45.33         37.04        12.11 o
  -3   7   7         22.66         14.46         6.79 o
  -2   7   7        678.89        716.90        55.59 o
  -1   7   7        640.14        611.24        38.04 o
   0   7   7        195.33        182.18        15.63 o
   1   7   7        347.24        353.26        27.60 o
   2   7   7         79.85         78.45         8.67 o
   3   7   7         39.46         28.48         4.55 o
   4   7   7         23.43         23.25         4.77 o
   5   7   7         36.13         39.93         6.35 o
   6   7   7         16.18         11.23         3.98 o
   7   7   7          1.77          2.62         3.26 o
   8   7   7        176.50        263.05        31.61 o
   9   7   7          0.11          8.58         7.44 o
  -4   8   7          0.41         -0.92         8.61 o
  -3   8   7          6.26          8.44         7.13 o
  -2   8   7         56.20         67.72        13.92 o
  -1   8   7          1.68          7.15        11.30 o
   0   8   7       1365.71       1401.63        58.27 o
   1   8   7         85.98         92.81        14.63 o
   2   8   7         65.21         57.86         8.04 o
   3   8   7         40.52         38.71         5.40 o
   4   8   7         46.58         32.03         5.49 o
   5   8   7          0.86          5.67         5.25 o
   6   8   7         12.57          8.56         3.02 o
   7   8   7          0.15          4.25         3.59 o
   8   8   7         15.02          3.05         5.52 o
  -4   9   7          2.15          2.00         7.46 o
  -3   9   7         52.34         71.71        16.87 o
  -2   9   7         65.19         50.78        12.37 o
  -1   9   7         21.44          8.42        12.48 o
   0   9   7        530.98        531.91        37.61 o
   1   9   7        308.26        276.25        26.22 o
   2   9   7        103.36         92.88        16.24 o
   3   9   7        217.46        207.13        15.79 o
   4   9   7         67.06         58.80         7.97 o
   5   9   7         13.66          8.30        15.25 o
   6   9   7          5.73          4.14         2.86 o
   7   9   7         25.88         37.96         8.87 o
   8   9   7          4.83          5.41         5.70 o
  -3  10   7          2.49          9.79         8.37 o
  -2  10   7         11.19          4.67        14.97 o
  -1  10   7         12.29         18.85         9.84 o
   0  10   7         39.87         36.89        10.21 o
   1  10   7          1.71         12.94         7.61 o
   2  10   7        743.22        780.25        46.62 o
   3  10   7         17.38         25.70        10.93 o
   4  10   7          7.96          7.77         9.79 o
   5  10   7         30.06         43.79        10.91 o
   6  10   7          3.97          4.04         8.52 o
   7  10   7          0.69          3.06         8.27 o
   8  10   7          2.06          7.26         6.04 o
  -2  11   7          3.13         11.83        12.54 o
  -1  11   7         56.70         66.50        30.44 o
   0  11   7         36.41         50.07        12.62 o
   1  11   7         16.22          2.00         7.03 o
   2  11   7        243.18        265.86        28.45 o
   3  11   7         82.70         74.05        15.29 o
   4  11   7         22.95         48.44        21.07 o
   5  11   7        128.19        120.53        27.54 o
   6  11   7         35.48         31.08        14.18 o
  -1  12   7          0.00         16.45        10.97 o
   0  12   7         29.26         28.54        22.13 o
   1  12   7         11.52         25.72        10.80 o
   2  12   7         21.34          4.04         7.84 o
   3  12   7          0.08         -6.46         6.46 o
   4  12   7        279.72        330.65        34.55 o
   5  12   7          1.07          5.29        11.52 o
   1  13   7         41.29         39.31        18.52 o
   2  13   7         11.65         23.37        12.18 o
   3  13   7          5.87         31.72        14.78 o
   4  13   7         68.28        110.82        27.44 o
   1 -13   8          0.49         -1.24         6.34 o
  -1 -12   8          4.85        -14.42        14.42 o
   1 -12   8          4.27          2.43         6.46 o
   2 -12   8         95.22         94.34        21.82 o
  -3 -11   8         27.77         48.59        20.00 o
  -2 -11   8          0.98         -8.54        17.84 o
  -1 -11   8         29.83         40.38         9.93 o
   0 -11   8          5.50         18.63         7.91 o
   1 -11   8          6.24         -0.90         4.85 o
   2 -11   8          2.45         -1.98         6.20 o
   3 -11   8         18.69         10.65         6.72 o
  -4 -10   8         10.35         -2.46         9.57 o
  -3 -10   8        118.59        149.37        32.82 o
  -2 -10   8         14.24         11.36        12.65 o
  -1 -10   8         55.72         59.49        11.03 o
   0 -10   8        113.65        132.85        17.05 o
   1 -10   8         10.20         12.78         7.38 o
   2 -10   8         73.86         74.54        25.16 o
   3 -10   8         23.42         17.85        10.92 o
   4 -10   8         99.49        138.45        29.91 o
  -4  -9   8        200.66        244.76        42.97 o
  -3  -9   8        106.78        138.54        32.42 o
  -2  -9   8         77.80         98.12        26.16 o
  -1  -9   8         35.26         42.09        10.04 o
   0  -9   8          0.06         -0.70         6.48 o
   1  -9   8         77.63         66.35        16.97 o
   2  -9   8          0.06          3.46         9.11 o
   3  -9   8         19.34         11.45         6.15 o
   4  -9   8          0.00          4.99         9.33 o
   5  -9   8         66.35         73.69        20.87 o
  -5  -8   8          9.14          5.91        11.84 o
  -4  -8   8         19.91         21.54        18.14 o
  -3  -8   8         16.73         32.10        14.67 o
  -2  -8   8         55.88         61.12        13.70 o
  -1  -8   8        174.55        168.28        16.59 o
   0  -8   8         37.47         30.69         5.00 o
   1  -8   8         56.89         51.29         6.50 o
   2  -8   8        120.59        136.03        11.14 o
   3  -8   8         16.53         14.58         5.97 o
   4  -8   8         97.06         95.05        14.17 o
   5  -8   8         58.19        106.63        25.20 o
  -5  -7   8         35.34         52.87        21.74 o
  -4  -7   8        204.67        211.28        36.67 o
  -3  -7   8         22.38         16.75         9.38 o
  -2  -7   8        475.74        560.15        53.03 o
  -1  -7   8        307.49        350.84        13.35 o
   0  -7   8        290.17        324.88        14.89 o
   1  -7   8         38.10         26.81         4.29 o
   2  -7   8          0.37         -1.95         2.73 o
   3  -7   8        120.17        107.52         9.81 o
   4  -7   8          2.34         -0.12         4.05 o
   5  -7   8         24.37         12.48         7.90 o
   6  -7   8          0.70         13.90        13.09 o
  -6  -6   8         12.51          4.26        11.43 o
  -5  -6   8          1.17         -8.84         8.84 o
  -4  -6   8          1.13        -14.22        14.22 o
  -3  -6   8         42.71         35.71         5.47 o
  -2  -6   8         38.93         33.87         4.55 o
  -1  -6   8        121.47        125.10         8.06 o
   0  -6   8        114.29        102.23         4.72 o
   1  -6   8        172.15        166.98        13.17 o
   2  -6   8         64.45         57.93         5.61 o
   3  -6   8         47.11         44.65         5.08 o
   4  -6   8        104.91        107.33        12.01 o
   5  -6   8         18.91         25.09         6.37 o
   6  -6   8         73.35         62.59        11.67 o
  -6  -5   8         52.06         39.90        19.09 o
  -5  -5   8         10.09          3.91         7.04 o
  -4  -5   8        116.35         99.89        29.17 o
  -3  -5   8         49.72         46.27         7.22 o
  -2  -5   8        355.32        389.95        14.95 o
  -1  -5   8         89.44         93.55         6.16 o
   0  -5   8        751.05        782.10        20.46 o
   1  -5   8        519.81        520.61        16.44 o
   2  -5   8        465.13        516.62        27.44 o
   3  -5   8         29.66         16.32         2.58 o
   4  -5   8          2.63          4.78         2.27 o
   5  -5   8        104.00         91.86         8.67 o
   6  -5   8          1.70         -0.88         4.68 o
   7  -5   8         14.61          6.15         5.97 o
  -6  -4   8          6.15         -7.45         7.77 o
  -5  -4   8         33.62         37.22        16.34 o
  -4  -4   8         16.47         29.41         8.37 o
  -3  -4   8         14.52         15.50         2.67 o
  -2  -4   8         27.05         23.34         3.89 o
  -1  -4   8        159.02        167.88         7.95 o
   0  -4   8         36.60         32.62         3.85 o
   1  -4   8        225.10        227.58        10.29 o
   2  -4   8         54.68         44.70         5.85 o
   3  -4   8        111.85        110.03         6.89 o
   4  -4   8        107.48        107.12         6.35 o
   5  -4   8         33.64         31.34         3.93 o
   6  -4   8         92.55         99.31        13.77 o
   7  -4   8         11.90          4.08         6.17 o
   8  -4   8         30.83         38.09        11.01 o
  -7  -3   8         33.44         12.95         9.63 o
  -6  -3   8         33.78         31.28        10.22 o
  -5  -3   8         40.54         29.68         8.35 o
  -4  -3   8         28.17         33.05         7.11 o
  -3  -3   8          0.54         -2.04         2.04 o
  -2  -3   8        254.46        299.63        14.15 o
  -1  -3   8         65.98         67.21         5.11 o
   0  -3   8        391.86        392.36        15.41 o
   1  -3   8        189.69        202.76         8.49 o
   2  -3   8        622.54        666.08        21.09 o
   3  -3   8        466.16        428.31         8.70 o
   4  -3   8        387.47        374.83        15.41 o
   5  -3   8         39.53         28.44         3.40 o
   6  -3   8          8.90          2.79         2.45 o
   7  -3   8         57.12         36.70         9.42 o
   8  -3   8          0.07          0.71        16.05 o
   9  -3   8          5.00          2.28         6.11 o
  -7  -2   8         25.97         -0.43         8.39 o
  -6  -2   8         32.63         67.91        12.28 o
  -5  -2   8         10.97          9.28         7.84 o
  -4  -2   8          0.48         -3.51         4.63 o
  -3  -2   8         82.51         90.43         6.01 o
  -2  -2   8          3.84          2.83         1.62 o
  -1  -2   8        117.01        109.06         6.27 o
   0  -2   8        162.51        169.45        11.58 o
   1  -2   8        470.05        515.92        14.23 o
   2  -2   8         28.38         21.31         2.47 o
   3  -2   8        241.60        244.05         9.67 o
   4  -2   8          2.70          1.70         2.31 o
   5  -2   8         40.61         30.48         7.66 o
   6  -2   8        130.59        102.02        19.14 o
   7  -2   8         24.44         24.41         8.83 o
   8  -2   8         71.45         66.71        19.11 o
   9  -2   8          5.76          0.34         5.60 o
  -7  -1   8          0.12        -12.25        12.25 o
  -6  -1   8         27.01         21.22         9.11 o
  -5  -1   8         69.78         74.59        24.68 o
  -4  -1   8         18.14         25.44         8.24 o
  -3  -1   8        104.29         99.05         6.50 o
  -2  -1   8          1.24          0.51         1.69 o
  -1  -1   8         37.79         39.52         3.81 o
   0  -1   8        476.48        499.62        14.32 o
   1  -1   8         62.23         55.66         5.00 o
   2  -1   8        323.99        327.78        47.49 o
   3  -1   8        146.73        132.53         6.21 o
   4  -1   8        214.24        210.35         9.41 o
   5  -1   8        278.10        301.53        14.64 o
   6  -1   8        167.99        143.24        23.48 o
   7  -1   8         36.53         49.52        15.54 o
   8  -1   8         14.26         17.59         9.91 o
   9  -1   8         23.16          8.40         5.91 o
  -7   0   8         14.92         10.44        11.97 o
  -6   0   8        674.70        825.05        50.10 o
  -5   0   8        135.85        149.23        19.90 o
  -4   0   8        139.93        153.36        20.92 o
  -3   0   8         11.73          4.57         3.96 o
  -2   0   8          8.33          5.33         2.79 o
  -1   0   8        155.48        169.87         7.70 o
   0   0   8         41.73         39.82         3.30 o
   1   0   8        308.53        314.11         8.72 o
   2   0   8        234.97        255.26         9.98 o
   3   0   8        566.15        609.62        18.28 o
   4   0   8         26.04         23.45         6.56 o
   5   0   8        180.24        170.82         9.31 o
   6   0   8         65.60         54.56        16.27 o
   7   0   8          1.75          4.06         5.41 o
   8   0   8         73.66         54.62        17.13 o
   9   0   8         16.35         12.68         8.91 o
  -7   1   8          1.41          1.17         9.25 o
  -6   1   8        308.25        356.33        33.23 o
  -5   1   8         19.47         29.98        11.08 o
  -4   1   8         43.40         51.23        11.12 o
  -3   1   8        109.50        110.54        11.87 o
  -2   1   8          0.24          1.15         2.07 o
  -1   1   8        225.85        223.34        10.12 o
   0   1   8          6.45          9.38         2.11 o
   1   1   8        179.75        181.18         7.16 o
   2   1   8        529.86        556.88        15.61 o
   3   1   8          8.11          3.94         2.50 o
   4   1   8        190.05        192.75        18.58 o
   5   1   8         38.23         29.92         2.77 o
   6   1   8         28.64         21.66         3.66 o
   7   1   8        113.62        112.97        12.98 o
   8   1   8         36.95         23.34        12.43 o
   9   1   8         15.07          5.14         6.95 o
  -6   2   8        281.48        324.35        32.77 o
  -5   2   8         71.73         82.02        15.87 o
  -4   2   8       1223.09       1413.88        58.05 o
  -3   2   8        479.44        538.57        33.40 o
  -2   2   8        381.79        420.22        16.63 o
  -1   2   8          0.48         -2.03         2.53 o
   0   2   8         16.00         24.81         3.39 o
   1   2   8        141.20        136.97         7.45 o
   2   2   8        137.75        136.63         8.49 o
   3   2   8        262.85        223.29         9.65 o
   4   2   8         88.37         88.42         7.83 o
   5   2   8        454.37        436.70        18.80 o
   6   2   8          1.91         -0.77         1.76 o
   7   2   8         75.12         82.82        10.46 o
   8   2   8        101.35         72.75        18.36 o
   9   2   8          3.62          0.98         4.56 o
  -6   3   8         30.01         39.32        14.00 o
  -5   3   8          2.20         10.53         8.54 o
  -4   3   8        479.67        504.13        35.90 o
  -3   3   8         75.97         72.43        13.88 o
  -2   3   8         22.81         21.40         5.55 o
  -1   3   8        101.06        100.28         7.76 o
   0   3   8          5.00          5.53         3.40 o
   1   3   8        264.15        246.49        12.09 o
   2   3   8         21.80         12.11         2.15 o
   3   3   8        183.40        207.86        11.70 o
   4   3   8        253.79        265.66        11.46 o
   5   3   8         14.30         13.36         2.09 o
   6   3   8        103.52        104.81         7.24 o
   7   3   8          8.64         11.11         4.06 o
   8   3   8          1.06          0.48         4.32 o
   9   3   8         41.02         53.08        15.05 o
  -6   4   8          0.63          7.48        15.95 o
  -5   4   8         31.05          4.14        10.84 o
  -4   4   8        298.64        298.25        28.50 o
  -3   4   8        204.52        183.49        14.31 o
  -2   4   8       1619.70       1650.42        78.98 o
  -1   4   8        901.68        918.47        23.97 o
   0   4   8        449.32        471.04        16.60 o
   1   4   8         11.27         10.37         4.18 o
   2   4   8          0.08          0.91         2.07 o
   3   4   8         65.89         53.65         5.00 o
   4   4   8         58.65         62.91         9.38 o
   5   4   8         99.30         97.63         6.82 o
   6   4   8          2.36          0.17         2.42 o
   7   4   8        323.83        341.55        15.98 o
   8   4   8          3.15         11.25         7.10 o
   9   4   8         30.32         49.88        15.56 o
  -5   5   8          3.35          1.64        17.77 o
  -4   5   8         39.18         21.24         8.75 o
  -3   5   8          4.44          6.40         9.99 o
  -2   5   8        448.91        481.55        33.43 o
  -1   5   8        110.38        106.74        18.53 o
   0   5   8          0.10          1.32         4.42 o
   1   5   8         69.23         55.20         6.67 o
   2   5   8         18.23         16.28         3.62 o
   3   5   8        224.59        217.74        10.03 o
   4   5   8          5.61          1.09         3.37 o
   5   5   8        100.44        100.98         7.85 o
   6   5   8         40.40         36.78         5.17 o
   7   5   8         35.08         25.51         5.61 o
   8   5   8         68.47         85.72        17.60 o
   9   5   8          1.67         -3.62         5.85 o
  -5   6   8          1.73         -4.15        16.65 o
  -4   6   8          4.48         -2.55        12.92 o
  -3   6   8         15.32        -10.56        10.56 o
  -2   6   8        120.20        114.10        17.95 o
  -1   6   8        323.42        315.74        26.68 o
   0   6   8       1299.76       1312.59        39.54 o
   1   6   8       1018.10        988.91        28.03 o
   2   6   8        186.04        195.45        12.55 o
   3   6   8         50.37         47.64         5.26 o
   4   6   8         15.13          7.78         3.41 o
   5   6   8         12.17          9.96         4.71 o
   6   6   8         21.22         21.83         6.08 o
   7   6   8         11.79         20.70         8.25 o
   8   6   8         15.93         21.63        12.26 o
   9   6   8        180.69        233.12        30.81 o
  -5   7   8         68.84         54.42        22.71 o
  -4   7   8          3.62         18.77        10.20 o
  -3   7   8         21.04         24.67        10.28 o
  -2   7   8         27.38         22.82         6.68 o
  -1   7   8          9.49          8.95         9.03 o
   0   7   8        208.88        181.66        20.36 o
   1   7   8         95.89         85.64         9.42 o
   2   7   8         36.80         39.95         6.42 o
   3   7   8         20.39         10.30         4.09 o
   4   7   8         13.69         13.31         5.16 o
   5   7   8        123.08         99.85        12.22 o
   6   7   8          0.51         -2.14         5.17 o
   7   7   8         32.43         24.07        10.18 o
   8   7   8          0.84          5.39         6.95 o
   9   7   8         29.86         37.58        13.68 o
  -4   8   8          0.24          3.24         8.24 o
  -3   8   8          1.14          1.62         6.68 o
  -2   8   8         31.54         17.16        10.27 o
  -1   8   8          1.48          0.76         6.43 o
   0   8   8          8.21          8.60         7.25 o
   1   8   8        361.98        340.31        33.66 o
   2   8   8        625.38        632.69        24.45 o
   3   8   8        809.11        873.43        28.03 o
   4   8   8         23.68         18.63         3.74 o
   5   8   8         49.78         45.29         7.71 o
   6   8   8         16.25         19.55         5.86 o
   7   8   8          0.15         -1.20         3.24 o
   8   8   8          4.87         -9.41         9.41 o
   9   8   8          0.21         13.66         8.24 o
  -3   9   8        108.56        121.73        34.18 o
  -2   9   8          2.84         -3.49         9.18 o
  -1   9   8         39.94         39.36        12.30 o
   0   9   8          6.38         16.03         7.81 o
   1   9   8         14.45          7.08         6.36 o
   2   9   8         47.77         60.61        13.08 o
   3   9   8         52.33         40.71         9.15 o
   4   9   8         68.21         81.96        11.51 o
   5   9   8          0.07         -6.46         6.57 o
   6   9   8          5.80          6.39         3.13 o
   7   9   8         41.13         22.51         9.96 o
   8   9   8          2.81         -9.71         9.71 o
  -2  10   8          2.16          6.44         9.67 o
  -1  10   8          0.27        -10.24        13.08 o
   0  10   8         53.43         39.88        11.85 o
   1  10   8          0.34         -3.15         6.94 o
   2  10   8          4.39         -5.05         6.68 o
   3  10   8        245.66        228.35        25.58 o
   4  10   8        269.92        297.99        35.36 o
   5  10   8        443.26        502.68        41.48 o
   6  10   8          0.80          9.49         7.87 o
   7  10   8         18.06          9.20         8.93 o
   8  10   8          5.36         27.13        11.53 o
  -1  11   8        103.32        109.73        20.83 o
   0  11   8          0.00          3.27         6.64 o
   1  11   8         29.28         28.90        10.87 o
   2  11   8          0.01          0.81         7.59 o
   3  11   8         20.55          8.09         6.89 o
   4  11   8          8.70         -6.40         8.57 o
   5  11   8         17.20         22.59        12.57 o
   6  11   8         52.14         86.61        24.67 o
   0  12   8          0.18         -6.57         6.57 o
   1  12   8          0.00         -5.27        15.68 o
   2  12   8         39.53         30.15         9.52 o
   3  12   8          1.14          3.80        20.71 o
   4  12   8         15.18         21.25         9.37 o
   5  12   8         90.89        122.81        26.64 o
   2  13   8          5.67         -0.31         7.35 o
   3  13   8         14.22         -5.33        15.22 o
   4  13   8          1.18        -10.62        10.62 o
   5  13   8         19.60         22.97        15.55 o
   1 -12   9          7.93         14.03         8.59 o
  -2 -11   9        194.63        214.00        39.84 o
  -1 -11   9          7.96         27.04        14.41 o
   0 -11   9         75.16         70.60        24.01 o
   1 -11   9          0.88         -7.69         7.69 o
   2 -11   9         16.48         39.56        13.74 o
  -3 -10   9          2.23          6.98        16.41 o
  -2 -10   9         52.11         37.46        16.56 o
  -1 -10   9         15.28         23.31         7.91 o
   0 -10   9         83.31         62.18        23.00 o
   1 -10   9         13.76         18.12        10.26 o
   2 -10   9         24.54         32.02         8.54 o
   3 -10   9         12.56         12.80        12.96 o
  -4  -9   9          2.18          5.07        11.21 o
  -3  -9   9         58.89         74.99        25.02 o
  -2  -9   9         64.40         82.14        23.43 o
  -1  -9   9        101.20         86.59        22.55 o
   0  -9   9        333.06        299.26        25.31 o
   1  -9   9          0.02         -5.35         5.84 o
   2  -9   9        117.47        117.69        15.38 o
   3  -9   9          0.27        -14.70        14.70 o
   4  -9   9         18.60         15.14        11.38 o
  -4  -8   9         41.46         58.92        21.36 o
  -3  -8   9          0.41          7.93        15.54 o
  -2  -8   9        414.05        490.58        53.03 o
  -1  -8   9          6.33         24.58        12.71 o
   0  -8   9        120.92        111.11        18.16 o
   1  -8   9         67.23         65.06        11.48 o
   2  -8   9        203.35        217.73        19.98 o
   3  -8   9         36.97         27.86         7.38 o
   4  -8   9         17.18          9.50        10.24 o
   5  -8   9          7.83         -1.13        13.17 o
  -5  -7   9        207.75        183.74        37.42 o
  -4  -7   9         21.18         22.58        15.73 o
  -3  -7   9         75.24         53.90        19.09 o
  -2  -7   9          9.19         25.93        13.20 o
  -1  -7   9         83.34        103.86        23.23 o
   0  -7   9         28.06         34.22         9.07 o
   1  -7   9        171.57        162.30        13.08 o
   2  -7   9        405.09        381.15        38.69 o
   3  -7   9         27.66         22.51         6.55 o
   4  -7   9         96.96         84.30        18.65 o
   5  -7   9          2.22        -10.81        10.81 o
  -5  -6   9         33.23         54.04        20.84 o
  -4  -6   9         59.40         20.13        12.14 o
  -3  -6   9        259.70        272.09        19.91 o
  -2  -6   9        116.08        137.64        14.89 o
  -1  -6   9         11.33          8.80         3.18 o
   0  -6   9       1141.97       1158.69        55.08 o
   1  -6   9          9.91         11.58         3.31 o
   2  -6   9        212.15        189.07        19.55 o
   3  -6   9        149.24        172.54        12.33 o
   4  -6   9        364.85        331.10        35.25 o
   5  -6   9         54.56         42.72        10.75 o
   6  -6   9          9.34         21.05        10.54 o
  -6  -5   9          0.34        -12.18        12.18 o
  -5  -5   9         19.32         15.00        12.82 o
  -4  -5   9          1.21         -2.29         7.67 o
  -3  -5   9        387.70        373.20        23.80 o
  -2  -5   9         20.30         23.10         4.64 o
  -1  -5   9        210.63        197.32         7.59 o
   0  -5   9         11.06         10.06         2.84 o
   1  -5   9         56.11         60.33         6.08 o
   2  -5   9          0.34         -3.30         4.92 o
   3  -5   9        184.14        184.45        11.70 o
   4  -5   9        330.38        276.85        11.58 o
   5  -5   9         79.36         60.22         9.49 o
   6  -5   9         50.91         53.86        16.66 o
   7  -5   9          4.09         -3.71         9.37 o
  -6  -4   9          0.33         38.87        18.72 o
  -5  -4   9         38.67         49.95        18.74 o
  -4  -4   9        159.16        138.50        14.75 o
  -3  -4   9         93.33         96.28         6.96 o
  -2  -4   9         97.57        108.36         9.45 o
  -1  -4   9        495.98        517.11        13.95 o
   0  -4   9        228.42        234.10        14.62 o
   1  -4   9         55.91         47.75         4.86 o
   2  -4   9       2012.95       1968.67        32.47 o
   3  -4   9         11.73         10.28         2.05 o
   4  -4   9        229.89        186.15        11.94 o
   5  -4   9        188.26        192.04        16.21 o
   6  -4   9        403.20        392.87        26.47 o
   7  -4   9         47.71         49.83        16.89 o
  -7  -3   9          0.07        -10.65        10.65 o
  -6  -3   9          7.67         23.25         7.78 o
  -5  -3   9         79.34         75.10        13.64 o
  -4  -3   9          4.87         -4.34         6.45 o
  -3  -3   9         26.49         25.47         4.12 o
  -2  -3   9          1.25         -0.77         3.08 o
  -1  -3   9        612.65        634.28        16.90 o
   0  -3   9          0.01         -0.58         2.58 o
   1  -3   9        433.89        433.97        15.80 o
   2  -3   9          1.14          0.29         1.96 o
   3  -3   9         26.78         23.20         4.17 o
   4  -3   9         19.84         18.23         4.05 o
   5  -3   9        141.20        126.35        13.19 o
   6  -3   9        154.53        158.95        26.80 o
   7  -3   9         90.19        118.80        24.24 o
   8  -3   9         21.18          6.40         6.93 o
  -7  -2   9        162.00        228.03        36.37 o
  -6  -2   9          3.95          6.41         6.73 o
  -5  -2   9         13.43         21.44         6.83 o
  -4  -2   9          9.54         26.18         6.94 o
  -3  -2   9         77.10         81.25         6.09 o
  -2  -2   9        248.63        254.49        11.59 o
  -1  -2   9        148.89        162.86        10.18 o
   0  -2   9        248.00        264.33        14.69 o
   1  -2   9        708.61        720.12        21.31 o
   2  -2   9        247.63        223.12         9.66 o
   3  -2   9        101.48         99.75         5.45 o
   4  -2   9       2118.59       2105.20        31.03 o
   5  -2   9         21.29         18.68         5.22 o
   6  -2   9        159.07        147.61        23.42 o
   7  -2   9        119.80        102.23        22.04 o
   8  -2   9        268.33        256.44        35.60 o
  -7  -1   9          3.54         33.45        16.23 o
  -6  -1   9        217.48        230.52        21.70 o
  -5  -1   9          4.23         -6.31         6.31 o
  -4  -1   9          5.35          9.22         4.14 o
  -3  -1   9        271.56        285.93        11.66 o
  -2  -1   9         52.90         51.73         4.95 o
  -1  -1   9         13.41          9.38         2.32 o
   0  -1   9          1.01          0.20         1.29 o
   1  -1   9        758.77        757.32        20.85 o
   2  -1   9        102.04         92.25        11.62 o
   3  -1   9        464.17        465.83        16.21 o
   4  -1   9          5.21          5.36         2.90 o
   5  -1   9          5.24          6.64         2.70 o
   6  -1   9         23.44          8.48         7.12 o
   7  -1   9         92.57         85.96        19.17 o
   8  -1   9         40.91         33.67        13.54 o
   9  -1   9         54.24         40.28        15.13 o
  -7   0   9         12.68         35.70        15.95 o
  -6   0   9         26.72          0.78        20.28 o
  -5   0   9        250.96        308.22        33.82 o
  -4   0   9          2.01          3.24         7.63 o
  -3   0   9         20.72         16.51         5.99 o
  -2   0   9         34.96         41.12         5.38 o
  -1   0   9         85.05         83.99         5.66 o
   0   0   9        228.80        200.64         9.53 o
   1   0   9         92.49         94.72         5.29 o
   2   0   9        527.75        518.82        14.03 o
   3   0   9        674.28        681.10        21.99 o
   4   0   9        121.10        116.50        10.20 o
   5   0   9        114.80        117.32        11.06 o
   6   0   9       1237.10       1255.89        43.81 o
   7   0   9         27.11         27.83        12.37 o
   8   0   9         68.18         59.15        16.40 o
   9   0   9         41.17         39.80        14.57 o
  -6   1   9          0.67          1.39        13.83 o
  -5   1   9         10.60         12.05         6.46 o
  -4   1   9        661.32        703.62        46.60 o
  -3   1   9          9.85          9.97         5.84 o
  -2   1   9          7.70          6.66         2.62 o
  -1   1   9        575.07        624.55        17.42 o
   0   1   9        196.95        206.87        10.43 o
   1   1   9          4.00          4.51         1.60 o
   2   1   9         14.52          9.65         2.21 o
   3   1   9        651.11        623.00        22.22 o
   4   1   9        313.29        316.80        19.25 o
   5   1   9        285.87        295.97        17.20 o
   6   1   9         14.54         11.95         2.45 o
   7   1   9          0.00         -0.78         8.11 o
   8   1   9          9.78         12.28         7.60 o
   9   1   9         41.53         27.54        12.63 o
  -6   2   9         94.95        113.21        20.79 o
  -5   2   9         26.20         17.78         8.82 o
  -4   2   9          2.92         -7.68         7.68 o
  -3   2   9        244.99        268.21        24.05 o
  -2   2   9          0.28         -2.08         2.52 o
  -1   2   9         54.53         49.07         5.29 o
   0   2   9         63.77         52.05         5.70 o
   1   2   9         34.28         28.48         3.95 o
   2   2   9         47.53         32.17         4.57 o
   3   2   9         12.22         11.40         5.65 o
   4   2   9        638.79        627.00        24.38 o
   5   2   9        459.60        475.90        22.01 o
   6   2   9         26.89         32.67         9.85 o
   7   2   9         65.91         65.97        17.07 o
   8   2   9        445.77        519.63        47.85 o
   9   2   9         17.37         25.36        11.03 o
  -6   3   9          0.32         16.06        13.05 o
  -5   3   9         11.47          4.22        18.64 o
  -4   3   9         42.14         29.17        10.16 o
  -3   3   9         17.09         11.25         9.61 o
  -2   3   9       1429.35       1505.76        54.23 o
  -1   3   9          2.41         -1.74         2.69 o
   0   3   9        105.22        104.64         8.58 o
   1   3   9        671.65        669.84        23.35 o
   2   3   9        316.14        295.28        14.10 o
   3   3   9         18.55         20.34         4.02 o
   4   3   9         67.41         73.43         5.20 o
   5   3   9        388.23        360.15        10.30 o
   6   3   9        351.46        364.43        24.83 o
   7   3   9        154.78        183.12        18.20 o
   8   3   9          9.43          8.73         7.50 o
   9   3   9          0.87          6.48         5.75 o
  -6   4   9          3.57         22.10        13.37 o
  -5   4   9          0.36         -4.40        14.38 o
  -4   4   9         67.77         54.87        13.41 o
  -3   4   9         34.93         22.12         9.62 o
  -2   4   9         11.55         12.45         6.60 o
  -1   4   9        107.46        100.25         9.24 o
   0   4   9          3.44         -0.06         3.15 o
   1   4   9         99.11         90.87         9.72 o
   2   4   9         56.08         53.90         5.51 o
   3   4   9          2.04          4.78         3.50 o
   4   4   9          4.26          7.41         8.85 o
   5   4   9          1.02          1.97         1.99 o
   6   4   9        495.93        527.75        31.19 o
   7   4   9        200.15        242.25        17.69 o
   8   4   9          1.34         17.52         9.12 o
   9   4   9         27.29         24.04        12.33 o
  -5   5   9         14.85         14.38         7.03 o
  -4   5   9         12.38         16.66         9.75 o
  -3   5   9         16.80         18.02        12.25 o
  -2   5   9        143.20        141.72        18.88 o
  -1   5   9         13.21         12.39        14.39 o
   0   5   9       1945.44       1977.68        47.55 o
   1   5   9          1.79          3.70         2.91 o
   2   5   9        109.39        108.94         8.65 o
   3   5   9        465.20        454.70        15.58 o
   4   5   9        197.05        206.00        41.22 o
   5   5   9         16.79         12.87         6.31 o
   6   5   9         89.27         85.87        26.72 o
   7   5   9        154.86        189.77        19.33 o
   8   5   9        231.28        315.04        38.75 o
   9   5   9         80.67         81.09        19.89 o
  -5   6   9         12.82         10.24        11.46 o
  -4   6   9          2.06          3.77        20.11 o
  -3   6   9          0.61          7.27         5.48 o
  -2   6   9         36.85         36.47        10.35 o
  -1   6   9         29.08         28.10         8.11 o
   0   6   9         63.27         60.85         8.93 o
   1   6   9          5.68          3.27         3.35 o
   2   6   9          4.71          3.95         3.11 o
   3   6   9        132.56        121.73         9.55 o
   4   6   9         43.61         41.30         5.30 o
   5   6   9          1.39         -6.83         6.83 o
   6   6   9         27.92         35.80         9.27 o
   7   6   9          7.53          2.36         4.94 o
   8   6   9        243.27        306.10        34.41 o
   9   6   9         60.44        109.43        22.90 o
  -4   7   9         15.37         14.92         9.04 o
  -3   7   9         37.66         40.14        10.69 o
  -2   7   9         23.78         19.85         8.39 o
  -1   7   9          5.99         13.96         7.83 o
   0   7   9        145.42        152.89        18.57 o
   1   7   9          2.51          3.51         2.56 o
   2   7   9       1469.66       1477.84        35.51 o
   3   7   9          5.08         -3.34         3.34 o
   4   7   9         54.41         50.69         6.04 o
   5   7   9        167.18        190.93        28.22 o
   6   7   9         70.41         72.53        15.55 o
   7   7   9         12.17          8.41        10.86 o
   8   7   9         64.44         97.19        20.78 o
   9   7   9         46.11         57.73        17.72 o
  -3   8   9         19.77         44.24        15.50 o
  -2   8   9          0.04         -2.13        12.72 o
  -1   8   9          0.15         -6.41         6.41 o
   0   8   9         20.13         17.35         7.33 o
   1   8   9         11.74          7.41         8.52 o
   2   8   9         56.47         54.62         7.36 o
   3   8   9         14.27          9.95         4.06 o
   4   8   9          0.08         -6.25         6.25 o
   5   8   9        149.80        178.43        18.80 o
   6   8   9         41.49         43.12         9.71 o
   7   8   9          4.69         -3.09         4.51 o
   8   8   9         30.00         48.64        15.65 o
   9   8   9          6.66         24.29         9.67 o
  -3   9   9          5.55         14.11        13.69 o
  -2   9   9          0.69         -1.39        11.58 o
  -1   9   9         54.12         62.52        14.15 o
   0   9   9         17.16         15.03         9.89 o
   1   9   9          0.50         -2.35         9.93 o
   2   9   9         59.18         86.92        15.74 o
   3   9   9          0.26          4.28         3.90 o
   4   9   9        714.97        856.38        37.69 o
   5   9   9          4.95          5.14         5.44 o
   6   9   9         11.51          2.89         3.90 o
   7   9   9         33.38         45.16        13.70 o
   8   9   9         16.69          8.71         9.88 o
  -2  10   9          0.13         14.13         9.11 o
  -1  10   9         19.03         29.12         9.83 o
   0  10   9          7.96          1.51         6.72 o
   1  10   9          3.71         35.88        12.18 o
   2  10   9         10.38         23.05        10.02 o
   3  10   9          2.69         -4.55         5.94 o
   4  10   9         26.86         27.23        10.28 o
   5  10   9         32.91         38.95         9.03 o
   6  10   9         10.90         23.64         9.43 o
   7  10   9        115.70        169.97        28.17 o
  -1  11   9         29.00         14.69        10.84 o
   0  11   9          5.66         12.33         7.37 o
   1  11   9         51.67         55.38        14.76 o
   2  11   9          5.36         -4.59         5.93 o
   3  11   9         11.54          0.53         8.53 o
   4  11   9          8.80         20.79         8.47 o
   5  11   9          2.01          6.49        25.59 o
   6  11   9        291.08        367.13        41.33 o
   0  12   9          2.44        -15.50        15.50 o
   1  12   9         14.22         29.11         8.99 o
   2  12   9         17.98         19.05         8.19 o
   3  12   9          8.77          2.74         6.88 o
   4  12   9          7.16          1.92        15.11 o
   5  12   9          1.47         -3.01         7.40 o
   6  12   9         13.74         23.00        14.79 o
   3  13   9         35.93         10.05        10.55 o
   4  13   9          0.10         17.83        13.82 o
   5  13   9         17.38         95.13        25.35 o
  -1 -11  10         32.36         40.59        16.60 o
   0 -11  10         18.15         21.13         8.76 o
   1 -11  10         12.20         13.47         7.95 o
   2 -11  10          1.20         11.44         9.04 o
  -2 -10  10        142.75        168.34        34.30 o
  -1 -10  10         60.19         52.21        18.74 o
   0 -10  10         80.89         89.29        14.56 o
   1 -10  10          0.95          8.81         7.20 o
   2 -10  10          0.89         -9.61         9.61 o
   3 -10  10         24.62         32.20        15.37 o
  -3  -9  10         18.96         25.70        14.78 o
  -2  -9  10          0.94         16.25        14.02 o
  -1  -9  10          0.25         -0.83         7.92 o
   0  -9  10         21.81         34.62         9.29 o
   1  -9  10         49.83         59.98        16.59 o
   2  -9  10         61.74         43.06        14.75 o
   3  -9  10          3.11          8.96         7.18 o
  -4  -8  10        147.92        167.01        35.58 o
  -3  -8  10         11.04         13.06        13.45 o
  -2  -8  10         59.38        105.08        26.53 o
  -1  -8  10          5.49          0.38         8.53 o
   0  -8  10        255.14        236.91        22.64 o
   1  -8  10        133.23        156.43        28.66 o
   2  -8  10         74.34         97.01        13.49 o
   3  -8  10          3.39         10.09         9.04 o
   4  -8  10          0.43        -18.85        18.85 o
  -4  -7  10        165.10        141.69        32.81 o
  -3  -7  10         25.08         26.83        14.23 o
  -2  -7  10          5.31          4.02         7.85 o
  -1  -7  10         27.28         34.72        16.10 o
   0  -7  10          4.90          4.23         5.69 o
   1  -7  10          1.09          6.11         6.90 o
   2  -7  10          9.60         24.17        10.82 o
   3  -7  10         28.50         33.38        12.47 o
   4  -7  10         79.75         70.81        20.15 o
   5  -7  10          0.15        -10.26        10.26 o
  -5  -6  10         13.18         -8.32        11.29 o
  -4  -6  10          1.89         -7.89         8.43 o
  -3  -6  10         29.58         22.82        11.68 o
  -2  -6  10        463.51        471.61        33.25 o
  -1  -6  10         70.13         75.92        11.50 o
   0  -6  10        130.32        114.07        15.23 o
   1  -6  10         13.62         15.72         4.28 o
   2  -6  10        278.67        250.37        31.47 o
   3  -6  10        175.66        203.86        16.04 o
   4  -6  10         31.49         60.03        16.68 o
   5  -6  10          0.81         -2.27        10.05 o
   6  -6  10          2.99         -2.86         9.21 o
  -5  -5  10         10.05         23.89        14.89 o
  -4  -5  10          2.59         -9.69         9.88 o
  -3  -5  10         14.05          5.29         3.50 o
  -2  -5  10        481.06        492.36        29.05 o
  -1  -5  10         29.27         30.18         8.24 o
   0  -5  10         13.08         12.30         3.75 o
   1  -5  10         12.63         12.56         2.88 o
   2  -5  10         73.80         76.47         7.46 o
   3  -5  10          1.37          1.57         3.79 o
   4  -5  10          0.02         -6.26         9.70 o
   5  -5  10          2.08        -10.50        10.50 o
   6  -5  10         43.41         23.39        11.64 o
  -5  -4  10          0.54        -11.81        13.40 o
  -4  -4  10        116.89         90.33        12.67 o
  -3  -4  10         12.91         12.30         5.14 o
  -2  -4  10          6.13         13.66         8.31 o
  -1  -4  10         55.71         50.42         7.53 o
   0  -4  10       1096.26       1160.09        33.01 o
   1  -4  10        302.54        311.67        14.51 o
   2  -4  10        192.80        196.28        10.20 o
   3  -4  10         26.05         20.34         2.15 o
   4  -4  10        188.84        188.73        27.50 o
   5  -4  10        118.80        139.32        25.31 o
   6  -4  10          0.81         -7.81        11.49 o
   7  -4  10          0.25         -9.10         9.73 o
  -5  -3  10        116.30        113.40        16.60 o
  -4  -3  10         14.75          7.41         5.91 o
  -3  -3  10          4.16         10.65         7.25 o
  -2  -3  10         91.36        101.62        11.69 o
  -1  -3  10         33.52         33.50         3.46 o
   0  -3  10       1059.84       1088.80        31.37 o
   1  -3  10         28.75         34.48         4.95 o
   2  -3  10         39.42         35.00         4.67 o
   3  -3  10          0.19          4.77         3.14 o
   4  -3  10        199.09        190.17        15.29 o
   5  -3  10          0.15          9.66         7.70 o
   6  -3  10         10.58         16.84        11.82 o
   7  -3  10          5.48          2.76         6.87 o
  -6  -2  10         56.33         65.10        19.42 o
  -5  -2  10         49.24         37.80        10.23 o
  -4  -2  10         31.98         38.08         9.66 o
  -3  -2  10          3.13          2.66         7.83 o
  -2  -2  10        195.38        204.22        10.63 o
  -1  -2  10         15.74         20.44         3.44 o
   0  -2  10        114.76         98.58         8.99 o
   1  -2  10         84.28         73.32         7.22 o
   2  -2  10       1791.80       1761.89        71.08 o
   3  -2  10        610.08        619.41        32.45 o
   4  -2  10        185.55        162.74         7.85 o
   5  -2  10         22.92         21.37        10.39 o
   6  -2  10         80.39         89.39        20.90 o
   7  -2  10         48.01         74.90        19.08 o
   8  -2  10          4.21         -2.41         5.92 o
  -6  -1  10         54.58         60.62        13.98 o
  -5  -1  10         62.49         75.06        11.92 o
  -4  -1  10         43.10         37.60         8.03 o
  -3  -1  10        199.50        199.13         9.95 o
  -2  -1  10         36.81         37.16         4.22 o
  -1  -1  10          0.84          1.94         1.72 o
   0  -1  10        408.83        384.79        19.17 o
   1  -1  10         38.01         45.62         5.48 o
   2  -1  10       1422.09       1383.92        66.99 o
   3  -1  10         15.69         10.78         1.81 o
   4  -1  10         74.70         74.10         7.65 o
   5  -1  10         15.35         14.11         3.41 o
   6  -1  10        248.17        273.82        33.28 o
   7  -1  10          1.69         -9.56         9.56 o
   8  -1  10         17.78          7.00         5.64 o
  -6   0  10          6.66         -6.24         8.37 o
  -5   0  10          9.68          2.33         8.91 o
  -4   0  10        135.45        106.92        15.94 o
  -3   0  10         84.09         65.27        11.20 o
  -2   0  10         37.56         30.23         4.19 o
  -1   0  10         13.22         11.95         3.07 o
   0   0  10        239.93        242.25         9.85 o
   1   0  10         11.95         10.55         2.46 o
   2   0  10        294.24        292.06         9.92 o
   3   0  10        116.26        111.38         7.01 o
   4   0  10       1685.82       1746.81        40.91 o
   5   0  10        576.40        619.02        24.57 o
   6   0  10        153.53        145.87        16.91 o
   7   0  10         13.03         23.17        12.88 o
   8   0  10         19.67         11.80         9.74 o
   9   0  10         14.59          8.43        11.07 o
  -6   1  10          0.74         -9.71         9.71 o
  -5   1  10          2.33        -14.89        14.89 o
  -4   1  10         92.02        100.07        15.19 o
  -3   1  10        106.07        110.35        15.37 o
  -2   1  10         69.22         65.90         6.72 o
  -1   1  10        259.46        268.80        11.78 o
   0   1  10         77.52         63.34         5.43 o
   1   1  10         21.40         20.48         2.60 o
   2   1  10        719.08        707.22        31.64 o
   3   1  10         29.27         36.28         4.81 o
   4   1  10       1119.38       1179.25        33.46 o
   5   1  10         10.50          9.81         3.34 o
   6   1  10         57.94         58.10        16.74 o
   7   1  10         17.19         31.83        11.51 o
   8   1  10        150.55        155.33        27.40 o
   9   1  10          1.06         -0.18         4.89 o
  -6   2  10          1.31        -11.58        12.49 o
  -5   2  10         33.28         43.19        12.44 o
  -4   2  10         42.28         39.23        10.02 o
  -3   2  10          2.91         -2.25         6.06 o
  -2   2  10        348.28        333.32        15.66 o
  -1   2  10        154.45        120.67         8.11 o
   0   2  10          3.64          3.32         3.00 o
   1   2  10         10.66         10.75         2.43 o
   2   2  10        184.78        163.47         9.93 o
   3   2  10          0.15          4.20         4.65 o
   4   2  10        301.77        301.67        20.74 o
   5   2  10        118.54        109.91        11.03 o
   6   2  10       1004.36       1074.86        46.13 o
   7   2  10        350.92        439.20        29.14 o
   8   2  10        119.08        108.59        22.32 o
   9   2  10          5.40          6.30         5.33 o
  -6   3  10         13.16         19.58        14.05 o
  -5   3  10          0.29          3.20        14.17 o
  -4   3  10          1.15         -4.21         6.63 o
  -3   3  10          0.14          3.00        13.46 o
  -2   3  10        113.73        103.49        14.36 o
  -1   3  10         76.83         81.99         7.87 o
   0   3  10         20.22         27.56         5.01 o
   1   3  10        193.07        189.85        12.82 o
   2   3  10         55.35         37.94         4.74 o
   3   3  10         49.25         46.64         5.30 o
   4   3  10        605.10        604.75        25.75 o
   5   3  10          6.52          6.17         5.04 o
   6   3  10        542.20        608.81        33.39 o
   7   3  10         11.93         13.86        13.01 o
   8   3  10         31.07         40.66        14.47 o
   9   3  10          6.71         33.67         8.61 o
  -5   4  10          0.19         -1.51         8.49 o
  -4   4  10          4.02         -8.15         8.15 o
  -3   4  10         16.20         21.98        12.30 o
  -2   4  10        142.22        134.99        17.32 o
  -1   4  10          2.99          4.50         4.01 o
   0   4  10        707.82        676.20        24.06 o
   1   4  10        217.30        181.27        13.64 o
   2   4  10         22.83         19.14         3.40 o
   3   4  10          3.15          4.23         2.91 o
   4   4  10         52.97         42.90         8.68 o
   5   4  10          4.06         -0.34         3.55 o
   6   4  10        164.92        183.97        23.40 o
   7   4  10         78.87         89.36        20.60 o
   8   4  10        472.76        586.70        36.12 o
   9   4  10        151.24        199.32        32.75 o
  -5   5  10         44.99         72.05        21.65 o
  -4   5  10         12.48         10.81        12.79 o
  -3   5  10         16.32          8.89         6.55 o
  -2   5  10          7.75         -2.53         8.71 o
  -1   5  10          0.29         -0.78         5.07 o
   0   5  10         82.21        101.69        11.47 o
   1   5  10          7.66         11.50         3.98 o
   2   5  10          1.17          1.14         2.58 o
   3   5  10         50.49         44.80         4.59 o
   4   5  10          8.84          0.41         3.64 o
   5   5  10         52.48         46.68         6.86 o
   6   5  10        276.45        318.89        25.15 o
   7   5  10          0.05         -0.79         5.72 o
   8   5  10        181.52        227.63        21.98 o
   9   5  10         10.66         -8.12         8.12 o
  -4   6  10         31.44         39.98        12.76 o
  -3   6  10          5.04         -4.83         6.32 o
  -2   6  10         20.76         12.89         8.09 o
  -1   6  10          1.52         -7.21         7.21 o
   0   6  10        265.52        276.94        18.87 o
   1   6  10         20.25         10.25         4.83 o
   2   6  10        840.25        813.30        24.78 o
   3   6  10        199.49        188.62        14.25 o
   4   6  10         68.99         70.14        10.69 o
   5   6  10          0.48          4.05         5.50 o
   6   6  10          4.84          0.47        10.80 o
   7   6  10          7.78         15.91         5.57 o
   8   6  10         54.24         51.02        10.63 o
  -4   7  10        119.87        151.58        34.68 o
  -3   7  10         40.45         27.31         9.80 o
  -2   7  10          4.98          7.38        11.16 o
  -1   7  10         72.03         83.73        15.32 o
   0   7  10         21.84         15.03         8.01 o
   1   7  10          1.58         -0.03         3.34 o
   2   7  10         16.70         19.13         4.42 o
   3   7  10         17.97         14.33         4.97 o
   4   7  10         23.36         22.61         5.94 o
   5   7  10         11.38         24.70         6.63 o
   6   7  10          3.17          5.02         5.04 o
   7   7  10         30.65         41.04         9.71 o
   8   7  10         82.40         90.62        21.03 o
  -3   8  10          1.31         -9.43        19.31 o
  -2   8  10         76.69         93.31        18.25 o
  -1   8  10         22.13         39.64        11.52 o
   0   8  10         42.30         50.97        12.90 o
   1   8  10          0.16          1.36        11.07 o
   2   8  10        259.04        263.92        19.85 o
   3   8  10         25.07         34.19         8.18 o
   4   8  10        623.32        723.65        32.65 o
   5   8  10        138.57        130.72        16.16 o
   6   8  10         83.06         85.38        13.77 o
   7   8  10          0.03         -1.95        17.29 o
   8   8  10          0.00          6.93         8.12 o
  -2   9  10        140.39        183.96        34.46 o
  -1   9  10         18.08         24.00         9.38 o
   0   9  10          1.38         -3.62         6.44 o
   1   9  10        113.22        114.18        17.65 o
   2   9  10         23.42         16.43         9.25 o
   3   9  10          0.01         -4.77         4.77 o
   4   9  10          1.00          4.31         3.92 o
   5   9  10         68.27         70.07        10.82 o
   6   9  10         30.06         26.14         6.81 o
   7   9  10          6.43        -11.51        11.51 o
  -1  10  10          1.24          8.03         9.44 o
   0  10  10         86.01        118.59        20.27 o
   1  10  10         36.20         27.45        18.39 o
   2  10  10         41.36         51.39        13.30 o
   3  10  10          0.34          4.21         7.35 o
   4  10  10        145.53        165.49        23.29 o
   5  10  10         16.46         11.76         7.73 o
   6  10  10        317.29        411.76        34.57 o
   0  11  10         95.39         97.70        19.06 o
   1  11  10          2.38          4.40         6.50 o
   2  11  10          0.79          5.54         8.48 o
   3  11  10         94.30         99.54        17.38 o
   4  11  10         12.60         30.23        10.90 o
   5  11  10          1.03          1.26        21.04 o
   1  12  10          0.97         27.04        13.92 o
   2  12  10         51.69         91.38        25.72 o
   3  12  10         33.48         58.21        19.77 o
   4  12  10         21.90         17.30        15.11 o
   5  12  10          0.16         -6.25         7.32 o
   4  13  10          0.86          1.32         8.45 o
   1 -11  11        247.08        250.43        30.66 o
  -2 -10  11          0.24        -13.90        13.90 o
  -1 -10  11          0.01         -9.15         9.29 o
   0 -10  11          0.59          2.60        15.93 o
   1 -10  11          1.28          7.67         5.87 o
   2 -10  11          7.20         22.91        12.49 o
  -3  -9  11         35.43         31.98        15.88 o
  -2  -9  11         10.32         -0.06        10.76 o
  -1  -9  11          3.45         11.85        10.50 o
   0  -9  11          0.97          9.62         9.33 o
   1  -9  11          7.96         30.39        11.50 o
   2  -9  11          4.17          1.93         6.95 o
   3  -9  11        283.07        322.69        40.53 o
  -3  -8  11         57.77         75.94        24.73 o
  -2  -8  11        116.97        147.81        30.99 o
  -1  -8  11        219.54        240.37        37.02 o
   0  -8  11         14.15         -0.87         5.54 o
   1  -8  11          2.04          9.56         6.40 o
   2  -8  11          1.40         11.23         9.47 o
   3  -8  11          4.96         -6.00         8.72 o
   4  -8  11          1.92        -11.06        11.06 o
  -4  -7  11        328.11        355.34        49.91 o
  -3  -7  11          3.36         -6.70         8.18 o
  -2  -7  11         47.68         64.54        21.85 o
  -1  -7  11         81.59         99.76        23.81 o
   0  -7  11         12.79         11.69         9.23 o
   1  -7  11          7.97         13.96        10.73 o
   2  -7  11          3.36          3.91         5.05 o
   3  -7  11         28.80         27.98        13.12 o
   4  -7  11         25.59         42.73        14.10 o
  -4  -6  11        645.40        752.40        70.28 o
  -3  -6  11         39.54         48.98        18.28 o
  -2  -6  11         56.11         67.59        11.57 o
  -1  -6  11         91.70         92.50        13.10 o
   0  -6  11        161.26        172.14        17.57 o
   1  -6  11        407.54        431.94        28.83 o
   2  -6  11         35.93         65.29        18.07 o
   3  -6  11         10.86          8.43        11.72 o
   4  -6  11          2.90          2.02        10.21 o
   5  -6  11          5.96          6.76         6.10 o
  -5  -5  11         36.73         57.92        22.30 o
  -4  -5  11         26.05         -8.90        10.60 o
  -3  -5  11          9.32         11.27        21.38 o
  -2  -5  11        654.96        730.19        36.97 o
  -1  -5  11          2.42         20.24        18.27 o
   0  -5  11        118.44        115.92        14.45 o
   1  -5  11         93.61         92.89        10.70 o
   2  -5  11          2.73          0.81         4.72 o
   3  -5  11         12.10         -3.53         5.24 o
   4  -5  11         28.55         23.54         8.85 o
   5  -5  11         46.36         49.11        16.60 o
   6  -5  11         38.20         30.61        13.89 o
  -5  -4  11          0.46         -7.22         9.30 o
  -4  -4  11         11.27         12.50        10.22 o
  -3  -4  11         21.52         24.23         7.05 o
  -2  -4  11       1235.45       1343.92        53.09 o
  -1  -4  11         50.26         53.15        10.28 o
   0  -4  11         32.94         33.07         5.70 o
   1  -4  11         87.07         91.96         8.80 o
   2  -4  11        180.94        200.73        19.25 o
   3  -4  11        491.74        479.53        30.61 o
   4  -4  11         24.34         16.88         9.20 o
   5  -4  11         14.69         37.11        13.74 o
   6  -4  11          0.55         -0.04         8.27 o
  -5  -3  11         83.30         80.73        23.26 o
  -4  -3  11          6.97          7.60         8.56 o
  -3  -3  11         51.07         58.95        17.57 o
  -2  -3  11         24.25         33.82         5.76 o
  -1  -3  11         54.19         49.27        11.12 o
   0  -3  11        970.50       1016.09        31.04 o
   1  -3  11          2.86          0.70         2.76 o
   2  -3  11        229.76        215.48        11.12 o
   3  -3  11         34.62         41.09         8.68 o
   4  -3  11          4.38         -0.71         4.74 o
   5  -3  11          9.58         10.57         5.63 o
   6  -3  11         49.52         55.13        12.96 o
   7  -3  11         35.82         29.38        13.12 o
  -5  -2  11          8.74        -17.87        17.87 o
  -4  -2  11         36.34         39.85         9.65 o
  -3  -2  11          0.39         -2.44         3.09 o
  -2  -2  11         16.92         12.72         3.34 o
  -1  -2  11         17.80          4.25        10.37 o
   0  -2  11       1478.37       1532.30        37.56 o
   1  -2  11         45.17         44.76         5.45 o
   2  -2  11          3.63          0.82         1.00 o
   3  -2  11         18.00         14.37         6.60 o
   4  -2  11        167.80        175.62        17.92 o
   5  -2  11        367.02        387.18        27.86 o
   6  -2  11          2.58          8.62         8.08 o
   7  -2  11          7.86         -6.10         9.02 o
  -5  -1  11        260.63        301.24        23.46 o
  -4  -1  11         10.30          9.83         5.13 o
  -3  -1  11        164.42        176.64        14.83 o
  -2  -1  11         44.02         38.14         5.00 o
  -1  -1  11         32.97         21.91         3.56 o
   0  -1  11          7.58          9.49         5.48 o
   1  -1  11        145.07        154.95        10.32 o
   2  -1  11        885.94        887.08        57.29 o
   3  -1  11          3.53          1.28         3.92 o
   4  -1  11        360.54        320.54        30.41 o
   5  -1  11          0.09          1.60         4.42 o
   6  -1  11         26.71         26.24        10.11 o
   7  -1  11          5.35          4.93         8.01 o
   8  -1  11         44.26         36.67        14.03 o
  -5   0  11         51.01         55.54        12.43 o
  -4   0  11         77.43         73.59        11.12 o
  -3   0  11         62.74         66.39        10.01 o
  -2   0  11        190.42        187.33        12.56 o
  -1   0  11          4.61          2.48         2.23 o
   0   0  11         20.49         17.35         2.55 o
   1   0  11          1.54          0.19         1.22 o
   2   0  11       1041.32        768.03        40.39 o
   3   0  11         10.73         11.38         2.15 o
   4   0  11          8.05          9.63         3.64 o
   5   0  11          8.03         12.87         5.96 o
   6   0  11        127.46        133.56        16.48 o
   7   0  11        177.89        146.49        26.15 o
   8   0  11          4.45        -10.26        12.29 o
  -6   1  11          0.14        -16.84        16.84 o
  -5   1  11          6.59         -7.13         7.13 o
  -4   1  11          3.06          9.86        11.88 o
  -3   1  11        555.01        631.15        36.70 o
  -2   1  11         68.67         67.44         8.35 o
  -1   1  11        244.99        237.71        11.22 o
   0   1  11        124.02        120.69         7.65 o
   1   1  11          3.64          1.56         2.92 o
   2   1  11          1.65         -2.65         2.65 o
   3   1  11        148.07        150.52         9.67 o
   4   1  11        501.84        479.44        21.65 o
   5   1  11          0.45          7.19         5.03 o
   6   1  11        375.78        419.28        28.83 o
   7   1  11         31.24         31.89        13.36 o
   8   1  11         38.76         42.08        14.83 o
   9   1  11          3.35         -9.39         9.39 o
  -6   2  11          2.85         30.93        13.68 o
  -5   2  11          2.57         -8.84         8.84 o
  -4   2  11          7.68          7.82         5.34 o
  -3   2  11         63.82         78.36        13.35 o
  -2   2  11        185.46        168.42        15.66 o
  -1   2  11        195.34        210.38        12.29 o
   0   2  11        521.85        485.41        17.94 o
   1   2  11         19.13         13.88         2.29 o
   2   2  11         11.27         10.22         3.63 o
   3   2  11          6.51          4.49         2.75 o
   4   2  11        438.69        434.97        19.73 o
   5   2  11          0.09          2.05         6.07 o
   6   2  11         24.74         18.73         6.72 o
   7   2  11         45.47         42.17        10.12 o
   8   2  11         73.69         65.99        18.84 o
   9   2  11         73.42        109.28        22.96 o
  -5   3  11        140.38        137.54        29.21 o
  -4   3  11          0.46          6.69         6.37 o
  -3   3  11          7.74          2.23        11.98 o
  -2   3  11         13.72         16.62        11.40 o
  -1   3  11        760.28        767.10        24.17 o
   0   3  11        151.81        158.31        10.87 o
   1   3  11        276.20        236.33        14.58 o
   2   3  11        161.06        133.12        12.00 o
   3   3  11          1.91          2.48         2.44 o
   4   3  11         21.66         14.16         3.70 o
   5   3  11         74.09         90.88        14.75 o
   6   3  11        209.29        240.18        31.19 o
   7   3  11          0.12         -3.10         4.26 o
   8   3  11        261.89        275.26        35.61 o
   9   3  11         56.24         75.98        18.76 o
  -5   4  11         88.38         72.14        20.80 o
  -4   4  11         11.76          2.31         5.24 o
  -3   4  11          7.04          8.85         7.10 o
  -2   4  11         24.33         20.49         8.86 o
  -1   4  11         53.63         45.48         7.88 o
   0   4  11        257.22        242.96        16.36 o
   1   4  11        278.42        283.26        16.92 o
   2   4  11        697.00        623.24        17.31 o
   3   4  11         20.01          9.03         4.70 o
   4   4  11          5.92          1.81         2.24 o
   5   4  11         22.46         32.29         8.54 o
   6   4  11         98.14         88.30        14.43 o
   7   4  11          0.44          3.58        13.29 o
   8   4  11         18.48         27.01         8.02 o
  -4   5  11        109.94        139.86        21.35 o
  -3   5  11        197.90        207.02        24.79 o
  -2   5  11          0.01          0.22         5.12 o
  -1   5  11          2.61          0.76         5.24 o
   0   5  11         43.49         52.78         8.50 o
   1   5  11        662.93        611.38        21.06 o
   2   5  11        144.56        142.32         9.55 o
   3   5  11        241.82        225.97        15.06 o
   4   5  11         83.27         63.47         8.54 o
   5   5  11          4.45          1.97         5.35 o
   6   5  11         20.61          9.38        11.65 o
   7   5  11         17.52         20.42         7.46 o
   8   5  11         74.77         61.32        12.23 o
  -4   6  11          1.01        -12.05        12.05 o
  -3   6  11        143.47        176.84        23.28 o
  -2   6  11         16.98          9.97        25.42 o
  -1   6  11          5.33          9.42         6.33 o
   0   6  11         54.04         59.42         9.27 o
   1   6  11         15.87         14.13         4.76 o
   2   6  11        190.86        179.16        14.87 o
   3   6  11        219.90        246.21        17.00 o
   4   6  11        522.18        602.98        26.40 o
   5   6  11          6.18          6.21         7.99 o
   6   6  11          5.98          8.54         5.29 o
   7   6  11         17.22         39.33        10.57 o
   8   6  11         13.95          2.24        12.65 o
  -3   7  11          1.07          9.42        22.06 o
  -2   7  11         87.13        100.95        22.21 o
  -1   7  11        174.52        180.03        22.25 o
   0   7  11          3.54         -3.26         5.54 o
   1   7  11          0.24         -1.36         4.76 o
   2   7  11         92.33         84.00        10.78 o
   3   7  11        380.78        388.53        22.75 o
   4   7  11         68.77         70.72         9.91 o
   5   7  11        150.60        168.01        32.87 o
   6   7  11         25.96         25.44         7.66 o
   7   7  11          1.31         -0.37         5.17 o
   8   7  11          5.43         -7.04         7.04 o
  -2   8  11          9.79         13.17        21.24 o
  -1   8  11        148.79        196.43        24.36 o
   0   8  11         11.14          4.96        11.28 o
   1   8  11          0.08         -6.97         6.97 o
   2   8  11         82.85         84.82        11.29 o
   3   8  11          0.03         -0.13         3.54 o
   4   8  11         78.51         88.29        11.44 o
   5   8  11        109.55        115.76        17.55 o
   6   8  11        261.10        308.19        22.91 o
   7   8  11          1.71         -5.50         5.50 o
  -2   9  11          0.32        -10.20        10.20 o
  -1   9  11          0.24        -11.33        30.57 o
   0   9  11         39.07         49.89        13.01 o
   1   9  11        105.16        110.83        18.00 o
   2   9  11         14.47          2.97         5.28 o
   3   9  11          4.13          4.89         5.00 o
   4   9  11        107.13        132.53        14.92 o
   5   9  11        121.44        114.35        17.89 o
   6   9  11         11.72         12.11         7.70 o
   7   9  11         65.26         61.03        15.56 o
  -1  10  11         10.59         -0.77         5.92 o
   0  10  11         22.93         42.97        11.98 o
   1  10  11        106.21        142.84        21.51 o
   2  10  11          5.60         12.24        14.19 o
   3  10  11          1.18          1.19        13.31 o
   4  10  11         74.49         78.39        11.99 o
   5  10  11          4.47         20.10        15.49 o
   6  10  11         18.35         59.14        20.15 o
   0  11  11          1.12        -13.02        13.02 o
   1  11  11          0.01          1.78         9.68 o
   2  11  11         11.49         28.29        11.81 o
   3  11  11         46.43         71.66        18.85 o
   4  11  11         15.79         28.96        22.30 o
   2  12  11         22.75         27.87        12.48 o
   3  12  11         51.10        116.85        27.45 o
   4  12  11          2.59         35.74        15.23 o
  -1 -10  12          0.50          8.10         8.12 o
  -2  -9  12          1.05         -4.54         6.81 o
  -1  -9  12          3.84         -4.87         7.32 o
   0  -9  12         20.79         24.40        12.42 o
   1  -9  12         45.78         49.58        15.95 o
   2  -9  12         25.49          3.90         7.84 o
  -3  -8  12          6.00          4.32         8.82 o
  -2  -8  12          0.27         21.70        10.84 o
  -1  -8  12         54.41         78.36        22.36 o
   0  -8  12         26.55         56.93        17.50 o
   1  -8  12          0.24          5.95         9.34 o
   2  -8  12          0.01          0.23         7.99 o
   3  -8  12          1.74         17.04        14.12 o
  -3  -7  12         74.84         89.16        25.44 o
  -2  -7  12         15.71          4.19         6.98 o
  -1  -7  12         12.13         22.67        12.08 o
   0  -7  12          0.41         13.50         9.09 o
   1  -7  12          1.14          1.46         7.56 o
   2  -7  12         16.31         20.47        13.12 o
   3  -7  12         28.99         36.64        13.36 o
  -4  -6  12         16.37         20.23        13.23 o
  -3  -6  12         70.29         55.39        18.76 o
  -2  -6  12         69.31         62.41        21.11 o
  -1  -6  12          7.68          5.64         5.94 o
   0  -6  12          0.91         -2.15        13.27 o
   1  -6  12         28.23         35.05        11.74 o
   2  -6  12         68.24         86.03        19.43 o
   3  -6  12          0.14          6.54         6.12 o
   4  -6  12          5.87          5.42         6.79 o
  -4  -5  12          1.11        -10.61        10.61 o
  -3  -5  12         79.39        101.75        24.36 o
  -2  -5  12         17.37         17.00         6.29 o
  -1  -5  12        168.78        168.34        18.61 o
   0  -5  12         15.26         12.79         4.11 o
   1  -5  12         48.26         46.23         9.23 o
   2  -5  12         17.65         20.05         7.99 o
   3  -5  12          0.47         -3.64         6.59 o
   4  -5  12          4.16         -3.80         6.49 o
   5  -5  12          3.80         -2.66         6.41 o
  -4  -4  12         30.89         23.27        12.37 o
  -3  -4  12        153.09        159.06        17.92 o
  -2  -4  12          4.61          5.49         4.53 o
  -1  -4  12        102.85         95.42        14.11 o
   0  -4  12        115.05        118.76        14.58 o
   1  -4  12         13.30         12.26         3.88 o
   2  -4  12         10.34          4.41         3.89 o
   3  -4  12          5.36          5.05        13.36 o
   4  -4  12        103.64        129.58        24.36 o
   5  -4  12          1.67          0.97        10.41 o
  -4  -3  12          0.60          6.03         9.19 o
  -3  -3  12         45.93         48.03        10.37 o
  -2  -3  12         12.68         17.73         6.60 o
  -1  -3  12        171.08        200.59        24.32 o
   0  -3  12          1.46          5.12         3.76 o
   1  -3  12        295.88        293.04        20.63 o
   2  -3  12          5.82         -1.21         5.21 o
   3  -3  12         75.15        101.77        14.57 o
   4  -3  12         50.49         44.73        10.08 o
   5  -3  12          5.69         10.60         6.13 o
   6  -3  12          0.00         -4.49         6.70 o
  -5  -2  12          6.68         -3.84         6.42 o
  -4  -2  12        115.17        105.09        25.10 o
  -3  -2  12          6.49          7.05         7.79 o
  -2  -2  12         72.28         71.46        10.50 o
  -1  -2  12        296.54        319.66        23.62 o
   0  -2  12          0.01          1.06         5.07 o
   1  -2  12         94.74         87.77        14.17 o
   2  -2  12        132.98        124.31        22.62 o
   3  -2  12         23.39         22.24         7.96 o
   4  -2  12         20.39         17.09         6.59 o
   5  -2  12          0.02         -1.19         3.62 o
   6  -2  12         86.48         84.71        18.92 o
   7  -2  12          1.90          2.32         6.35 o
  -5  -1  12          8.93        -11.22        11.22 o
  -4  -1  12        189.30        171.08        29.79 o
  -3  -1  12          7.91         12.91         5.22 o
  -2  -1  12          2.56         -5.00         5.00 o
  -1  -1  12         55.20         52.72         9.22 o
   0  -1  12         30.43         22.59         4.39 o
   1  -1  12        190.82        197.75        15.51 o
   2  -1  12         36.13         46.28        12.18 o
   3  -1  12        338.11        347.13        37.61 o
   4  -1  12          0.20          1.57         4.83 o
   5  -1  12         43.65         52.05        10.74 o
   6  -1  12         62.92         76.13        13.20 o
   7  -1  12          9.47         -9.29         9.29 o
  -5   0  12         14.86         13.57        14.30 o
  -4   0  12         42.04         38.95        21.76 o
  -3   0  12          1.37          4.92         3.93 o
  -2   0  12        192.26        197.39        14.04 o
  -1   0  12         24.21         16.88         3.31 o
   0   0  12        113.05         98.65         6.38 o
   1   0  12        305.33        277.88        15.33 o
   2   0  12          0.03         -4.33         8.57 o
   3   0  12         35.64         40.65        12.60 o
   4   0  12        146.90        146.62        17.73 o
   5   0  12         24.37         20.28         6.03 o
   6   0  12         12.55          9.42         8.08 o
   7   0  12          0.00          9.96         9.13 o
  -4   1  12          1.09         -0.73         4.53 o
  -3   1  12          0.69         10.15         5.73 o
  -2   1  12        286.83        260.42        16.19 o
  -1   1  12         10.89         10.50         2.77 o
   0   1  12          0.10         -2.46         2.46 o
   1   1  12         28.46         24.76         2.95 o
   2   1  12         28.34         30.06         4.59 o
   3   1  12         88.03         92.32         9.89 o
   4   1  12         62.66         63.74        11.72 o
   5   1  12        208.95        232.51        22.48 o
   6   1  12         18.03          3.60         5.13 o
   7   1  12          3.85         10.71         7.65 o
   8   1  12         42.42         51.38        16.98 o
  -4   2  12         20.65         27.28         9.97 o
  -3   2  12         52.40         49.76        11.89 o
  -2   2  12         41.07         42.13         6.79 o
  -1   2  12          7.64          8.19         2.51 o
   0   2  12        183.89        157.92         9.12 o
   1   2  12         49.26         38.50         4.19 o
   2   2  12        155.37        157.63        13.88 o
   3   2  12        181.31        161.52        12.91 o
   4   2  12          1.51          9.12         4.65 o
   5   2  12          1.91          7.55         7.05 o
   6   2  12        134.09        131.26        17.49 o
   7   2  12         11.76         -1.59         3.55 o
   8   2  12          1.16          0.91         5.02 o
  -5   3  12         10.99         62.73        19.15 o
  -4   3  12         75.62         86.43        16.35 o
  -3   3  12          3.13         -6.33         6.33 o
  -2   3  12          3.53          4.11         4.84 o
  -1   3  12         12.63         12.65         5.09 o
   0   3  12        250.38        234.57        15.44 o
   1   3  12          6.36          7.15         2.18 o
   2   3  12          6.30          9.25         3.54 o
   3   3  12          0.03          1.09         4.10 o
   4   3  12         10.07          9.46         6.56 o
   5   3  12          8.14         15.22         5.06 o
   6   3  12         38.85         34.88        10.18 o
   7   3  12         88.68         99.82        16.08 o
   8   3  12         42.36         46.27        14.56 o
  -4   4  12          9.71          6.75        11.64 o
  -3   4  12         27.58         31.17        10.51 o
  -2   4  12         43.34         60.92        11.69 o
  -1   4  12        110.07        115.00        11.86 o
   0   4  12         16.50          5.45         3.86 o
   1   4  12         48.19         42.14         6.86 o
   2   4  12         97.24         83.96         8.91 o
   3   4  12         53.97         54.24         6.50 o
   4   4  12        160.49        157.64        17.42 o
   5   4  12         45.29         42.00         7.94 o
   6   4  12          6.81         -1.11         4.99 o
   7   4  12          1.42          4.73         4.33 o
   8   4  12         78.00         83.18        18.87 o
  -4   5  12          1.65          3.39         6.96 o
  -3   5  12          6.12         -1.77         5.17 o
  -2   5  12         90.25        115.48        17.87 o
  -1   5  12         14.50         13.11         5.00 o
   0   5  12          6.24          6.23         6.22 o
   1   5  12         54.12         55.70         7.83 o
   2   5  12        125.09        118.15        11.78 o
   3   5  12          3.86          5.99         4.66 o
   4   5  12         28.10         28.35         7.08 o
   5   5  12         24.43         29.11         7.23 o
   6   5  12          0.62         -3.27         6.14 o
   7   5  12          3.54         13.74         6.38 o
   8   5  12         11.06         20.17         9.02 o
  -3   6  12          0.51        -15.53        15.53 o
  -2   6  12         28.72         30.07         9.23 o
  -1   6  12         32.41         41.27        10.95 o
   0   6  12         46.49         46.75         7.75 o
   1   6  12        137.83        142.78        13.89 o
   2   6  12          2.74         -2.36         8.30 o
   3   6  12         78.79         83.28        10.04 o
   4   6  12         31.86         21.80        13.61 o
   5   6  12         52.16         55.94         8.91 o
   6   6  12         91.48         99.95        12.76 o
   7   6  12          0.83         -7.56         7.56 o
   8   6  12          9.85          5.04         5.90 o
  -3   7  12          2.48          8.96         7.77 o
  -2   7  12          0.01          7.53        25.19 o
  -1   7  12          1.21          2.07         4.88 o
   0   7  12         90.20        110.15        17.13 o
   1   7  12         22.30         28.04        11.85 o
   2   7  12          5.96          3.43         4.20 o
   3   7  12         71.97         68.09         9.40 o
   4   7  12         40.77         12.23        26.85 o
   5   7  12          4.13          3.79         9.08 o
   6   7  12         36.36         26.69         8.71 o
   7   7  12         40.77         35.35        12.80 o
   8   7  12          0.10         -7.70         7.70 o
  -2   8  12          8.49         14.35         7.56 o
  -1   8  12          0.17         -5.56         5.56 o
   0   8  12         35.77         48.04        19.13 o
   1   8  12         18.70         21.54        16.38 o
   2   8  12         17.85         12.60         4.38 o
   3   8  12        105.74        107.98        12.98 o
   4   8  12          0.16         -4.78         5.67 o
   5   8  12         60.17         76.56        19.18 o
   6   8  12         10.76         -2.86        13.67 o
   7   8  12         37.74         43.71        13.40 o
  -1   9  12          1.74         -2.39         7.43 o
   0   9  12          4.91          0.56         4.56 o
   1   9  12          0.16         -6.01         6.01 o
   2   9  12         83.97        104.66        13.26 o
   3   9  12         12.61         15.24         5.88 o
   4   9  12          1.45          0.78        10.94 o
   5   9  12         49.70         55.82        20.11 o
   6   9  12         11.36         15.52        19.32 o
   7   9  12          3.17         49.23        14.52 o
   0  10  12          0.13          9.35         6.37 o
   1  10  12          0.49        -10.91        14.09 o
   2  10  12         20.37         23.42         9.38 o
   3  10  12          2.77          3.99        16.36 o
   4  10  12          0.32         12.16        11.62 o
   5  10  12         49.66         59.18        21.05 o
   1  11  12          0.32        -11.37        11.37 o
   2  11  12         16.26         19.75         9.66 o
  -2  -8  13         29.25         45.65        17.86 o
  -3  -7  13          8.58         37.50        15.44 o
  -2  -7  13          1.69         18.54        11.12 o
  -1  -7  13        104.20        119.69        24.44 o
   2  -7  13          7.82         23.11        13.54 o
  -3  -6  13         27.76         19.53        11.98 o
  -2  -6  13          0.43         13.32         8.43 o
  -1  -6  13         12.30         14.49         5.94 o
   0  -6  13         50.78         49.43        15.31 o
   2  -6  13          5.60         -3.48        10.71 o
   3  -6  13         32.73         57.35        18.57 o
  -3  -5  13          2.53         10.98        12.01 o
  -2  -5  13          4.72          9.88        10.11 o
  -1  -5  13          2.16          0.66         3.17 o
   0  -5  13          0.02         10.78         5.00 o
   1  -5  13        130.30        173.33        26.62 o
   2  -5  13        230.00        269.70        33.98 o
   3  -5  13         27.96         11.56         9.44 o
   4  -5  13         19.81         30.61        13.81 o
  -4  -4  13          4.62        -12.84        12.84 o
  -3  -4  13          0.40         -5.98         7.65 o
  -2  -4  13         75.95         68.48        12.90 o
  -1  -4  13          8.86         14.73         6.43 o
   0  -4  13          0.97          7.47         3.59 o
   1  -4  13          6.78         18.11        10.55 o
   2  -4  13         47.85         44.97        13.49 o
   3  -4  13         14.29         23.85         8.28 o
   4  -4  13          1.39          5.41         7.77 o
   5  -4  13         32.25         60.48        19.89 o
  -4  -3  13          1.05         14.46         9.95 o
  -3  -3  13         18.29         10.17        11.99 o
  -2  -3  13          8.59          4.96         4.91 o
  -1  -3  13          9.81          5.51         3.66 o
   0  -3  13         19.36         23.73         6.88 o
   1  -3  13          0.93          5.64         9.89 o
   2  -3  13          2.47          3.89         8.19 o
   3  -3  13        139.64        161.34        21.39 o
   4  -3  13        156.77        162.10        18.89 o
   5  -3  13         18.01         32.04        11.49 o
  -4  -2  13          9.72         27.56        12.91 o
  -3  -2  13          1.96         -4.38         5.62 o
  -2  -2  13          9.49         11.90         7.56 o
  -1  -2  13         33.80         23.91         5.61 o
   0  -2  13        144.12        120.22        14.30 o
   1  -2  13          2.47          3.35         7.10 o
   2  -2  13          0.01         -4.33         5.85 o
   3  -2  13          0.02          9.51         9.28 o
   4  -2  13         18.46         23.90         7.42 o
   5  -2  13         32.81         38.92         9.97 o
   6  -2  13          0.31          3.45         6.09 o
  -4  -1  13         33.67         53.35        17.18 o
  -3  -1  13         73.37         60.00        15.63 o
  -2  -1  13          0.02         -1.17         6.24 o
  -1  -1  13         47.97         35.36         6.84 o
   0  -1  13          4.85         11.22         4.00 o
   1  -1  13        108.87         83.46        19.57 o
   2  -1  13         52.94         44.46        14.52 o
   3  -1  13         18.51          7.72         5.75 o
   4  -1  13          6.90          3.67         5.63 o
   5  -1  13        115.27        111.24        15.89 o
   6  -1  13         53.20         53.97        11.97 o
  -4   0  13          1.03         -7.52         7.52 o
  -3   0  13         30.36         14.04        14.93 o
  -2   0  13          1.75          3.48         4.14 o
  -1   0  13          3.73         -1.03         5.31 o
   0   0  13         13.68         14.51         9.99 o
   1   0  13        120.84         98.77        17.38 o
   2   0  13        206.58        217.56        31.66 o
   3   0  13         33.83         19.50        10.03 o
   4   0  13          1.59         -6.09         7.20 o
   5   0  13         11.51         14.15         7.26 o
   6   0  13          1.02         -0.39         5.43 o
   7   0  13         35.49         33.90        14.15 o
  -4   1  13          2.37          2.35         5.92 o
  -3   1  13          0.10         -6.72         6.72 o
  -2   1  13         26.56         24.34         9.42 o
  -1   1  13        102.93         87.16         9.55 o
   0   1  13          1.73          0.86         3.11 o
   1   1  13         81.46         75.86        16.53 o
   2   1  13          2.10          2.33         6.41 o
   3   1  13        253.14        296.20        37.07 o
   4   1  13         66.53         60.51        16.99 o
   5   1  13         35.65         48.11        15.95 o
   6   1  13         10.41         11.13        10.12 o
   7   1  13         69.99         97.00        15.88 o
  -4   2  13         55.22         78.72        21.68 o
  -3   2  13         12.71         18.80        10.37 o
  -2   2  13          2.05         14.59         4.15 o
  -1   2  13         38.22         29.96         6.97 o
   0   2  13          0.16         -3.23         3.23 o
   1   2  13          7.06          4.51         2.29 o
   2   2  13          8.98          8.44         9.14 o
   3   2  13        181.35        226.96        22.47 o
   4   2  13        199.26        203.22        25.37 o
   5   2  13         46.03         48.38        16.25 o
   6   2  13          3.39          4.46         5.60 o
   7   2  13         22.54         34.73        13.85 o
  -3   3  13          0.54          5.76         7.61 o
  -2   3  13          3.67          5.76         6.97 o
  -1   3  13          0.32         12.27         4.42 o
   0   3  13         14.53          7.60         3.08 o
   1   3  13         82.83         86.76         9.01 o
   2   3  13          0.90         -1.19        17.21 o
   3   3  13         76.03         87.59        12.07 o
   4   3  13          0.12         -2.31         4.02 o
   5   3  13        289.43        352.63        34.12 o
   6   3  13         43.20         44.63        11.79 o
   7   3  13         30.54         23.69        10.57 o
  -3   4  13         10.26          2.17        10.45 o
  -2   4  13        100.75         87.40        14.50 o
  -1   4  13         21.82         17.77         5.55 o
   0   4  13         13.22         19.11         4.89 o
   1   4  13         14.74         19.84         5.45 o
   2   4  13          1.21         -0.52         4.95 o
   3   4  13          6.13         -1.81         5.16 o
   4   4  13          0.70         -4.23         4.23 o
   5   4  13        139.57        142.24        14.68 o
   6   4  13        108.91        129.01        18.55 o
   7   4  13         30.74         15.53        10.93 o
  -3   5  13         29.79         27.10        15.66 o
  -2   5  13          0.41          8.82         6.04 o
  -1   5  13          0.03         -5.58         5.58 o
   0   5  13          1.07         -1.59         3.39 o
   1   5  13          0.43         -1.66         2.97 o
   2   5  13          8.00          8.46         4.29 o
   3   5  13         27.61         28.11         7.27 o
   4   5  13          0.91          6.58         4.48 o
   5   5  13         42.54         49.03         9.53 o
   6   5  13          1.40         -7.62         7.62 o
   7   5  13        185.96        230.61        32.53 o
  -3   6  13          0.29         19.74        11.04 o
  -2   6  13         47.73         54.99        12.47 o
  -1   6  13         24.62         23.64        20.18 o
   0   6  13        111.67        119.41        16.97 o
   1   6  13         19.40         17.27         5.78 o
   2   6  13         18.61         34.48         8.79 o
   3   6  13          0.00          3.34         5.93 o
   4   6  13          0.04         -2.44        17.14 o
   5   6  13          3.79          1.25         3.86 o
   6   6  13          2.07          2.74         5.44 o
   7   6  13         53.55         57.23        16.40 o
  -2   7  13        268.30        323.81        43.05 o
  -1   7  13         49.44         56.46        12.89 o
   0   7  13          7.04         -3.54         4.51 o
   1   7  13          0.68         -4.38         4.38 o
   2   7  13          0.31         -1.63         7.36 o
   3   7  13          3.85         -0.27         9.74 o
   4   7  13          4.03          2.63        13.54 o
   5   7  13          2.34         -3.63         9.34 o
   6   7  13          6.45          8.33         6.04 o
   7   7  13         18.37         21.37        18.81 o
  -1   8  13          2.85         -6.53         6.53 o
   0   8  13         56.06         38.65        11.56 o
   1   8  13         40.51         49.06        29.69 o
   2   8  13         78.84         69.42        20.55 o
   3   8  13          9.53          3.68         6.06 o
   4   8  13         15.73          7.84         6.47 o
   5   8  13          8.15          8.50         9.03 o
   6   8  13          0.89         -6.04         6.04 o
   7   8  13          3.98        -12.81        17.14 o
   0   9  13        245.50        295.79        29.59 o
   1   9  13         50.85         38.30        19.07 o
   2   9  13         17.67         20.15        10.03 o
   3   9  13          2.12        -11.46        11.46 o
   4   9  13          1.39        -11.48        11.48 o
   5   9  13          7.79         22.60        14.37 o
   6   9  13          1.61          0.31        13.05 o
   1  10  13         12.86        -10.69        10.69 o
   2  10  13         47.75         41.78        17.38 o
   3  10  13         38.20          2.33         8.11 o
   4  10  13         46.85         23.20        13.92 o
  -1  -6  14          2.83          2.97         4.76 o
   0  -6  14          6.58          3.48         3.97 o
   1  -6  14         68.88         87.35        19.28 o
  -1  -5  14         12.15          8.98         4.55 o
   0  -5  14          5.30          1.14         4.37 o
   1  -5  14         36.98         35.99        13.64 o
   2  -5  14        104.84        125.61        23.47 o
  -2  -4  14          8.10         14.97         7.88 o
  -1  -4  14         12.60         15.52        10.35 o
   0  -4  14         31.74         44.35        15.59 o
   1  -4  14          1.09          6.43         6.30 o
   2  -4  14          0.27          3.26         5.05 o
   3  -4  14         97.24        128.86        24.87 o
  -2  -3  14         29.09         13.96         8.59 o
  -1  -3  14        132.68        130.36        23.63 o
   0  -3  14         37.08         52.84        15.88 o
   1  -3  14         22.74         36.93        14.45 o
   2  -3  14         34.95         48.46        15.66 o
   3  -3  14         36.67         57.29        16.85 o
   4  -3  14        186.33        212.55        23.16 o
  -2  -2  14          9.14         12.49         8.07 o
  -1  -2  14          0.82         -9.54         9.54 o
   0  -2  14          5.58          6.69         4.93 o
   1  -2  14         34.62         26.14        11.63 o
   2  -2  14         38.60         25.26        11.99 o
   3  -2  14          0.71         14.90         8.55 o
   4  -2  14          3.68         -1.18         7.57 o
   5  -2  14        119.23        108.06        24.24 o
  -1  -1  14         10.04         18.57         8.70 o
   0  -1  14         14.48          9.68         4.30 o
   1  -1  14        153.26        178.27        20.15 o
   2  -1  14         20.80         39.28        15.55 o
   3  -1  14         23.77         32.93        14.14 o
   4  -1  14         64.55         89.36        23.07 o
   5  -1  14         18.73         22.05         7.04 o
  -3   0  14          0.00         13.02        10.84 o
  -2   0  14          9.05         20.72         9.16 o
  -1   0  14         95.39         81.99        15.55 o
   0   0  14          9.59         12.48         7.26 o
   1   0  14          0.42        -10.22        10.32 o
   2   0  14          5.17          7.11         5.80 o
   3   0  14         33.80         23.06         8.11 o
   4   0  14         23.72         10.24         7.94 o
   5   0  14          3.14          5.62         7.23 o
   6   0  14         13.67         25.17        12.88 o
  -3   1  14         43.58         37.31        13.11 o
  -2   1  14          3.56         19.35        10.44 o
  -1   1  14          7.41         -2.87         6.31 o
   0   1  14          0.17         12.01         5.22 o
   1   1  14          5.57         17.10         9.06 o
   2   1  14          3.82          2.04         4.76 o
   3   1  14         88.66         90.35        14.88 o
   4   1  14          1.74         -4.79         8.91 o
   5   1  14         12.18         16.55        11.38 o
  -3   2  14          4.38        -14.14        14.14 o
  -2   2  14          0.60         -2.08         6.19 o
  -1   2  14          8.67         18.20         5.99 o
   0   2  14         18.92         -5.59         5.59 o
   1   2  14        157.73        135.21        22.90 o
   2   2  14          5.97          7.62         5.10 o
   3   2  14          4.55         -3.53        12.39 o
   4   2  14          5.56         19.94         8.63 o
   5   2  14         15.30          5.71         5.90 o
   6   2  14          5.53         11.93         6.69 o
  -3   3  14         13.63         23.40        12.39 o
  -2   3  14          2.62         -5.17         5.74 o
  -1   3  14         34.33         40.66         8.59 o
   0   3  14          4.36          0.66         6.44 o
   1   3  14         40.31         33.81        13.14 o
   2   3  14          4.66         10.44         8.06 o
   3   3  14          0.80          5.90        11.09 o
   4   3  14          0.00          5.96         7.41 o
   5   3  14         22.88         30.49         9.24 o
   6   3  14          2.85          1.66         7.43 o
  -2   4  14          8.56         13.33         9.94 o
  -1   4  14          0.75          5.96        14.33 o
   0   4  14          1.64         -3.99         5.52 o
   1   4  14         26.15         39.77        14.48 o
   2   4  14         21.88         27.03        12.38 o
   3   4  14        156.91        161.11        27.67 o
   4   4  14          5.32         -3.11         6.31 o
   5   4  14          6.01         15.78        11.82 o
   6   4  14          3.47         -5.57         7.36 o
  -2   5  14         46.23         37.28        13.86 o
  -1   5  14         12.40         23.87        13.83 o
   0   5  14          0.19          7.11         7.27 o
   1   5  14         14.28         15.68         9.18 o
   2   5  14          5.52          3.08         5.55 o
   3   5  14         60.92         55.26        16.31 o
   4   5  14          7.65         14.50         8.32 o
   5   5  14          0.00         -6.38        12.48 o
   6   5  14          3.65         22.86        12.80 o
  -2   6  14          4.68         -1.02         4.83 o
  -1   6  14          0.64          6.80         6.84 o
   0   6  14         32.77         14.82        10.23 o
   1   6  14          0.23         -1.25        10.79 o
   2   6  14          3.80          8.90         7.23 o
   3   6  14         22.62         25.20         8.46 o
   4   6  14         12.30          4.78         7.87 o
   5   6  14         92.23         92.17        21.37 o
  -1   7  14         50.78         52.75        18.61 o
   0   7  14         53.72         74.36        19.20 o
   1   7  14         12.16          4.38         4.88 o
   2   7  14          0.10          1.79        14.00 o
   3   7  14          1.53         16.06         8.02 o
   4   7  14          3.90         -4.52         6.19 o
   0   8  14         22.44         23.23        12.16 o
   1   8  14          5.03        -14.04        14.04 o
   2   8  14         40.92         40.24        13.99 o
   3   8  14          2.80          6.56         7.46 o
   4   8  14          7.49        -10.32        10.32 o
   5   8  14          7.41         -7.93         7.93 o
   1   9  14         31.64         61.41        20.70 o
   2   9  14         32.84         25.96        13.05 o
   3   9  14         11.81         41.69        16.05 o
   4   9  14          0.57         12.07         9.23 o
   5   9  14          0.17         20.27        11.12 o
   0  -6  15         37.53         29.55        11.73 o
  -1  -5  15         21.78          2.18         4.91 o
   0  -5  15         48.70         40.55        12.30 o
   1  -5  15         20.49         13.50         8.19 o
  -1  -4  15         16.57         25.03        10.36 o
   0  -4  15         44.89         43.17        14.87 o
   1  -4  15          1.13         -9.73         9.73 o
  -2  -3  15         85.18         79.35        17.91 o
  -1  -3  15         33.23         22.98         9.87 o
   0  -3  15          0.03         15.35         8.81 o
   1  -3  15         23.09         32.51        13.01 o
   2  -3  15         39.12         40.48        14.69 o
  -2  -2  15          0.07          3.56         5.93 o
  -1  -2  15          1.85         16.94         6.54 o
   0  -2  15        247.25        321.53        31.63 o
   1  -2  15          9.77          0.64         4.93 o
   2  -2  15        119.36        124.35        25.05 o
   3  -2  15          3.88         13.31         9.15 o
  -1  -1  15         37.14         25.47        10.97 o
   0  -1  15        104.65         99.43        14.51 o
   1  -1  15         40.38         35.70         9.63 o
   2  -1  15          1.60         -6.91         6.91 o
   3  -1  15         16.80         25.11        13.78 o
   0   0  15          0.49          2.13         8.05 o
   1   0  15          1.96         -4.26         4.26 o
   2   0  15        231.02        293.94        27.04 o
   3   0  15          4.64        -10.51        10.51 o
   0   1  15          1.52         14.54         6.70 o
   1   1  15         48.15         66.51        16.04 o
   2   1  15         91.55        105.50        16.53 o
   3   1  15         46.16         51.39        12.20 o
   4   1  15          2.01         -3.86         6.49 o
   0   2  15          3.49          7.72         5.71 o
   1   2  15          6.15         10.16         9.02 o
   2   2  15          0.03          8.57         9.89 o
   3   2  15          0.08         -5.03        10.34 o
   4   2  15        162.40        208.46        24.72 o
   0   3  15          2.01          2.03         5.01 o
   1   3  15         19.26         24.60        13.17 o
   2   3  15          0.34          2.64         7.13 o
   3   3  15         51.08         72.05        14.23 o
   4   3  15         63.35         69.56        14.21 o
   0   4  15         11.31          9.17         7.06 o
   1   4  15         27.70          6.69         6.86 o
   2   4  15          0.40        -10.45        10.45 o
   3   4  15          0.00          9.28        10.29 o
   0   5  15          0.01          7.08         6.23 o
   1   5  15         10.97         -5.55         6.06 o
   2   5  15          7.30         -8.45         8.45 o
   3   5  15         44.31         39.53        15.60 o
   0   6  15         10.57          8.48         8.24 o
   1   6  15        150.89        155.32        28.31 o
   1  -2  16          3.54          6.46         6.21 o
   1  -1  16         50.29         67.91        18.12 o
   2  -1  16         25.00         25.31        11.76 o
   1   0  16          3.16         -8.14         8.14 o
   2   0  16         14.00         -9.93         9.93 o
   1   1  16         14.40         16.32         8.66 o
   2   1  16          8.93         15.99        10.05 o
   3   1  16         60.76         84.81        22.12 o
   0   2  16         84.25         92.73        18.17 o
   1   2  16          3.32          2.65         5.17 o
   2   2  16         46.52         36.58        13.80 o
   0   3  16         31.55         16.77        10.13 o
   1   3  16          7.80         14.14         8.37 o
   2   3  16         25.08         41.45        14.52 o
   0   4  16        113.44         93.83        18.75 o
   1   4  16         10.69         15.80        10.92 o
                                                
